# Supplementary material for: Controlled Release of D-Limonene from Biodegradable Films with Enzymatic Treatment
Source: Polymers (Basel). 2025 Aug 17;17(16):2238. doi: 10.3390/polym17162238 (PMC12389446; doi:10.3390/polym17162238)
Supplement: Supplementary file 1 [file polymers-17-02238-s001.zip]

Archive with 32 entries (31 files):
- release_profiles_data/
- __MACOSX/._release_profiles_data
- release_profiles_data/NIR_daily_data.csv
- __MACOSX/release_profiles_data/._NIR_daily_data.csv
- release_profiles_data/ftir_analysis.py
- __MACOSX/release_profiles_data/._ftir_analysis.py
- release_profiles_data/X78.asc
- __MACOSX/release_profiles_data/._X78.asc
- release_profiles_data/weight_loss_data.csv
- __MACOSX/release_profiles_data/._weight_loss_data.csv
- release_profiles_data/hardness_data.csv
- __MACOSX/release_profiles_data/._hardness_data.csv
- release_profiles_data/mos_tvoc_hourly_data.csv
- __MACOSX/release_profiles_data/._mos_tvoc_hourly_data.csv
- release_profiles_data/glycerol.asc
- __MACOSX/release_profiles_data/._glycerol.asc
- release_profiles_data/README.md
- __MACOSX/release_profiles_data/._README.md
- release_profiles_data/limonene.asc
- __MACOSX/release_profiles_data/._limonene.asc
- release_profiles_data/X73.asc
- __MACOSX/release_profiles_data/._X73.asc
- release_profiles_data/X72.asc
- __MACOSX/release_profiles_data/._X72.asc
- release_profiles_data/X75.asc
- __MACOSX/release_profiles_data/._X75.asc
- release_profiles_data/X74.asc
- __MACOSX/release_profiles_data/._X74.asc
- release_profiles_data/X76.asc
- __MACOSX/release_profiles_data/._X76.asc
- release_profiles_data/X77.asc
- __MACOSX/release_profiles_data/._X77.asc
