# Supplementary material for: Controlled Release of D-Limonene from Biodegradable Films with Enzymatic Treatment
Source: Polymers (Basel). 2025 Aug 17;17(16):2238. doi: 10.3390/polym17162238 (PMC12389446; doi:10.3390/polym17162238)
Supplement: Supplementary file 1 [file polymers-17-02238-s001.zip › release_profiles_data/NIR_daily_data.csv]

film_name	film_label	days_since_creation	610 nm	680 nm	730 nm	760 nm	810 nm	860 nm
x72	L@Gel	9	1111.5672607421875	434.21575927734375	59.84626007080078	48.20545196533203	71.37860107421875	50.32133865356445
x72	L@Gel	9	1109.275390625	434.21575927734375	59.05881118774414	48.20545196533203	70.52885437011719	50.32133865356445
x72	L@Gel	9	1108.1295166015625	434.21575927734375	59.84626007080078	48.20545196533203	70.52885437011719	50.32133865356445
x77	L@Gel/2Gl/PT	6	1219.2861328125	521.884033203125	63.78351593017578	53.92474365234375	85.82426452636719	64.54258728027344
x77	L@Gel/2Gl/PT	6	1220.43212890625	523.9468383789062	63.78351593017578	53.92474365234375	84.97451782226562	65.63652801513672
x77	L@Gel/2Gl/PT	6	1218.1402587890625	524.9782104492188	63.78351593017578	53.92474365234375	84.97451782226562	64.54258728027344
x74	L@Gel/0.5Gl/PT	7	1045.1024169921875	390.8973388671875	55.12155532836914	44.12024688720703	68.82936096191406	47.039512634277344
x74	L@Gel/0.5Gl/PT	7	1045.1024169921875	391.9287109375	55.90900802612305	44.937286376953125	67.9796142578125	47.039512634277344
x74	L@Gel/0.5Gl/PT	7	1045.1024169921875	391.9287109375	55.90900802612305	44.937286376953125	67.9796142578125	47.039512634277344
x77	L@Gel/2Gl/PT	1	1152.8212890625	500.2248229980469	59.05881118774414	52.2906608581543	90.92273712158205	63.44864654541016
x77	L@Gel/2Gl/PT	1	1159.697021484375	504.3503723144531	59.05881118774414	52.2906608581543	93.47197723388672	63.44864654541016
x77	L@Gel/2Gl/PT	1	1163.1348876953125	507.4445495605469	59.05881118774414	52.2906608581543	92.62223052978516	64.54258728027344
x75	L@Gel/0.5Gl/PTxW	1	1100.1077880859375	438.3413391113281	55.90900802612305	47.38841247558594	72.22834014892578	54.69710922241211
x75	L@Gel/0.5Gl/PTxW	1	1088.6484375	402.2426452636719	51.184303283691406	43.30320358276367	64.58063507080078	45.94557189941406
x75	L@Gel/0.5Gl/PTxW	1	962.5943603515624	371.3009033203125	44.88469696044922	37.58391189575195	59.4821662902832	42.66374588012695
x76	L@Gel/2Gl	7	1165.4267578125	475.471435546875	60.63371276855469	49.83953475952149	79.02630615234375	56.88499450683594
x76	L@Gel/2Gl	7	1163.1348876953125	476.5028076171875	60.63371276855469	49.83953475952149	77.32681274414062	57.97893524169922
x76	L@Gel/2Gl	7	1161.9888916015625	476.5028076171875	60.63371276855469	49.83953475952149	79.87605285644531	56.88499450683594
x73	L@Gel/0.5Gl	8	1041.6646728515625	395.02288818359375	54.3341064453125	44.937286376953125	68.82936096191406	48.13345718383789
x73	L@Gel/0.5Gl	8	1041.6646728515625	396.0542907714844	54.3341064453125	44.937286376953125	67.9796142578125	48.13345718383789
x73	L@Gel/0.5Gl	8	1041.6646728515625	396.0542907714844	54.3341064453125	44.937286376953125	67.9796142578125	48.13345718383789
x75	L@Gel/0.5Gl/PTxW	6	1139.0699462890625	455.875	59.84626007080078	49.02249526977539	76.47706604003906	54.69710922241211
x75	L@Gel/0.5Gl/PTxW	6	1137.924072265625	454.8435974121094	59.84626007080078	49.02249526977539	77.32681274414062	54.69710922241211
x75	L@Gel/0.5Gl/PTxW	6	1139.0699462890625	455.875	59.84626007080078	49.02249526977539	76.47706604003906	54.69710922241211
x74	L@Gel/0.5Gl/PT	9	975.1997680664062	397.085693359375	51.97175216674805	42.48616027832031	66.2801284790039	47.039512634277344
x74	L@Gel/0.5Gl/PT	9	975.1997680664062	397.085693359375	51.97175216674805	42.48616027832031	64.58063507080078	47.039512634277344
x74	L@Gel/0.5Gl/PT	9	974.0538330078124	397.085693359375	51.97175216674805	42.48616027832031	63.73089218139648	47.039512634277344
x78	L@Gel/2Gl/PTxW	2	1170.010498046875	478.5656127929687	59.84626007080078	49.02249526977539	77.32681274414062	59.0728759765625
x78	L@Gel/2Gl/PTxW	2	1168.8646240234375	479.5969848632813	59.84626007080078	49.02249526977539	76.47706604003906	59.0728759765625
x78	L@Gel/2Gl/PTxW	2	1170.010498046875	480.6283874511719	59.84626007080078	49.02249526977539	76.47706604003906	59.0728759765625
x77	L@Gel/2Gl/PT	8	1226.161865234375	508.4759521484375	56.69645690917969	53.92474365234375	97.720703125	65.63652801513672
x77	L@Gel/2Gl/PT	8	1223.8699951171875	508.4759521484375	56.69645690917969	53.92474365234375	96.87095642089844	65.63652801513672
x77	L@Gel/2Gl/PT	8	1223.8699951171875	508.4759521484375	56.69645690917969	53.92474365234375	96.87095642089844	65.63652801513672
x72	L@Gel	7	1105.8375244140625	452.78082275390625	59.84626007080078	49.83953475952149	73.9278335571289	52.50922393798828
x72	L@Gel	7	1106.9835205078125	453.8121948242187	59.84626007080078	49.83953475952149	73.07808685302734	52.50922393798828
x72	L@Gel	7	1105.8375244140625	453.8121948242187	59.84626007080078	49.83953475952149	72.22834014892578	52.50922393798828
x75	L@Gel/0.5Gl/PTxW	8	1094.378173828125	429.0588073730469	57.483909606933594	47.38841247558594	71.37860107421875	51.415283203125
x75	L@Gel/0.5Gl/PTxW	8	1095.5240478515625	431.1216125488281	57.483909606933594	47.38841247558594	70.52885437011719	51.415283203125
x75	L@Gel/0.5Gl/PTxW	8	1094.378173828125	431.1216125488281	57.483909606933594	47.38841247558594	70.52885437011719	51.415283203125
x73	L@Gel/0.5Gl	1	1101.2537841796875	417.7135009765625	56.69645690917969	46.57136917114258	72.22834014892578	50.32133865356445
x73	L@Gel/0.5Gl	1	1086.3564453125	417.7135009765625	55.90900802612305	46.57136917114258	70.52885437011719	50.32133865356445
x73	L@Gel/0.5Gl	1	1080.626708984375	417.7135009765625	55.90900802612305	46.57136917114258	70.52885437011719	50.32133865356445
x78	L@Gel/2Gl/PTxW	4	1227.307861328125	545.6060180664062	66.14586639404297	57.192909240722656	90.07299041748048	65.63652801513672
x78	L@Gel/2Gl/PTxW	4	1223.8699951171875	547.6688232421875	66.93331909179688	57.192909240722656	89.2232437133789	65.63652801513672
x78	L@Gel/2Gl/PTxW	4	1223.8699951171875	546.637451171875	66.14586639404297	57.192909240722656	90.92273712158205	65.63652801513672
x78	L@Gel/2Gl/PTxW	4	1225.015869140625	547.6688232421875	66.14586639404297	57.192909240722656	89.2232437133789	65.63652801513672
x78	L@Gel/2Gl/PTxW	4	1223.8699951171875	547.6688232421875	66.14586639404297	57.192909240722656	89.2232437133789	65.63652801513672
x73	L@Gel/0.5Gl	6	1078.3348388671875	412.5565490722656	55.90900802612305	45.75432968139648	69.67910766601562	49.22739791870117
x73	L@Gel/0.5Gl	6	1079.4808349609375	413.58795166015625	55.90900802612305	45.75432968139648	68.82936096191406	49.22739791870117
x73	L@Gel/0.5Gl	6	1079.4808349609375	413.58795166015625	55.90900802612305	45.75432968139648	68.82936096191406	49.22739791870117
x76	L@Gel/2Gl	9	1354.5078125	551.7943725585938	65.35841369628906	58.82699203491211	107.91764068603516	73.29412841796875
x76	L@Gel/2Gl	9	1357.945556640625	551.7943725585938	65.35841369628906	58.82699203491211	106.21815490722656	73.29412841796875
x76	L@Gel/2Gl	9	1357.945556640625	552.8258056640625	65.35841369628906	58.82699203491211	107.0678939819336	73.29412841796875
x72	L@Gel	8	1133.3402099609375	442.4668884277344	60.63371276855469	49.02249526977539	72.22834014892578	50.32133865356445
x72	L@Gel	8	1129.9024658203125	443.498291015625	60.63371276855469	49.02249526977539	71.37860107421875	50.32133865356445
x72	L@Gel	8	1124.1727294921875	442.4668884277344	60.63371276855469	49.02249526977539	70.52885437011719	50.32133865356445
x77	L@Gel/2Gl/PT	7	1258.248291015625	541.48046875	65.35841369628906	56.37586975097656	90.07299041748048	66.73046875
x77	L@Gel/2Gl/PT	7	1258.248291015625	541.48046875	65.35841369628906	56.37586975097656	88.37350463867188	66.73046875
x77	L@Gel/2Gl/PT	7	1257.1024169921875	541.48046875	65.35841369628906	56.37586975097656	88.37350463867188	66.73046875
x74	L@Gel/0.5Gl/PT	1	1003.848388671875	402.2426452636719	56.69645690917969	45.75432968139648	69.67910766601562	43.757686614990234
x74	L@Gel/0.5Gl/PT	1	1120.73486328125	424.9332580566406	59.84626007080078	48.20545196533203	71.37860107421875	49.22739791870117
x74	L@Gel/0.5Gl/PT	1	1120.73486328125	424.9332580566406	59.84626007080078	48.20545196533203	71.37860107421875	49.22739791870117
x74	L@Gel/0.5Gl/PT	6	1000.4105834960938	405.3368225097656	52.75920486450195	43.30320358276367	66.2801284790039	47.039512634277344
x74	L@Gel/0.5Gl/PT	6	999.2646484375	405.3368225097656	52.75920486450195	43.30320358276367	64.58063507080078	47.039512634277344
x74	L@Gel/0.5Gl/PT	6	1000.4105834960938	405.3368225097656	52.75920486450195	43.30320358276367	64.58063507080078	47.039512634277344
x76	L@Gel/2Gl	6	1308.669921875	559.0140991210938	65.35841369628906	59.64403533935547	103.66891479492188	72.20018005371094
x76	L@Gel/2Gl	6	1305.2320556640625	556.9513549804688	65.35841369628906	58.82699203491211	101.11968231201172	71.10623931884766
x76	L@Gel/2Gl	6	1302.940185546875	555.9199829101562	65.35841369628906	58.82699203491211	101.96942901611328	71.10623931884766
x73	L@Gel/0.5Gl	9	1031.35107421875	392.9601135253906	53.546653747558594	44.12024688720703	67.9796142578125	47.039512634277344
x73	L@Gel/0.5Gl	9	1031.35107421875	393.9915161132813	53.546653747558594	44.12024688720703	67.12987518310547	47.039512634277344
x73	L@Gel/0.5Gl	9	1031.35107421875	393.9915161132813	53.546653747558594	44.12024688720703	67.9796142578125	47.039512634277344
x76	L@Gel/2Gl	1	1399.19970703125	571.3908081054688	66.14586639404297	61.27811813354492	109.61713409423828	76.5759506225586
x76	L@Gel/2Gl	1	1400.3455810546875	572.4222412109375	66.14586639404297	61.27811813354492	109.61713409423828	77.66989135742188
x76	L@Gel/2Gl	1	1401.4915771484375	572.4222412109375	66.14586639404297	61.27811813354492	110.46688079833984	77.66989135742188
x75	L@Gel/0.5Gl/PTxW	7	1150.5294189453125	452.78082275390625	59.05881118774414	49.02249526977539	78.17655944824219	54.69710922241211
x75	L@Gel/0.5Gl/PTxW	7	1149.383544921875	452.78082275390625	59.05881118774414	49.02249526977539	76.47706604003906	54.69710922241211
x75	L@Gel/0.5Gl/PTxW	7	1149.383544921875	452.78082275390625	59.05881118774414	49.02249526977539	76.47706604003906	54.69710922241211
x75	L@Gel/0.5Gl/PTxW	7	1149.383544921875	451.7494201660156	59.05881118774414	49.02249526977539	79.02630615234375	54.69710922241211
x72	L@Gel	1	1103.545654296875	420.80767822265625	57.483909606933594	46.57136917114258	68.82936096191406	48.13345718383789
x72	L@Gel	1	1101.2537841796875	420.80767822265625	57.483909606933594	46.57136917114258	67.12987518310547	48.13345718383789
x72	L@Gel	1	1100.1077880859375	420.80767822265625	57.483909606933594	46.57136917114258	67.9796142578125	48.13345718383789
x74	L@Gel/0.5Gl/PT	8	1010.7240600585938	402.2426452636719	53.546653747558594	43.30320358276367	64.58063507080078	47.039512634277344
x74	L@Gel/0.5Gl/PT	8	1011.8699951171876	403.2740173339844	53.546653747558594	43.30320358276367	64.58063507080078	47.039512634277344
x74	L@Gel/0.5Gl/PT	8	1011.8699951171876	403.2740173339844	53.546653747558594	43.30320358276367	64.58063507080078	47.039512634277344
x78	L@Gel/2Gl/PTxW	3	406.8106994628906	105.20191955566406	12.599212646484377	5.7192912101745605	16.145158767700195	6.563652992248535
x78	L@Gel/2Gl/PTxW	3	426.2917785644531	161.92845153808594	19.686269760131836	16.340831756591797	25.49235725402832	21.878843307495117
x78	L@Gel/2Gl/PTxW	3	373.5782775878906	156.771484375	19.686269760131836	16.340831756591797	24.64261054992676	19.69095993041992
x77	L@Gel/2Gl/PT	9	1290.3348388671875	468.2516784667969	60.63371276855469	52.2906608581543	90.07299041748048	60.16682052612305
x77	L@Gel/2Gl/PT	9	1296.0645751953125	470.3144836425781	60.63371276855469	52.2906608581543	88.37350463867188	60.16682052612305
x77	L@Gel/2Gl/PT	9	1299.50244140625	471.3458557128906	61.42116165161133	52.2906608581543	88.37350463867188	60.16682052612305
x72	L@Gel	6	1110.42138671875	437.3099365234375	59.84626007080078	48.20545196533203	70.52885437011719	49.22739791870117
x72	L@Gel	6	1110.42138671875	438.3413391113281	59.84626007080078	48.20545196533203	69.67910766601562	49.22739791870117
x72	L@Gel	6	1109.275390625	438.3413391113281	59.05881118774414	48.20545196533203	69.67910766601562	49.22739791870117
x75	L@Gel/0.5Gl/PTxW	9	1127.610595703125	439.3727416992187	56.69645690917969	47.38841247558594	75.62732696533203	53.60316467285156
x75	L@Gel/0.5Gl/PTxW	9	1125.318603515625	440.4041137695313	57.483909606933594	47.38841247558594	73.9278335571289	53.60316467285156
x75	L@Gel/0.5Gl/PTxW	9	1125.318603515625	439.3727416992187	56.69645690917969	47.38841247558594	73.9278335571289	53.60316467285156
x73	L@Gel/0.5Gl	7	1061.1456298828125	407.3995971679687	55.90900802612305	45.75432968139648	69.67910766601562	48.13345718383789
x73	L@Gel/0.5Gl	7	1061.1456298828125	408.4309997558594	55.90900802612305	45.75432968139648	68.82936096191406	48.13345718383789
x73	L@Gel/0.5Gl	7	1059.999755859375	408.4309997558594	55.90900802612305	45.75432968139648	68.82936096191406	48.13345718383789
x76	L@Gel/2Gl	8	1372.8428955078125	549.7316284179688	66.14586639404297	58.82699203491211	106.21815490722656	72.20018005371094
x76	L@Gel/2Gl	8	1372.8428955078125	551.7943725585938	66.14586639404297	58.82699203491211	104.51866149902344	72.20018005371094
x76	L@Gel/2Gl	8	1375.134765625	551.7943725585938	66.14586639404297	58.82699203491211	104.51866149902344	72.20018005371094
x78	L@Gel/2Gl/PTxW	5	1195.2213134765625	510.5387268066406	62.996063232421875	52.2906608581543	79.87605285644531	61.26076126098633
x78	L@Gel/2Gl/PTxW	5	1196.3673095703125	511.5701293945313	62.996063232421875	52.2906608581543	79.02630615234375	61.26076126098633
x78	L@Gel/2Gl/PTxW	5	1195.2213134765625	511.5701293945313	62.996063232421875	52.2906608581543	79.02630615234375	61.26076126098633
x74	L@Gel/0.5Gl/PT	5	1064.58349609375	416.68212890625	58.271358489990234	46.57136917114258	69.67910766601562	48.13345718383789
x74	L@Gel/0.5Gl/PT	5	1064.58349609375	416.68212890625	58.271358489990234	46.57136917114258	70.52885437011719	48.13345718383789
x74	L@Gel/0.5Gl/PT	5	1063.4376220703125	417.7135009765625	58.271358489990234	46.57136917114258	69.67910766601562	48.13345718383789
x76	L@Gel/2Gl	3	1157.4051513671875	522.9154052734375	59.05881118774414	54.74178695678711	90.07299041748048	65.63652801513672
x76	L@Gel/2Gl	3	1172.3023681640625	530.1351928710938	59.84626007080078	55.5588264465332	90.07299041748048	66.73046875
x76	L@Gel/2Gl	3	1180.3240966796875	531.1665649414062	59.84626007080078	56.37586975097656	90.92273712158205	67.82441711425781
x75	L@Gel/0.5Gl/PTxW	2	1100.1077880859375	421.8390808105469	55.12155532836914	45.75432968139648	73.07808685302734	51.415283203125
x75	L@Gel/0.5Gl/PTxW	2	1100.1077880859375	422.8704528808594	55.90900802612305	45.75432968139648	72.22834014892578	51.415283203125
x75	L@Gel/0.5Gl/PTxW	2	1100.1077880859375	422.8704528808594	55.90900802612305	45.75432968139648	72.22834014892578	51.415283203125
x77	L@Gel/2Gl/PT	4	1237.621337890625	535.2921142578125	64.57096862792969	55.5588264465332	88.37350463867188	66.73046875
x77	L@Gel/2Gl/PT	4	1236.475341796875	536.3235473632812	64.57096862792969	55.5588264465332	87.52375793457031	66.73046875
x77	L@Gel/2Gl/PT	4	1237.621337890625	537.3549194335938	64.57096862792969	55.5588264465332	87.52375793457031	66.73046875
x77	L@Gel/2Gl/PT	4	1237.621337890625	537.3549194335938	64.57096862792969	55.5588264465332	87.52375793457031	66.73046875
x75	L@Gel/0.5Gl/PTxW	4	1150.5294189453125	454.8435974121094	60.63371276855469	49.83953475952149	79.02630615234375	54.69710922241211
x75	L@Gel/0.5Gl/PTxW	4	1150.5294189453125	455.875	60.63371276855469	49.83953475952149	78.17655944824219	54.69710922241211
x75	L@Gel/0.5Gl/PTxW	4	1149.383544921875	455.875	60.63371276855469	49.83953475952149	77.32681274414062	54.69710922241211
x75	L@Gel/0.5Gl/PTxW	4	1149.383544921875	455.875	60.63371276855469	49.83953475952149	77.32681274414062	54.69710922241211
x77	L@Gel/2Gl/PT	2	1200.9510498046875	484.7539367675781	58.271358489990234	51.47361755371094	92.62223052978516	60.16682052612305
x77	L@Gel/2Gl/PT	2	1205.5347900390625	486.8167419433594	58.271358489990234	51.47361755371094	90.92273712158205	61.26076126098633
x77	L@Gel/2Gl/PT	2	1204.388916015625	486.8167419433594	58.271358489990234	51.47361755371094	90.92273712158205	61.26076126098633
x78	L@Gel/2Gl/PTxW	8	1457.6429443359375	511.5701293945313	67.72077178955078	57.192909240722656	99.4201889038086	67.82441711425781
x78	L@Gel/2Gl/PTxW	8	1440.4537353515625	508.4759521484375	66.93331909179688	56.37586975097656	99.4201889038086	66.73046875
x78	L@Gel/2Gl/PTxW	8	1432.43212890625	507.4445495605469	66.93331909179688	56.37586975097656	97.720703125	66.73046875
x78	L@Gel/2Gl/PTxW	8	1426.702392578125	506.4131774902344	66.93331909179688	56.37586975097656	96.87095642089844	66.73046875
x74	L@Gel/0.5Gl/PT	3	1007.2862548828124	418.7449035644531	54.3341064453125	44.937286376953125	67.12987518310547	49.22739791870117
x74	L@Gel/0.5Gl/PT	3	1008.4321899414062	419.77630615234375	54.3341064453125	44.937286376953125	65.43038177490234	49.22739791870117
x74	L@Gel/0.5Gl/PT	3	1007.2862548828124	419.77630615234375	54.3341064453125	44.937286376953125	65.43038177490234	49.22739791870117
x76	L@Gel/2Gl	5	1268.5618896484375	555.9199829101562	64.57096862792969	58.82699203491211	100.26993560791016	70.01229858398438
x76	L@Gel/2Gl	5	1273.1456298828125	559.0140991210938	64.57096862792969	58.82699203491211	100.26993560791016	71.10623931884766
x76	L@Gel/2Gl	5	1275.4375	560.0455322265625	64.57096862792969	58.82699203491211	100.26993560791016	71.10623931884766
x76	L@Gel/2Gl	5	1275.4375	560.0455322265625	64.57096862792969	58.82699203491211	100.26993560791016	71.10623931884766
x72	L@Gel	5	1120.73486328125	451.7494201660156	60.63371276855469	49.83953475952149	75.62732696533203	53.60316467285156
x72	L@Gel	5	1119.5888671875	451.7494201660156	59.84626007080078	49.83953475952149	73.9278335571289	53.60316467285156
x72	L@Gel	5	1119.5888671875	451.7494201660156	59.84626007080078	49.02249526977539	73.9278335571289	53.60316467285156
x73	L@Gel/0.5Gl	2	1043.95654296875	392.9601135253906	53.546653747558594	44.12024688720703	68.82936096191406	49.22739791870117
x73	L@Gel/0.5Gl	2	1042.810546875	392.9601135253906	53.546653747558594	44.12024688720703	69.67910766601562	49.22739791870117
x73	L@Gel/0.5Gl	2	1042.810546875	392.9601135253906	53.546653747558594	44.12024688720703	68.82936096191406	49.22739791870117
x78	L@Gel/2Gl/PTxW	6	1273.1456298828125	508.4759521484375	62.996063232421875	53.92474365234375	95.17146301269533	64.54258728027344
x78	L@Gel/2Gl/PTxW	6	1268.5618896484375	508.4759521484375	62.996063232421875	53.92474365234375	93.47197723388672	64.54258728027344
x78	L@Gel/2Gl/PTxW	6	1267.4158935546875	508.4759521484375	62.996063232421875	53.92474365234375	93.47197723388672	64.54258728027344
x73	L@Gel/0.5Gl	4	1076.04296875	409.4623718261719	55.90900802612305	44.937286376953125	68.82936096191406	48.13345718383789
x73	L@Gel/0.5Gl	4	1077.18896484375	410.4937744140625	55.90900802612305	44.937286376953125	67.9796142578125	49.22739791870117
x73	L@Gel/0.5Gl	4	1078.3348388671875	410.4937744140625	40.15999221801758	31.864622116088867	67.9796142578125	35.00614929199219
x78	L@Gel/2Gl/PTxW	1	1283.4591064453125	546.637451171875	62.208614349365234	57.192909240722656	106.21815490722656	76.5759506225586
x78	L@Gel/2Gl/PTxW	1	1280.0213623046875	542.5118408203125	62.208614349365234	56.37586975097656	103.66891479492188	75.48200988769531
x78	L@Gel/2Gl/PTxW	1	1280.0213623046875	540.4490966796875	62.208614349365234	56.37586975097656	103.66891479492188	75.48200988769531
x72	L@Gel	3	1116.151123046875	430.0902099609375	59.05881118774414	47.38841247558594	69.67910766601562	48.13345718383789
x72	L@Gel	3	1113.859130859375	430.0902099609375	59.05881118774414	47.38841247558594	68.82936096191406	48.13345718383789
x72	L@Gel	3	1112.7132568359375	431.1216125488281	59.05881118774414	47.38841247558594	68.82936096191406	48.13345718383789
x76	L@Gel/2Gl	2	1183.7618408203125	515.6956787109375	58.271358489990234	53.107704162597656	95.17146301269533	67.82441711425781
x76	L@Gel/2Gl	2	1181.469970703125	514.664306640625	58.271358489990234	53.107704162597656	93.47197723388672	67.82441711425781
x76	L@Gel/2Gl	2	1178.0321044921875	513.6329345703125	57.483909606933594	53.107704162597656	93.47197723388672	67.82441711425781
x74	L@Gel/0.5Gl/PT	4	589.0160522460938	239.2828063964844	30.710580825805664	25.328289031982425	39.088279724121094	28.44249725341797
x74	L@Gel/0.5Gl/PT	4	580.9944458007812	236.18862915039065	30.710580825805664	25.328289031982425	37.388790130615234	26.25461196899414
x74	L@Gel/0.5Gl/PT	4	487.02691650390625	183.5876617431641	23.623523712158203	19.608997344970703	28.89133644104004	24.066728591918945
x77	L@Gel/2Gl/PT	5	1321.275390625	555.9199829101562	67.72077178955078	58.009952545166016	93.47197723388672	68.9183578491211
x77	L@Gel/2Gl/PT	5	1320.12939453125	556.9513549804688	67.72077178955078	58.009952545166016	94.32171630859376	68.9183578491211
x77	L@Gel/2Gl/PT	5	1320.12939453125	555.9199829101562	67.72077178955078	58.009952545166016	93.47197723388672	68.9183578491211
x75	L@Gel/0.5Gl/PTxW	3	1089.7943115234375	432.1529846191406	55.90900802612305	46.57136917114258	71.37860107421875	51.415283203125
x75	L@Gel/0.5Gl/PTxW	3	1088.6484375	432.1529846191406	55.90900802612305	46.57136917114258	71.37860107421875	51.415283203125
x75	L@Gel/0.5Gl/PTxW	3	1087.50244140625	431.1216125488281	55.90900802612305	46.57136917114258	73.07808685302734	51.415283203125
x77	L@Gel/2Gl/PT	3	215.4377899169922	90.76244354248048	11.024311065673828	8.987457275390625	15.295413970947266	10.93942165374756
x77	L@Gel/2Gl/PT	3	142.09725952148438	61.88348388671875	7.087057113647461	6.536332607269287	10.196942329406738	8.751537322998047
x77	L@Gel/2Gl/PT	3	111.15673065185548	48.47539520263672	5.512155532836914	4.902249336242676	7.647706985473633	6.563652992248535
x75	L@Gel/0.5Gl/PTxW	5	1096.6700439453125	439.3727416992187	57.483909606933594	47.38841247558594	73.07808685302734	51.415283203125
x75	L@Gel/0.5Gl/PTxW	5	1094.378173828125	439.3727416992187	57.483909606933594	47.38841247558594	72.22834014892578	51.415283203125
x75	L@Gel/0.5Gl/PTxW	5	1095.5240478515625	439.3727416992187	57.483909606933594	47.38841247558594	72.22834014892578	51.415283203125
x76	L@Gel/2Gl	4	1431.2861328125	576.5477905273438	70.87057495117188	62.09516143798828	110.46688079833984	74.38806915283203
x76	L@Gel/2Gl	4	1430.14013671875	577.5791625976562	70.87057495117188	62.09516143798828	108.76738739013672	74.38806915283203
x76	L@Gel/2Gl	4	1428.9942626953125	577.5791625976562	70.87057495117188	62.09516143798828	108.76738739013672	74.38806915283203
x78	L@Gel/2Gl/PTxW	9	1133.3402099609375	479.5969848632813	60.63371276855469	49.83953475952149	77.32681274414062	57.97893524169922
x78	L@Gel/2Gl/PTxW	9	1134.4862060546875	481.6597900390625	60.63371276855469	49.83953475952149	75.62732696533203	57.97893524169922
x78	L@Gel/2Gl/PTxW	9	1133.3402099609375	482.691162109375	60.63371276855469	49.83953475952149	75.62732696533203	57.97893524169922
x78	L@Gel/2Gl/PTxW	9	1134.4862060546875	483.7225646972656	60.63371276855469	49.83953475952149	76.47706604003906	57.97893524169922
x78	L@Gel/2Gl/PTxW	9	1135.6322021484375	483.7225646972656	60.63371276855469	49.83953475952149	76.47706604003906	59.0728759765625
x78	L@Gel/2Gl/PTxW	9	1136.778076171875	484.7539367675781	60.63371276855469	49.83953475952149	76.47706604003906	59.0728759765625
x78	L@Gel/2Gl/PTxW	9	1137.924072265625	483.7225646972656	60.63371276855469	49.83953475952149	77.32681274414062	59.0728759765625
x74	L@Gel/0.5Gl/PT	2	998.11865234375	408.4309997558594	53.546653747558594	44.12024688720703	67.12987518310547	48.13345718383789
x74	L@Gel/0.5Gl/PT	2	996.9727172851562	409.4623718261719	53.546653747558594	44.12024688720703	65.43038177490234	48.13345718383789
x74	L@Gel/0.5Gl/PT	2	996.9727172851562	409.4623718261719	53.546653747558594	44.12024688720703	65.43038177490234	48.13345718383789
x72	L@Gel	4	560.367431640625	212.4666290283203	28.348228454589844	22.87716484069824	33.98980712890625	30.630380630493164
x72	L@Gel	4	993.534912109375	451.7494201660156	59.84626007080078	49.02249526977539	70.52885437011719	45.94557189941406
x72	L@Gel	4	1034.7889404296875	377.4892578125	49.60940170288086	40.85207748413086	58.63241958618164	36.10009002685547
x73	L@Gel/0.5Gl	3	1079.4808349609375	417.7135009765625	55.90900802612305	45.75432968139648	70.52885437011719	49.22739791870117
x73	L@Gel/0.5Gl	3	1078.3348388671875	418.7449035644531	55.90900802612305	45.75432968139648	68.82936096191406	50.32133865356445
x73	L@Gel/0.5Gl	3	1077.18896484375	417.7135009765625	55.90900802612305	45.75432968139648	68.82936096191406	49.22739791870117
x73	L@Gel/0.5Gl	5	1068.0213623046875	406.3681945800781	55.90900802612305	44.937286376953125	68.82936096191406	48.13345718383789
x73	L@Gel/0.5Gl	5	1069.1673583984375	407.3995971679687	55.90900802612305	45.75432968139648	67.9796142578125	48.13345718383789
x73	L@Gel/0.5Gl	5	1070.313232421875	407.3995971679687	55.90900802612305	44.937286376953125	67.9796142578125	48.13345718383789
x78	L@Gel/2Gl/PTxW	7	1335.0267333984375	508.4759521484375	64.57096862792969	55.5588264465332	94.32171630859376	65.63652801513672
x78	L@Gel/2Gl/PTxW	7	1331.5888671875	508.4759521484375	64.57096862792969	55.5588264465332	91.7724838256836	65.63652801513672
x78	L@Gel/2Gl/PTxW	7	1332.73486328125	508.4759521484375	64.57096862792969	55.5588264465332	91.7724838256836	65.63652801513672
x78	L@Gel/2Gl/PTxW	7	1335.0267333984375	507.4445495605469	64.57096862792969	55.5588264465332	94.32171630859376	65.63652801513672
x72	L@Gel	2	1095.5240478515625	437.3099365234375	58.271358489990234	48.20545196533203	69.67910766601562	49.22739791870117
x72	L@Gel	2	1094.378173828125	437.3099365234375	58.271358489990234	48.20545196533203	68.82936096191406	49.22739791870117
x72	L@Gel	2	1096.6700439453125	439.3727416992187	58.271358489990234	48.20545196533203	68.82936096191406	50.32133865356445
