# Supplementary material for: Controlled Release of D-Limonene from Biodegradable Films with Enzymatic Treatment
Source: Polymers (Basel). 2025 Aug 17;17(16):2238. doi: 10.3390/polym17162238 (PMC12389446; doi:10.3390/polym17162238)
Supplement: Supplementary file 1 [file polymers-17-02238-s001.zip › release_profiles_data/ftir_analysis.py]

import pandas as pd
import plotly.graph_objects as go
import numpy as np

def load_ftir_data(filepath):
    with open(filepath, 'r', encoding='latin1') as file:
        lines = file.readlines()
    data_start = next(i for i, line in enumerate(lines) if '#DATA' in line) + 1
    data = [line.replace(',', '.').strip().split('\t') for line in lines[data_start:]]
    df = pd.DataFrame(data, columns=['Wavenumber', 'Transmittance']).astype(float)
    return df


film_files = {f'X7{i}': f'X7{i}.asc' for i in range(2, 9)}
component_files = {
    'Glycerol': 'glycerol.asc',
    'D-limonene': 'limonene.asc'
}

ftir_data = {label: load_ftir_data(path) for label, path in film_files.items()}
ftir_data_components = {label: load_ftir_data(path) for label, path in component_files.items()}

# Peaks of interest
peaks_of_interest = [3300, 2913, 1650, 1543, 1404, 1034, 886]
peak_labels = ['O-H/N-H (~3300 cm⁻¹)', 'C-H (~2913 cm⁻¹)', 'Amide I (~1650 cm⁻¹)', 'Amide II (~1543 cm⁻¹)', 'COO⁻ (~1404 cm⁻¹)', 'C=O (~1030 cm⁻¹)', '=C-H (~886 cm⁻¹)']


fig = go.Figure()

highlight_colors = {
    'Glycerol': 'deepskyblue',
    'D-limonene': 'orange'
}

film_label_map = {
    'X72': 'L@Gel',
    'X73': 'L@Gel/0.5Gl',
    'X74': 'L@Gel/0.5Gl/PT',
    'X75': 'L@Gel/0.5Gl/PTxW',
    'X76': 'L@Gel/2Gl',
    'X77': 'L@Gel/2Gl/PT',
    'X78': 'L@Gel/2Gl/PTxW',
}

def get_film_sample_name(label):
    return film_label_map.get(label, label)

for film_label, df in ftir_data.items():
    fig.add_trace(go.Scatter(
        x=df['Wavenumber'],
        y=df['Transmittance'],
        mode='lines',
        name=get_film_sample_name(film_label),
        line=dict(width=2),
        visible=True
    ))

for comp_label, df in ftir_data_components.items():
    fig.add_trace(go.Scatter(
        x=df['Wavenumber'],
        y=df['Transmittance'],
        mode='lines',
        name=comp_label,
        line=dict(color=highlight_colors[comp_label], width=4),
        visible=True
    ))


for peak, label in zip(peaks_of_interest, peak_labels):
    fig.add_vline(x=peak, line_dash='dash', line_color='grey', line_width=2)
    fig.add_annotation(
        x=peak + 50,
        y=max([
            df['Transmittance'].max() for df in list(ftir_data.values()) + list(ftir_data_components.values())
        ]) * 0.95,
        text=label,
        showarrow=False,
        textangle=90,
        xanchor='left',
        yanchor='top',
        font=dict(size=12, color='grey')
    )

fig.update_layout(
    xaxis_title='Wavenumber (cm⁻¹)',
    yaxis_title='Transmittance (%)',
    legend_title_text='Sample',
    template='simple_white',
    xaxis=dict(autorange='reversed'),
    yaxis=dict(showgrid=True),
    margin=dict(l=40, r=40, t=60, b=40)
)

fig.show()


#  Difference between protease and no-protease 
no_protease_keys = ['X72', 'X73', 'X76']
with_protease_keys = ['X74', 'X75', 'X77', 'X78']

wavenumber_sets = [df['Wavenumber'] for df in ftir_data.values()]
common_wn = np.sort(np.unique(np.concatenate([wn.values for wn in wavenumber_sets])))

def interp_to_grid(df, grid):
    return np.interp(grid, df['Wavenumber'][::-1], df['Transmittance'][::-1])

no_protease_spectra = np.array([
    interp_to_grid(ftir_data[k], common_wn) for k in no_protease_keys
])
with_protease_spectra = np.array([
    interp_to_grid(ftir_data[k], common_wn) for k in with_protease_keys
])

mean_no_protease = np.mean(no_protease_spectra, axis=0)
mean_with_protease = np.mean(with_protease_spectra, axis=0)
diff_spectrum = mean_with_protease - mean_no_protease


abs_diff = np.abs(diff_spectrum)
threshold = np.percentile(abs_diff, 95)
sig_mask = abs_diff >= threshold

fig_diff = go.Figure()
fig_diff.add_trace(go.Scatter(
    x=common_wn,
    y=mean_no_protease,
    mode='lines',
    name='Mean (No protease)',
    line=dict(color='blue', width=3)
))
fig_diff.add_trace(go.Scatter(
    x=common_wn,
    y=mean_with_protease,
    mode='lines',
    name='Mean (With protease)',
    line=dict(color='red', width=3)
))
fig_diff.add_trace(go.Scatter(
    x=common_wn,
    y=diff_spectrum,
    mode='lines',
    name='Difference (With - No protease)',
    line=dict(color='black', width=2, dash='dot')
))


fig_diff.add_trace(go.Scatter(
    x=common_wn[sig_mask],
    y=diff_spectrum[sig_mask],
    mode='markers',
    name='Significant difference',
    marker=dict(color='orange', size=8, symbol='circle-open')
))

for peak, label in zip(peaks_of_interest, peak_labels):
    fig_diff.add_vline(x=peak, line_dash='dash', line_color='grey', line_width=2)
    fig_diff.add_annotation(
        x=peak + 50,
        y=max(np.max(mean_no_protease), np.max(mean_with_protease)) * 0.95,
        text=label,
        showarrow=False,
        textangle=90,
        xanchor='left',
        yanchor='top',
        font=dict(size=12, color='grey')
    )
fig_diff.update_layout(
    xaxis_title='Wavenumber (cm⁻¹)',
    yaxis_title='T (%)',
    legend_title_text='Group',
    template='simple_white',
    xaxis=dict(autorange='reversed'),
    yaxis=dict(showgrid=True),
    margin=dict(l=40, r=40, t=60, b=40)
)
fig_diff.show()
