# Supplementary material for: Controlled Release of D-Limonene from Biodegradable Films with Enzymatic Treatment
Source: Polymers (Basel). 2025 Aug 17;17(16):2238. doi: 10.3390/polym17162238 (PMC12389446; doi:10.3390/polym17162238)
Supplement: Supplementary file 1 [file polymers-17-02238-s001.zip › release_profiles_data/X78.asc]

PE IR       SUBTECH     SPECTRUM    ASCII       PEDS        4.00        
   -1
X78_2.asc
25/07/08
12:31:05.00
25/07/08
12:31:05.00
Administrator
Sample 026 By Administrator Date �������, ����� 08 2025
400,000000
#HDR
-1
-1
#GR
cm-1
%T
1.0
0.0
4000,000000
-1,000000
3601
8
99,635044
40,768968
#DATA
4000,000000	99,229446
3999,000000	99,225620
3998,000000	99,221798
3997,000000	99,217961
3996,000000	99,216748
3995,000000	99,219026
3994,000000	99,222736
3993,000000	99,224916
3992,000000	99,225503
3991,000000	99,226565
3990,000000	99,228633
3989,000000	99,229219
3988,000000	99,225897
3987,000000	99,219641
3986,000000	99,213987
3985,000000	99,211639
3984,000000	99,212966
3983,000000	99,217225
3982,000000	99,223723
3981,000000	99,231172
3980,000000	99,237159
3979,000000	99,239674
3978,000000	99,239196
3977,000000	99,238538
3976,000000	99,240633
3975,000000	99,246166
3974,000000	99,252897
3973,000000	99,257089
3972,000000	99,256288
3971,000000	99,251630
3970,000000	99,246948
3969,000000	99,245883
3968,000000	99,249034
3967,000000	99,253760
3966,000000	99,256424
3965,000000	99,254978
3964,000000	99,250887
3963,000000	99,248332
3962,000000	99,250600
3961,000000	99,256476
3960,000000	99,261344
3959,000000	99,262985
3958,000000	99,263547
3957,000000	99,266593
3956,000000	99,273008
3955,000000	99,280626
3954,000000	99,286577
3953,000000	99,288354
3952,000000	99,284843
3951,000000	99,277407
3950,000000	99,271645
3949,000000	99,275330
3948,000000	99,289131
3947,000000	99,300977
3946,000000	99,296826
3945,000000	99,277662
3944,000000	99,261831
3943,000000	99,266964
3942,000000	99,288902
3941,000000	99,303390
3940,000000	99,294960
3939,000000	99,276531
3938,000000	99,270461
3937,000000	99,281609
3936,000000	99,295200
3935,000000	99,296401
3934,000000	99,286390
3933,000000	99,277929
3932,000000	99,282230
3931,000000	99,299341
3930,000000	99,318324
3929,000000	99,326869
3928,000000	99,319124
3927,000000	99,301188
3926,000000	99,291070
3925,000000	99,304516
3924,000000	99,335066
3923,000000	99,356831
3922,000000	99,354650
3921,000000	99,337685
3920,000000	99,319544
3919,000000	99,303356
3918,000000	99,290470
3917,000000	99,287741
3916,000000	99,296530
3915,000000	99,305540
3914,000000	99,305113
3913,000000	99,300800
3912,000000	99,302867
3911,000000	99,316241
3910,000000	99,337737
3909,000000	99,362429
3908,000000	99,387052
3907,000000	99,409823
3906,000000	99,431295
3905,000000	99,454037
3904,000000	99,476418
3903,000000	99,481558
3902,000000	99,449724
3901,000000	99,392708
3900,000000	99,350612
3899,000000	99,345352
3898,000000	99,357801
3897,000000	99,360651
3896,000000	99,352859
3895,000000	99,348062
3894,000000	99,347036
3893,000000	99,347662
3892,000000	99,366048
3891,000000	99,419291
3890,000000	99,472902
3889,000000	99,470325
3888,000000	99,410753
3887,000000	99,346653
3886,000000	99,332878
3885,000000	99,376801
3884,000000	99,415933
3883,000000	99,393832
3882,000000	99,335371
3881,000000	99,308706
3880,000000	99,348390
3879,000000	99,412777
3878,000000	99,430404
3877,000000	99,394175
3876,000000	99,357904
3875,000000	99,370901
3874,000000	99,432548
3873,000000	99,482202
3872,000000	99,463409
3871,000000	99,403739
3870,000000	99,386678
3869,000000	99,430886
3868,000000	99,453834
3867,000000	99,406635
3866,000000	99,339040
3865,000000	99,308924
3864,000000	99,323978
3863,000000	99,356464
3862,000000	99,375829
3861,000000	99,380879
3860,000000	99,390149
3859,000000	99,423609
3858,000000	99,490092
3857,000000	99,575252
3856,000000	99,635044
3855,000000	99,614390
3854,000000	99,521612
3853,000000	99,471431
3852,000000	99,481193
3851,000000	99,433591
3850,000000	99,339670
3849,000000	99,283338
3848,000000	99,280165
3847,000000	99,303841
3846,000000	99,331632
3845,000000	99,359752
3844,000000	99,395306
3843,000000	99,439703
3842,000000	99,475491
3841,000000	99,486103
3840,000000	99,475716
3839,000000	99,463491
3838,000000	99,461756
3837,000000	99,463338
3836,000000	99,450251
3835,000000	99,415948
3834,000000	99,372889
3833,000000	99,341144
3832,000000	99,333606
3831,000000	99,342800
3830,000000	99,343523
3829,000000	99,321759
3828,000000	99,298213
3827,000000	99,313362
3826,000000	99,378200
3825,000000	99,450428
3824,000000	99,475292
3823,000000	99,441324
3822,000000	99,394214
3821,000000	99,409505
3820,000000	99,477586
3819,000000	99,485319
3818,000000	99,404170
3817,000000	99,316116
3816,000000	99,293014
3815,000000	99,323836
3814,000000	99,335923
3813,000000	99,310904
3812,000000	99,302196
3811,000000	99,334383
3810,000000	99,372940
3809,000000	99,378422
3808,000000	99,361341
3807,000000	99,375435
3806,000000	99,431816
3805,000000	99,463922
3804,000000	99,428376
3803,000000	99,359726
3802,000000	99,325759
3801,000000	99,365372
3800,000000	99,413243
3799,000000	99,383617
3798,000000	99,307558
3797,000000	99,262266
3796,000000	99,268908
3795,000000	99,293304
3794,000000	99,299275
3793,000000	99,290684
3792,000000	99,289470
3791,000000	99,300469
3790,000000	99,313903
3789,000000	99,320534
3788,000000	99,316544
3787,000000	99,304086
3786,000000	99,295461
3785,000000	99,307159
3784,000000	99,338173
3783,000000	99,362291
3782,000000	99,356561
3781,000000	99,328200
3780,000000	99,306213
3779,000000	99,310631
3778,000000	99,323156
3777,000000	99,313396
3776,000000	99,288081
3775,000000	99,279161
3774,000000	99,295052
3773,000000	99,313229
3772,000000	99,314852
3771,000000	99,310435
3770,000000	99,321910
3769,000000	99,341750
3768,000000	99,334842
3767,000000	99,296322
3766,000000	99,267792
3765,000000	99,279702
3764,000000	99,310482
3763,000000	99,317380
3762,000000	99,292941
3761,000000	99,263811
3760,000000	99,252658
3759,000000	99,267841
3758,000000	99,305382
3757,000000	99,352476
3756,000000	99,396794
3755,000000	99,433576
3754,000000	99,461518
3753,000000	99,466285
3752,000000	99,427364
3751,000000	99,367045
3750,000000	99,347931
3749,000000	99,375458
3748,000000	99,390466
3747,000000	99,358665
3746,000000	99,291881
3745,000000	99,237672
3744,000000	99,256644
3743,000000	99,301488
3742,000000	99,275944
3741,000000	99,222016
3740,000000	99,214604
3739,000000	99,242467
3738,000000	99,257568
3737,000000	99,243158
3736,000000	99,231284
3735,000000	99,247906
3734,000000	99,265140
3733,000000	99,247444
3732,000000	99,209364
3731,000000	99,175989
3730,000000	99,144637
3729,000000	99,111527
3728,000000	99,091427
3727,000000	99,098655
3726,000000	99,126205
3725,000000	99,146565
3724,000000	99,143978
3723,000000	99,132504
3722,000000	99,128732
3721,000000	99,129313
3720,000000	99,121347
3719,000000	99,109214
3718,000000	99,111170
3717,000000	99,133806
3716,000000	99,164041
3715,000000	99,185060
3714,000000	99,187442
3713,000000	99,165981
3712,000000	99,129073
3711,000000	99,099967
3710,000000	99,078773
3709,000000	99,044955
3708,000000	99,001653
3707,000000	98,971350
3706,000000	98,962042
3705,000000	98,960649
3704,000000	98,952274
3703,000000	98,936372
3702,000000	98,928057
3701,000000	98,935222
3700,000000	98,936218
3699,000000	98,908772
3698,000000	98,866788
3697,000000	98,840726
3696,000000	98,841455
3695,000000	98,856616
3694,000000	98,872339
3693,000000	98,883171
3692,000000	98,879528
3691,000000	98,846029
3690,000000	98,784246
3689,000000	98,725100
3688,000000	98,683445
3687,000000	98,627262
3686,000000	98,541066
3685,000000	98,457670
3684,000000	98,407529
3683,000000	98,385537
3682,000000	98,370933
3681,000000	98,360451
3680,000000	98,367116
3679,000000	98,375979
3678,000000	98,336841
3677,000000	98,218692
3676,000000	98,080945
3675,000000	98,030591
3674,000000	98,025338
3673,000000	97,939522
3672,000000	97,781909
3671,000000	97,629237
3670,000000	97,534259
3669,000000	97,501144
3668,000000	97,463031
3667,000000	97,380413
3666,000000	97,288105
3665,000000	97,216156
3664,000000	97,160032
3663,000000	97,108736
3662,000000	97,063647
3661,000000	97,029919
3660,000000	96,998943
3659,000000	96,947793
3658,000000	96,864396
3657,000000	96,770862
3656,000000	96,712021
3655,000000	96,693977
3654,000000	96,679036
3653,000000	96,649974
3652,000000	96,608759
3651,000000	96,539325
3650,000000	96,429241
3649,000000	96,310482
3648,000000	96,220895
3647,000000	96,148319
3646,000000	96,061940
3645,000000	95,956788
3644,000000	95,851597
3643,000000	95,769740
3642,000000	95,718239
3641,000000	95,680669
3640,000000	95,633357
3639,000000	95,569413
3638,000000	95,499044
3637,000000	95,429497
3636,000000	95,366676
3635,000000	95,327950
3634,000000	95,328241
3633,000000	95,348066
3632,000000	95,336160
3631,000000	95,249777
3630,000000	95,089136
3629,000000	94,925656
3628,000000	94,829347
3627,000000	94,747024
3626,000000	94,626956
3625,000000	94,514716
3624,000000	94,444992
3623,000000	94,401238
3622,000000	94,351099
3621,000000	94,276414
3620,000000	94,184699
3619,000000	94,100210
3618,000000	94,025106
3617,000000	93,929168
3616,000000	93,802132
3615,000000	93,670859
3614,000000	93,565325
3613,000000	93,490203
3612,000000	93,416684
3611,000000	93,308346
3610,000000	93,159103
3609,000000	92,996919
3608,000000	92,857406
3607,000000	92,750536
3606,000000	92,655217
3605,000000	92,552762
3604,000000	92,442373
3603,000000	92,327942
3602,000000	92,212352
3601,000000	92,100124
3600,000000	91,994194
3599,000000	91,890005
3598,000000	91,779935
3597,000000	91,659307
3596,000000	91,531080
3595,000000	91,405996
3594,000000	91,295128
3593,000000	91,197096
3592,000000	91,098702
3591,000000	90,985855
3590,000000	90,847635
3589,000000	90,682444
3588,000000	90,513659
3587,000000	90,374817
3586,000000	90,256793
3585,000000	90,121454
3584,000000	89,965081
3583,000000	89,811150
3582,000000	89,672251
3581,000000	89,543105
3580,000000	89,413629
3579,000000	89,277454
3578,000000	89,134045
3577,000000	88,987102
3576,000000	88,842499
3575,000000	88,706141
3574,000000	88,580805
3573,000000	88,466590
3572,000000	88,360721
3571,000000	88,254442
3570,000000	88,130263
3569,000000	87,970134
3568,000000	87,777031
3567,000000	87,585928
3566,000000	87,422208
3565,000000	87,267069
3564,000000	87,099520
3563,000000	86,927527
3562,000000	86,764691
3561,000000	86,613223
3560,000000	86,467535
3559,000000	86,322013
3558,000000	86,174159
3557,000000	86,023920
3556,000000	85,870691
3555,000000	85,712683
3554,000000	85,550641
3553,000000	85,391187
3552,000000	85,241523
3551,000000	85,098543
3550,000000	84,950580
3549,000000	84,790401
3548,000000	84,619910
3547,000000	84,445579
3546,000000	84,273630
3545,000000	84,105636
3544,000000	83,939085
3543,000000	83,773278
3542,000000	83,611310
3541,000000	83,455513
3540,000000	83,303243
3539,000000	83,148844
3538,000000	82,989277
3537,000000	82,827082
3536,000000	82,666850
3535,000000	82,508296
3534,000000	82,347212
3533,000000	82,182361
3532,000000	82,017243
3531,000000	81,854031
3530,000000	81,690234
3529,000000	81,523284
3528,000000	81,354258
3527,000000	81,184179
3526,000000	81,010816
3525,000000	80,834039
3524,000000	80,660452
3523,000000	80,497110
3522,000000	80,341748
3521,000000	80,185456
3520,000000	80,024544
3519,000000	79,863291
3518,000000	79,705298
3517,000000	79,547925
3516,000000	79,387833
3515,000000	79,226469
3514,000000	79,066780
3513,000000	78,907476
3512,000000	78,744998
3511,000000	78,579809
3510,000000	78,417330
3509,000000	78,261659
3508,000000	78,109442
3507,000000	77,952331
3506,000000	77,784929
3505,000000	77,609535
3504,000000	77,434592
3503,000000	77,267948
3502,000000	77,109130
3501,000000	76,950614
3500,000000	76,787520
3499,000000	76,621614
3498,000000	76,456778
3497,000000	76,294942
3496,000000	76,136857
3495,000000	75,983260
3494,000000	75,833683
3493,000000	75,685704
3492,000000	75,536205
3491,000000	75,382740
3490,000000	75,224302
3489,000000	75,062503
3488,000000	74,901501
3487,000000	74,744303
3486,000000	74,588950
3485,000000	74,430189
3484,000000	74,265066
3483,000000	74,095663
3482,000000	73,927153
3481,000000	73,764018
3480,000000	73,607288
3479,000000	73,454433
3478,000000	73,301535
3477,000000	73,146519
3476,000000	72,990565
3475,000000	72,835714
3474,000000	72,681517
3473,000000	72,525653
3472,000000	72,367482
3471,000000	72,208432
3470,000000	72,049171
3469,000000	71,889207
3468,000000	71,729465
3467,000000	71,572412
3466,000000	71,418740
3465,000000	71,266117
3464,000000	71,111927
3463,000000	70,955211
3462,000000	70,795969
3461,000000	70,634790
3460,000000	70,473836
3459,000000	70,316345
3458,000000	70,164078
3457,000000	70,016248
3456,000000	69,870739
3455,000000	69,724900
3454,000000	69,576462
3453,000000	69,425101
3452,000000	69,272515
3451,000000	69,119253
3450,000000	68,963065
3449,000000	68,802391
3448,000000	68,639979
3447,000000	68,480379
3446,000000	68,324490
3445,000000	68,170568
3444,000000	68,019739
3443,000000	67,875086
3442,000000	67,735198
3441,000000	67,593361
3440,000000	67,444268
3439,000000	67,289210
3438,000000	67,133791
3437,000000	66,982614
3436,000000	66,836841
3435,000000	66,694456
3434,000000	66,552084
3433,000000	66,407254
3432,000000	66,259958
3431,000000	66,112024
3430,000000	65,965469
3429,000000	65,821678
3428,000000	65,680906
3427,000000	65,541961
3426,000000	65,402602
3425,000000	65,261045
3424,000000	65,117160
3423,000000	64,972647
3422,000000	64,830608
3421,000000	64,693950
3420,000000	64,562521
3419,000000	64,432087
3418,000000	64,298048
3417,000000	64,160022
3416,000000	64,021248
3415,000000	63,884127
3414,000000	63,748657
3413,000000	63,615156
3412,000000	63,485662
3411,000000	63,361374
3410,000000	63,240554
3409,000000	63,120288
3408,000000	62,998677
3407,000000	62,874484
3406,000000	62,746558
3405,000000	62,615503
3404,000000	62,484736
3403,000000	62,357985
3402,000000	62,236362
3401,000000	62,119155
3400,000000	62,006774
3399,000000	61,900648
3398,000000	61,799712
3397,000000	61,698690
3396,000000	61,591420
3395,000000	61,476085
3394,000000	61,356669
3393,000000	61,239253
3392,000000	61,127079
3391,000000	61,019359
3390,000000	60,914278
3389,000000	60,811556
3388,000000	60,711180
3387,000000	60,611370
3386,000000	60,509983
3385,000000	60,407358
3384,000000	60,305764
3383,000000	60,205893
3382,000000	60,106062
3381,000000	60,005324
3380,000000	59,905455
3379,000000	59,808806
3378,000000	59,715466
3377,000000	59,623422
3376,000000	59,530421
3375,000000	59,434906
3374,000000	59,336214
3373,000000	59,235065
3372,000000	59,133342
3371,000000	59,032700
3370,000000	58,933677
3369,000000	58,836084
3368,000000	58,739204
3367,000000	58,641555
3366,000000	58,541991
3365,000000	58,441497
3364,000000	58,342377
3363,000000	58,244999
3362,000000	58,146929
3361,000000	58,045883
3360,000000	57,941963
3359,000000	57,836365
3358,000000	57,729699
3357,000000	57,622658
3356,000000	57,516871
3355,000000	57,413772
3354,000000	57,313376
3353,000000	57,214866
3352,000000	57,117291
3351,000000	57,019083
3350,000000	56,918198
3349,000000	56,813752
3348,000000	56,706664
3347,000000	56,598406
3346,000000	56,490400
3345,000000	56,384750
3344,000000	56,283876
3343,000000	56,188494
3342,000000	56,097065
3341,000000	56,007657
3340,000000	55,919015
3339,000000	55,829571
3338,000000	55,737684
3337,000000	55,644021
3336,000000	55,552125
3335,000000	55,465345
3334,000000	55,384071
3333,000000	55,306668
3332,000000	55,231652
3331,000000	55,158138
3330,000000	55,085598
3329,000000	55,014198
3328,000000	54,944472
3327,000000	54,876113
3326,000000	54,808317
3325,000000	54,741769
3324,000000	54,678875
3323,000000	54,621333
3322,000000	54,568450
3321,000000	54,518370
3320,000000	54,469858
3319,000000	54,422342
3318,000000	54,375579
3317,000000	54,329953
3316,000000	54,286336
3315,000000	54,245279
3314,000000	54,206777
3313,000000	54,170645
3312,000000	54,136080
3311,000000	54,101312
3310,000000	54,065355
3309,000000	54,029877
3308,000000	53,997922
3307,000000	53,970813
3306,000000	53,947657
3305,000000	53,927536
3304,000000	53,909883
3303,000000	53,893168
3302,000000	53,875584
3301,000000	53,857350
3300,000000	53,840516
3299,000000	53,825998
3298,000000	53,812720
3297,000000	53,799804
3296,000000	53,787545
3295,000000	53,775981
3294,000000	53,764535
3293,000000	53,753847
3292,000000	53,746037
3291,000000	53,742036
3290,000000	53,740315
3289,000000	53,738974
3288,000000	53,737929
3287,000000	53,738600
3286,000000	53,742324
3285,000000	53,749225
3284,000000	53,757432
3283,000000	53,763963
3282,000000	53,767973
3281,000000	53,772875
3280,000000	53,783420
3279,000000	53,800671
3278,000000	53,821672
3277,000000	53,843871
3276,000000	53,867655
3275,000000	53,893906
3274,000000	53,921018
3273,000000	53,945794
3272,000000	53,966808
3271,000000	53,986474
3270,000000	54,010168
3269,000000	54,042320
3268,000000	54,082038
3267,000000	54,123680
3266,000000	54,163135
3265,000000	54,202513
3264,000000	54,246609
3263,000000	54,295771
3262,000000	54,345542
3261,000000	54,392823
3260,000000	54,439327
3259,000000	54,488332
3258,000000	54,540415
3257,000000	54,593848
3256,000000	54,647197
3255,000000	54,700501
3254,000000	54,755242
3253,000000	54,813417
3252,000000	54,875492
3251,000000	54,938930
3250,000000	55,000123
3249,000000	55,058151
3248,000000	55,115562
3247,000000	55,175759
3246,000000	55,240692
3245,000000	55,310235
3244,000000	55,381916
3243,000000	55,451731
3242,000000	55,517507
3241,000000	55,581485
3240,000000	55,647771
3239,000000	55,717367
3238,000000	55,787673
3237,000000	55,856937
3236,000000	55,926799
3235,000000	56,000004
3234,000000	56,077801
3233,000000	56,160051
3232,000000	56,245803
3231,000000	56,332900
3230,000000	56,418804
3229,000000	56,502753
3228,000000	56,585800
3227,000000	56,668685
3226,000000	56,751482
3225,000000	56,835529
3224,000000	56,923531
3223,000000	57,016680
3222,000000	57,113116
3221,000000	57,210184
3220,000000	57,306969
3219,000000	57,404198
3218,000000	57,502831
3217,000000	57,603663
3216,000000	57,707384
3215,000000	57,813992
3214,000000	57,922754
3213,000000	58,032804
3212,000000	58,143197
3211,000000	58,252873
3210,000000	58,361942
3209,000000	58,472805
3208,000000	58,588227
3207,000000	58,708281
3206,000000	58,830818
3205,000000	58,954727
3204,000000	59,080880
3203,000000	59,209779
3202,000000	59,340268
3201,000000	59,471400
3200,000000	59,603766
3199,000000	59,738270
3198,000000	59,874824
3197,000000	60,012894
3196,000000	60,152251
3195,000000	60,292486
3194,000000	60,433183
3193,000000	60,575114
3192,000000	60,720275
3191,000000	60,870240
3190,000000	61,025061
3189,000000	61,183756
3188,000000	61,344651
3187,000000	61,505108
3186,000000	61,662337
3185,000000	61,815407
3184,000000	61,966011
3183,000000	62,117093
3182,000000	62,271329
3181,000000	62,430375
3180,000000	62,593939
3179,000000	62,759412
3178,000000	62,924149
3177,000000	63,088470
3176,000000	63,255282
3175,000000	63,426600
3174,000000	63,601624
3173,000000	63,778194
3172,000000	63,954367
3171,000000	64,128536
3170,000000	64,299767
3169,000000	64,468658
3168,000000	64,636792
3167,000000	64,805025
3166,000000	64,973758
3165,000000	65,144907
3164,000000	65,321268
3163,000000	65,502844
3162,000000	65,685536
3161,000000	65,865020
3160,000000	66,040930
3159,000000	66,216228
3158,000000	66,393618
3157,000000	66,573403
3156,000000	66,753599
3155,000000	66,930984
3154,000000	67,103114
3153,000000	67,270796
3152,000000	67,438435
3151,000000	67,611013
3150,000000	67,790452
3149,000000	67,974476
3148,000000	68,158204
3147,000000	68,337132
3146,000000	68,510227
3145,000000	68,680719
3144,000000	68,852777
3143,000000	69,027121
3142,000000	69,201023
3141,000000	69,372600
3140,000000	69,543303
3139,000000	69,715395
3138,000000	69,888635
3137,000000	70,060888
3136,000000	70,230759
3135,000000	70,397875
3134,000000	70,561437
3133,000000	70,720571
3132,000000	70,876319
3131,000000	71,031626
3130,000000	71,188798
3129,000000	71,347718
3128,000000	71,506489
3127,000000	71,663216
3126,000000	71,817489
3125,000000	71,970568
3124,000000	72,123689
3123,000000	72,275993
3122,000000	72,425138
3121,000000	72,570288
3120,000000	72,713089
3119,000000	72,854974
3118,000000	72,994607
3117,000000	73,129398
3116,000000	73,258982
3115,000000	73,385645
3114,000000	73,511629
3113,000000	73,637166
3112,000000	73,760950
3111,000000	73,881545
3110,000000	73,998456
3109,000000	74,112770
3108,000000	74,226580
3107,000000	74,341044
3106,000000	74,455547
3105,000000	74,569100
3104,000000	74,681829
3103,000000	74,794610
3102,000000	74,907670
3101,000000	75,019731
3100,000000	75,127892
3099,000000	75,228899
3098,000000	75,321692
3097,000000	75,408902
3096,000000	75,495200
3095,000000	75,583923
3094,000000	75,675798
3093,000000	75,770314
3092,000000	75,866494
3091,000000	75,962308
3090,000000	76,055580
3089,000000	76,146492
3088,000000	76,237796
3087,000000	76,331944
3086,000000	76,429475
3085,000000	76,530664
3084,000000	76,636429
3083,000000	76,746340
3082,000000	76,857997
3081,000000	76,970250
3080,000000	77,085444
3079,000000	77,206113
3078,000000	77,330349
3077,000000	77,453288
3076,000000	77,573087
3075,000000	77,693390
3074,000000	77,819661
3073,000000	77,954249
3072,000000	78,095215
3071,000000	78,238743
3070,000000	78,382627
3069,000000	78,527895
3068,000000	78,676802
3067,000000	78,829402
3066,000000	78,983140
3065,000000	79,136499
3064,000000	79,291687
3063,000000	79,452254
3062,000000	79,618832
3061,000000	79,788378
3060,000000	79,956941
3059,000000	80,122188
3058,000000	80,283967
3057,000000	80,443953
3056,000000	80,604547
3055,000000	80,766535
3054,000000	80,927945
3053,000000	81,086204
3052,000000	81,241120
3051,000000	81,394827
3050,000000	81,549240
3049,000000	81,704666
3048,000000	81,860514
3047,000000	82,016038
3046,000000	82,170453
3045,000000	82,323546
3044,000000	82,475918
3043,000000	82,627487
3042,000000	82,775954
3041,000000	82,918487
3040,000000	83,055023
3039,000000	83,188339
3038,000000	83,320964
3037,000000	83,453563
3036,000000	83,586279
3035,000000	83,719522
3034,000000	83,852546
3033,000000	83,983039
3032,000000	84,109252
3031,000000	84,231347
3030,000000	84,350141
3029,000000	84,465878
3028,000000	84,578708
3027,000000	84,688645
3026,000000	84,794304
3025,000000	84,893414
3024,000000	84,985364
3023,000000	85,072392
3022,000000	85,157642
3021,000000	85,242249
3020,000000	85,324003
3019,000000	85,397669
3018,000000	85,457807
3017,000000	85,503554
3016,000000	85,540315
3015,000000	85,574665
3014,000000	85,606850
3013,000000	85,630353
3012,000000	85,639058
3011,000000	85,632316
3010,000000	85,613057
3009,000000	85,583469
3008,000000	85,543980
3007,000000	85,494319
3006,000000	85,433635
3005,000000	85,361412
3004,000000	85,279105
3003,000000	85,189857
3002,000000	85,096211
3001,000000	84,999220
3000,000000	84,900446
2999,000000	84,802761
2998,000000	84,708428
2997,000000	84,617576
2996,000000	84,528466
2995,000000	84,437760
2994,000000	84,341004
2993,000000	84,235366
2992,000000	84,122418
2991,000000	84,005348
2990,000000	83,883645
2989,000000	83,752491
2988,000000	83,603744
2987,000000	83,420649
2986,000000	83,171446
2985,000000	82,824069
2984,000000	82,382327
2983,000000	81,909518
2982,000000	81,505243
2981,000000	81,246887
2980,000000	81,146612
2979,000000	81,155813
2978,000000	81,203954
2977,000000	81,232250
2976,000000	81,203163
2975,000000	81,095689
2974,000000	80,905854
2973,000000	80,655489
2972,000000	80,392679
2971,000000	80,170772
2970,000000	80,016514
2969,000000	79,916269
2968,000000	79,833949
2967,000000	79,742085
2966,000000	79,635912
2965,000000	79,524160
2964,000000	79,414394
2963,000000	79,308843
2962,000000	79,207528
2961,000000	79,109833
2960,000000	79,013962
2959,000000	78,918009
2958,000000	78,821944
2957,000000	78,727154
2956,000000	78,634811
2955,000000	78,545656
2954,000000	78,460318
2953,000000	78,378266
2952,000000	78,296837
2951,000000	78,212699
2950,000000	78,124391
2949,000000	78,033009
2948,000000	77,941231
2947,000000	77,852558
2946,000000	77,770612
2945,000000	77,697390
2944,000000	77,631591
2943,000000	77,569532
2942,000000	77,508262
2941,000000	77,447971
2940,000000	77,392519
2939,000000	77,348177
2938,000000	77,320906
2937,000000	77,312923
2936,000000	77,321558
2935,000000	77,342998
2934,000000	77,377203
2933,000000	77,428350
2932,000000	77,500451
2931,000000	77,593883
2930,000000	77,706581
2929,000000	77,836146
2928,000000	77,979534
2927,000000	78,131933
2926,000000	78,288129
2925,000000	78,445218
2924,000000	78,602641
2923,000000	78,760115
2922,000000	78,916687
2921,000000	79,071844
2920,000000	79,226152
2919,000000	79,380001
2918,000000	79,532579
2917,000000	79,682328
2916,000000	79,827597
2915,000000	79,966201
2914,000000	80,095458
2913,000000	80,214246
2912,000000	80,324604
2911,000000	80,429701
2910,000000	80,529110
2909,000000	80,616823
2908,000000	80,685092
2907,000000	80,729952
2906,000000	80,752992
2905,000000	80,758301
2904,000000	80,748731
2903,000000	80,724554
2902,000000	80,684753
2901,000000	80,628804
2900,000000	80,558691
2899,000000	80,477472
2898,000000	80,386124
2897,000000	80,282402
2896,000000	80,162751
2895,000000	80,026935
2894,000000	79,879607
2893,000000	79,727330
2892,000000	79,575231
2891,000000	79,427743
2890,000000	79,291127
2889,000000	79,172454
2888,000000	79,074475
2887,000000	78,993435
2886,000000	78,924306
2885,000000	78,868528
2884,000000	78,835969
2883,000000	78,838675
2882,000000	78,882615
2881,000000	78,963735
2880,000000	79,070676
2879,000000	79,191751
2878,000000	79,321387
2877,000000	79,461729
2876,000000	79,618261
2875,000000	79,794217
2874,000000	79,988677
2873,000000	80,198751
2872,000000	80,422070
2871,000000	80,656874
2870,000000	80,901027
2869,000000	81,151492
2868,000000	81,404413
2867,000000	81,655490
2866,000000	81,900951
2865,000000	82,139183
2864,000000	82,370894
2863,000000	82,596658
2862,000000	82,814211
2861,000000	83,019140
2860,000000	83,209027
2859,000000	83,386492
2858,000000	83,557582
2857,000000	83,727420
2856,000000	83,897956
2855,000000	84,069292
2854,000000	84,241830
2853,000000	84,416107
2852,000000	84,590835
2851,000000	84,762303
2850,000000	84,926540
2849,000000	85,082095
2848,000000	85,230237
2847,000000	85,372563
2846,000000	85,508838
2845,000000	85,637172
2844,000000	85,755737
2843,000000	85,864133
2842,000000	85,964036
2841,000000	86,059123
2840,000000	86,153471
2839,000000	86,249027
2838,000000	86,344842
2837,000000	86,439570
2836,000000	86,534712
2835,000000	86,634727
2834,000000	86,744202
2833,000000	86,865473
2832,000000	86,998307
2831,000000	87,140696
2830,000000	87,289900
2829,000000	87,443438
2828,000000	87,599168
2827,000000	87,754161
2826,000000	87,904318
2825,000000	88,046641
2824,000000	88,181812
2823,000000	88,313066
2822,000000	88,442216
2821,000000	88,567698
2820,000000	88,686656
2819,000000	88,797826
2818,000000	88,902037
2817,000000	89,001118
2816,000000	89,097091
2815,000000	89,191640
2814,000000	89,285623
2813,000000	89,379074
2812,000000	89,471415
2811,000000	89,561371
2810,000000	89,647401
2809,000000	89,729440
2808,000000	89,809955
2807,000000	89,891938
2806,000000	89,975806
2805,000000	90,059238
2804,000000	90,139936
2803,000000	90,217401
2802,000000	90,292332
2801,000000	90,365746
2800,000000	90,438536
2799,000000	90,510527
2798,000000	90,580151
2797,000000	90,646562
2796,000000	90,711820
2795,000000	90,779226
2794,000000	90,849582
2793,000000	90,920856
2792,000000	90,991220
2791,000000	91,060318
2790,000000	91,127559
2789,000000	91,191729
2788,000000	91,252826
2787,000000	91,311980
2786,000000	91,369149
2785,000000	91,423382
2784,000000	91,476112
2783,000000	91,531384
2782,000000	91,591086
2781,000000	91,652154
2780,000000	91,710320
2779,000000	91,765041
2778,000000	91,819086
2777,000000	91,874446
2776,000000	91,930217
2775,000000	91,983766
2774,000000	92,032920
2773,000000	92,077777
2772,000000	92,120788
2771,000000	92,164061
2770,000000	92,206490
2769,000000	92,245179
2768,000000	92,279971
2767,000000	92,314461
2766,000000	92,351882
2765,000000	92,392262
2764,000000	92,434343
2763,000000	92,477637
2762,000000	92,520920
2761,000000	92,561261
2760,000000	92,597050
2759,000000	92,630547
2758,000000	92,665261
2757,000000	92,701602
2756,000000	92,736847
2755,000000	92,768604
2754,000000	92,797015
2753,000000	92,824515
2752,000000	92,854611
2751,000000	92,889592
2750,000000	92,927723
2749,000000	92,963574
2748,000000	92,992766
2747,000000	93,016012
2746,000000	93,037573
2745,000000	93,060782
2744,000000	93,086303
2743,000000	93,113757
2742,000000	93,143276
2741,000000	93,175283
2740,000000	93,209520
2739,000000	93,244283
2738,000000	93,276764
2737,000000	93,305219
2736,000000	93,331157
2735,000000	93,358121
2734,000000	93,387683
2733,000000	93,417804
2732,000000	93,445734
2731,000000	93,471458
2730,000000	93,497757
2729,000000	93,527993
2728,000000	93,563995
2727,000000	93,604377
2726,000000	93,644316
2725,000000	93,678805
2724,000000	93,707330
2723,000000	93,734152
2722,000000	93,763327
2721,000000	93,795085
2720,000000	93,827738
2719,000000	93,860947
2718,000000	93,895305
2717,000000	93,930191
2716,000000	93,964101
2715,000000	93,996620
2714,000000	94,028680
2713,000000	94,061071
2712,000000	94,093435
2711,000000	94,124286
2710,000000	94,151762
2709,000000	94,175234
2708,000000	94,196507
2707,000000	94,218421
2706,000000	94,241883
2705,000000	94,265303
2704,000000	94,287029
2703,000000	94,306928
2702,000000	94,325432
2701,000000	94,342683
2700,000000	94,359076
2699,000000	94,375047
2698,000000	94,389929
2697,000000	94,402723
2696,000000	94,414360
2695,000000	94,427283
2694,000000	94,442161
2693,000000	94,456933
2692,000000	94,469823
2691,000000	94,481351
2690,000000	94,492511
2689,000000	94,503042
2688,000000	94,512645
2687,000000	94,522148
2686,000000	94,532181
2685,000000	94,542153
2684,000000	94,551641
2683,000000	94,561352
2682,000000	94,571814
2681,000000	94,582580
2680,000000	94,593658
2679,000000	94,606102
2678,000000	94,620060
2677,000000	94,633578
2676,000000	94,644362
2675,000000	94,651680
2674,000000	94,655973
2673,000000	94,658107
2672,000000	94,659758
2671,000000	94,662974
2670,000000	94,668424
2669,000000	94,675172
2668,000000	94,682433
2667,000000	94,690015
2666,000000	94,696918
2665,000000	94,701819
2664,000000	94,705806
2663,000000	94,712571
2662,000000	94,724602
2661,000000	94,740711
2660,000000	94,758256
2659,000000	94,775962
2658,000000	94,793630
2657,000000	94,810902
2656,000000	94,827713
2655,000000	94,844648
2654,000000	94,861806
2653,000000	94,878705
2652,000000	94,896086
2651,000000	94,916170
2650,000000	94,940263
2649,000000	94,967595
2648,000000	94,996967
2647,000000	95,027484
2646,000000	95,057117
2645,000000	95,083159
2644,000000	95,105442
2643,000000	95,127035
2642,000000	95,150558
2641,000000	95,175839
2640,000000	95,202037
2639,000000	95,229463
2638,000000	95,258020
2637,000000	95,286385
2636,000000	95,314289
2635,000000	95,343147
2634,000000	95,372975
2633,000000	95,401313
2632,000000	95,427034
2631,000000	95,452805
2630,000000	95,481738
2629,000000	95,513491
2628,000000	95,545177
2627,000000	95,574187
2626,000000	95,599094
2625,000000	95,620296
2624,000000	95,641117
2623,000000	95,665850
2622,000000	95,695501
2621,000000	95,727946
2620,000000	95,762632
2619,000000	95,801170
2618,000000	95,841992
2617,000000	95,878952
2616,000000	95,908249
2615,000000	95,933374
2614,000000	95,960282
2613,000000	95,990430
2612,000000	96,021155
2611,000000	96,050370
2610,000000	96,077994
2609,000000	96,104532
2608,000000	96,130230
2607,000000	96,154157
2606,000000	96,173945
2605,000000	96,189274
2604,000000	96,205505
2603,000000	96,229132
2602,000000	96,258537
2601,000000	96,284322
2600,000000	96,301011
2599,000000	96,313767
2598,000000	96,331102
2597,000000	96,355602
2596,000000	96,384189
2595,000000	96,412500
2594,000000	96,435779
2593,000000	96,450457
2592,000000	96,458993
2591,000000	96,469402
2590,000000	96,486177
2589,000000	96,505039
2588,000000	96,519694
2587,000000	96,529840
2586,000000	96,539359
2585,000000	96,550578
2584,000000	96,564059
2583,000000	96,580521
2582,000000	96,599341
2581,000000	96,618011
2580,000000	96,635610
2579,000000	96,653391
2578,000000	96,669987
2577,000000	96,680946
2576,000000	96,686159
2575,000000	96,692822
2574,000000	96,706815
2573,000000	96,725071
2572,000000	96,740121
2571,000000	96,748420
2570,000000	96,750830
2569,000000	96,749238
2568,000000	96,747314
2567,000000	96,751029
2566,000000	96,763779
2565,000000	96,782811
2564,000000	96,803098
2563,000000	96,821906
2562,000000	96,837506
2561,000000	96,847687
2560,000000	96,853072
2559,000000	96,858409
2558,000000	96,867211
2557,000000	96,877774
2556,000000	96,886497
2555,000000	96,891802
2554,000000	96,893091
2553,000000	96,890411
2552,000000	96,887308
2551,000000	96,889383
2550,000000	96,897602
2549,000000	96,907302
2548,000000	96,915456
2547,000000	96,923586
2546,000000	96,931724
2545,000000	96,936034
2544,000000	96,935619
2543,000000	96,935581
2542,000000	96,939761
2541,000000	96,946276
2540,000000	96,953445
2539,000000	96,963293
2538,000000	96,974603
2537,000000	96,979304
2536,000000	96,971977
2535,000000	96,958020
2534,000000	96,947120
2533,000000	96,943078
2532,000000	96,945016
2531,000000	96,953094
2530,000000	96,966673
2529,000000	96,980957
2528,000000	96,991927
2527,000000	97,002025
2526,000000	97,015550
2525,000000	97,030908
2524,000000	97,042046
2523,000000	97,045317
2522,000000	97,041269
2521,000000	97,032836
2520,000000	97,025782
2519,000000	97,027120
2518,000000	97,038070
2517,000000	97,051119
2516,000000	97,058294
2515,000000	97,060083
2514,000000	97,062726
2513,000000	97,069480
2512,000000	97,078797
2511,000000	97,088925
2510,000000	97,100238
2509,000000	97,114006
2508,000000	97,131035
2507,000000	97,149856
2506,000000	97,164952
2505,000000	97,170010
2504,000000	97,165017
2503,000000	97,157257
2502,000000	97,153698
2501,000000	97,155651
2500,000000	97,161751
2499,000000	97,171380
2498,000000	97,182799
2497,000000	97,192488
2496,000000	97,199668
2495,000000	97,208257
2494,000000	97,221761
2493,000000	97,239010
2492,000000	97,256329
2491,000000	97,270493
2490,000000	97,278716
2489,000000	97,280135
2488,000000	97,278663
2487,000000	97,280065
2486,000000	97,285066
2485,000000	97,290048
2484,000000	97,294794
2483,000000	97,302922
2482,000000	97,313354
2481,000000	97,318626
2480,000000	97,315408
2479,000000	97,310742
2478,000000	97,313963
2477,000000	97,326908
2476,000000	97,344933
2475,000000	97,362483
2474,000000	97,374733
2473,000000	97,379132
2472,000000	97,379204
2471,000000	97,382640
2470,000000	97,392235
2469,000000	97,402656
2468,000000	97,408638
2467,000000	97,411905
2466,000000	97,417198
2465,000000	97,425538
2464,000000	97,434380
2463,000000	97,441078
2462,000000	97,444421
2461,000000	97,446116
2460,000000	97,451699
2459,000000	97,465752
2458,000000	97,485524
2457,000000	97,503613
2456,000000	97,516873
2455,000000	97,527256
2454,000000	97,534668
2453,000000	97,536448
2452,000000	97,534622
2451,000000	97,535594
2450,000000	97,540916
2449,000000	97,546344
2448,000000	97,551947
2447,000000	97,564680
2446,000000	97,587697
2445,000000	97,615318
2444,000000	97,641735
2443,000000	97,666483
2442,000000	97,687598
2441,000000	97,698499
2440,000000	97,697615
2439,000000	97,693781
2438,000000	97,696089
2437,000000	97,704166
2436,000000	97,713183
2435,000000	97,721654
2434,000000	97,729286
2433,000000	97,733441
2432,000000	97,733702
2431,000000	97,735044
2430,000000	97,741555
2429,000000	97,751368
2428,000000	97,761433
2427,000000	97,771891
2426,000000	97,782019
2425,000000	97,788014
2424,000000	97,789478
2423,000000	97,792757
2422,000000	97,803328
2421,000000	97,819728
2420,000000	97,838588
2419,000000	97,859735
2418,000000	97,881876
2417,000000	97,899198
2416,000000	97,907930
2415,000000	97,912033
2414,000000	97,917297
2413,000000	97,923527
2412,000000	97,927136
2411,000000	97,928188
2410,000000	97,930619
2409,000000	97,937826
2408,000000	97,950592
2407,000000	97,966444
2406,000000	97,979329
2405,000000	97,983739
2404,000000	97,981051
2403,000000	97,978119
2402,000000	97,978567
2401,000000	97,979673
2400,000000	97,978252
2399,000000	97,974308
2398,000000	97,968207
2397,000000	97,960423
2396,000000	97,955369
2395,000000	97,958941
2394,000000	97,970154
2393,000000	97,981178
2392,000000	97,987607
2391,000000	97,992603
2390,000000	97,999039
2389,000000	98,004411
2388,000000	98,006494
2387,000000	98,007449
2386,000000	98,008673
2385,000000	98,007261
2384,000000	98,001124
2383,000000	97,993211
2382,000000	97,987280
2381,000000	97,983755
2380,000000	97,982064
2379,000000	97,981998
2378,000000	97,980912
2377,000000	97,975468
2376,000000	97,969663
2375,000000	97,974585
2374,000000	97,995074
2373,000000	98,021546
2372,000000	98,039532
2371,000000	98,043033
2370,000000	98,035890
2369,000000	98,027416
2368,000000	98,028631
2367,000000	98,042915
2366,000000	98,056325
2365,000000	98,047587
2364,000000	98,012465
2363,000000	97,968217
2362,000000	97,932553
2361,000000	97,911229
2360,000000	97,906701
2359,000000	97,921582
2358,000000	97,946911
2357,000000	97,965163
2356,000000	97,968933
2355,000000	97,963358
2354,000000	97,952303
2353,000000	97,937746
2352,000000	97,933433
2351,000000	97,953214
2350,000000	97,985940
2349,000000	97,999603
2348,000000	97,972774
2347,000000	97,916354
2346,000000	97,865401
2345,000000	97,851427
2344,000000	97,875154
2343,000000	97,909560
2342,000000	97,929044
2341,000000	97,926772
2340,000000	97,911217
2339,000000	97,893048
2338,000000	97,879426
2337,000000	97,873147
2336,000000	97,875345
2335,000000	97,885127
2334,000000	97,897595
2333,000000	97,906313
2332,000000	97,910000
2331,000000	97,911704
2330,000000	97,908653
2329,000000	97,889931
2328,000000	97,848084
2327,000000	97,792063
2326,000000	97,740942
2325,000000	97,712379
2324,000000	97,712910
2323,000000	97,737085
2322,000000	97,770340
2321,000000	97,797854
2320,000000	97,815526
2319,000000	97,829014
2318,000000	97,843077
2317,000000	97,854814
2316,000000	97,859744
2315,000000	97,859240
2314,000000	97,858421
2313,000000	97,862048
2312,000000	97,872071
2311,000000	97,886989
2310,000000	97,899480
2309,000000	97,901596
2308,000000	97,892369
2307,000000	97,879980
2306,000000	97,873693
2305,000000	97,877957
2304,000000	97,891165
2303,000000	97,906223
2302,000000	97,913283
2301,000000	97,908602
2300,000000	97,899456
2299,000000	97,894226
2298,000000	97,889728
2297,000000	97,877955
2296,000000	97,862011
2295,000000	97,854028
2294,000000	97,855590
2293,000000	97,854692
2292,000000	97,844461
2291,000000	97,833621
2290,000000	97,831743
2289,000000	97,835936
2288,000000	97,837761
2287,000000	97,834122
2286,000000	97,824919
2285,000000	97,810043
2284,000000	97,795619
2283,000000	97,793886
2282,000000	97,809170
2281,000000	97,830964
2280,000000	97,846230
2279,000000	97,850470
2278,000000	97,843509
2277,000000	97,826375
2276,000000	97,808689
2275,000000	97,806919
2274,000000	97,827025
2273,000000	97,857124
2272,000000	97,882368
2271,000000	97,897603
2270,000000	97,901940
2269,000000	97,894120
2268,000000	97,879559
2267,000000	97,870001
2266,000000	97,870128
2265,000000	97,874165
2264,000000	97,878092
2263,000000	97,882252
2262,000000	97,880833
2261,000000	97,865362
2260,000000	97,842458
2259,000000	97,831746
2258,000000	97,841787
2257,000000	97,863315
2256,000000	97,887981
2255,000000	97,914528
2254,000000	97,933657
2253,000000	97,929822
2252,000000	97,905048
2251,000000	97,879319
2250,000000	97,860845
2249,000000	97,838658
2248,000000	97,811853
2247,000000	97,799638
2246,000000	97,812234
2245,000000	97,833396
2244,000000	97,846795
2243,000000	97,857670
2242,000000	97,873308
2241,000000	97,882282
2240,000000	97,870432
2239,000000	97,842570
2238,000000	97,814490
2237,000000	97,796699
2236,000000	97,794047
2235,000000	97,805069
2234,000000	97,814725
2233,000000	97,806449
2232,000000	97,787566
2231,000000	97,781520
2230,000000	97,789100
2229,000000	97,783615
2228,000000	97,753044
2227,000000	97,719460
2226,000000	97,703966
2225,000000	97,699625
2224,000000	97,693420
2223,000000	97,688981
2222,000000	97,691493
2221,000000	97,693836
2220,000000	97,693797
2219,000000	97,701813
2218,000000	97,717018
2217,000000	97,718545
2216,000000	97,696352
2215,000000	97,667699
2214,000000	97,648966
2213,000000	97,634030
2212,000000	97,613833
2211,000000	97,593993
2210,000000	97,579204
2209,000000	97,563553
2208,000000	97,549013
2207,000000	97,551129
2206,000000	97,574312
2205,000000	97,604201
2204,000000	97,632241
2203,000000	97,662363
2202,000000	97,685882
2201,000000	97,681771
2200,000000	97,652647
2199,000000	97,628101
2198,000000	97,618833
2197,000000	97,599539
2196,000000	97,552871
2195,000000	97,499336
2194,000000	97,470292
2193,000000	97,479814
2192,000000	97,531652
2191,000000	97,617003
2190,000000	97,693126
2189,000000	97,702931
2188,000000	97,639141
2187,000000	97,556591
2186,000000	97,506473
2185,000000	97,494559
2184,000000	97,512873
2183,000000	97,563850
2182,000000	97,627858
2181,000000	97,654622
2180,000000	97,620697
2179,000000	97,561819
2178,000000	97,523213
2177,000000	97,511955
2176,000000	97,513212
2175,000000	97,517176
2174,000000	97,511543
2173,000000	97,482780
2172,000000	97,440977
2171,000000	97,409633
2170,000000	97,382275
2169,000000	97,330963
2168,000000	97,267692
2167,000000	97,245892
2166,000000	97,279324
2165,000000	97,308809
2164,000000	97,283993
2163,000000	97,234368
2162,000000	97,226174
2161,000000	97,291003
2160,000000	97,422911
2159,000000	97,598869
2158,000000	97,768938
2157,000000	97,876643
2156,000000	97,913796
2155,000000	97,910564
2154,000000	97,874992
2153,000000	97,795196
2152,000000	97,694311
2151,000000	97,625295
2150,000000	97,603554
2149,000000	97,594878
2148,000000	97,579867
2147,000000	97,582403
2146,000000	97,620271
2145,000000	97,671373
2144,000000	97,706120
2143,000000	97,716138
2142,000000	97,700396
2141,000000	97,658874
2140,000000	97,610147
2139,000000	97,581508
2138,000000	97,576177
2137,000000	97,579343
2136,000000	97,594635
2135,000000	97,636599
2134,000000	97,688780
2133,000000	97,711631
2132,000000	97,694815
2131,000000	97,662713
2130,000000	97,627408
2129,000000	97,577310
2128,000000	97,515323
2127,000000	97,469785
2126,000000	97,455236
2125,000000	97,454710
2124,000000	97,451980
2123,000000	97,453544
2122,000000	97,466489
2121,000000	97,480549
2120,000000	97,484737
2119,000000	97,478397
2118,000000	97,456801
2117,000000	97,410921
2116,000000	97,352908
2115,000000	97,316535
2114,000000	97,319210
2113,000000	97,343786
2112,000000	97,367873
2111,000000	97,388731
2110,000000	97,409283
2109,000000	97,425401
2108,000000	97,440121
2107,000000	97,465794
2106,000000	97,498527
2105,000000	97,514832
2104,000000	97,506791
2103,000000	97,496931
2102,000000	97,503984
2101,000000	97,517754
2100,000000	97,520759
2099,000000	97,512486
2098,000000	97,499976
2097,000000	97,486970
2096,000000	97,482853
2095,000000	97,497721
2094,000000	97,519393
2093,000000	97,520524
2092,000000	97,496499
2091,000000	97,470908
2090,000000	97,458955
2089,000000	97,452808
2088,000000	97,449583
2087,000000	97,462218
2086,000000	97,491424
2085,000000	97,516239
2084,000000	97,525803
2083,000000	97,533018
2082,000000	97,543976
2081,000000	97,543385
2080,000000	97,524113
2079,000000	97,502944
2078,000000	97,492005
2077,000000	97,484034
2076,000000	97,478721
2075,000000	97,491875
2074,000000	97,522178
2073,000000	97,540417
2072,000000	97,529107
2071,000000	97,503499
2070,000000	97,479001
2069,000000	97,452486
2068,000000	97,430710
2067,000000	97,438856
2066,000000	97,482178
2065,000000	97,533325
2064,000000	97,576704
2063,000000	97,627347
2062,000000	97,686216
2061,000000	97,717995
2060,000000	97,698371
2059,000000	97,648760
2058,000000	97,603023
2057,000000	97,574407
2056,000000	97,568492
2055,000000	97,587315
2054,000000	97,604653
2053,000000	97,583197
2052,000000	97,536305
2051,000000	97,526035
2050,000000	97,575905
2049,000000	97,635632
2048,000000	97,667421
2047,000000	97,708676
2046,000000	97,792914
2045,000000	97,875145
2044,000000	97,899565
2043,000000	97,882381
2042,000000	97,868434
2041,000000	97,857178
2040,000000	97,829706
2039,000000	97,801956
2038,000000	97,796006
2037,000000	97,801870
2036,000000	97,814958
2035,000000	97,863944
2034,000000	97,951745
2033,000000	98,018244
2032,000000	98,012573
2031,000000	97,955486
2030,000000	97,891964
2029,000000	97,845264
2028,000000	97,844013
2027,000000	97,919767
2026,000000	98,042494
2025,000000	98,127053
2024,000000	98,140512
2023,000000	98,138355
2022,000000	98,162692
2021,000000	98,185800
2020,000000	98,186085
2019,000000	98,191275
2018,000000	98,203331
2017,000000	98,167170
2016,000000	98,070033
2015,000000	97,988916
2014,000000	97,984162
2013,000000	98,023632
2012,000000	98,055470
2011,000000	98,086020
2010,000000	98,137562
2009,000000	98,192032
2008,000000	98,227212
2007,000000	98,253609
2006,000000	98,272019
2005,000000	98,254850
2004,000000	98,204578
2003,000000	98,167266
2002,000000	98,158925
2001,000000	98,139560
2000,000000	98,083089
1999,000000	98,018746
1998,000000	97,978369
1997,000000	97,955289
1996,000000	97,941347
1995,000000	97,953446
1994,000000	97,996115
1993,000000	98,045070
1992,000000	98,093249
1991,000000	98,159394
1990,000000	98,225635
1989,000000	98,233140
1988,000000	98,166112
1987,000000	98,078820
1986,000000	98,015396
1985,000000	97,963783
1984,000000	97,912779
1983,000000	97,885293
1982,000000	97,881953
1981,000000	97,862244
1980,000000	97,824566
1979,000000	97,838303
1978,000000	97,938622
1977,000000	98,053716
1976,000000	98,107332
1975,000000	98,121107
1974,000000	98,148201
1973,000000	98,189364
1972,000000	98,224217
1971,000000	98,249294
1970,000000	98,248836
1969,000000	98,202650
1968,000000	98,153699
1967,000000	98,184037
1966,000000	98,283728
1965,000000	98,340073
1964,000000	98,296337
1963,000000	98,221559
1962,000000	98,195069
1961,000000	98,210280
1960,000000	98,225140
1959,000000	98,232592
1958,000000	98,235280
1957,000000	98,218122
1956,000000	98,187673
1955,000000	98,180144
1954,000000	98,200601
1953,000000	98,208615
1952,000000	98,188793
1951,000000	98,175826
1950,000000	98,186324
1949,000000	98,190483
1948,000000	98,175179
1947,000000	98,173283
1946,000000	98,202178
1945,000000	98,231947
1944,000000	98,244503
1943,000000	98,268558
1942,000000	98,317266
1941,000000	98,347120
1940,000000	98,329694
1939,000000	98,300450
1938,000000	98,297253
1937,000000	98,308259
1936,000000	98,306599
1935,000000	98,294108
1934,000000	98,281051
1933,000000	98,260204
1932,000000	98,231157
1931,000000	98,214641
1930,000000	98,219950
1929,000000	98,233003
1928,000000	98,246758
1927,000000	98,269296
1926,000000	98,291367
1925,000000	98,286368
1924,000000	98,260931
1923,000000	98,260788
1922,000000	98,299765
1921,000000	98,330672
1920,000000	98,315771
1919,000000	98,273437
1918,000000	98,242593
1917,000000	98,234915
1916,000000	98,237492
1915,000000	98,245055
1914,000000	98,257752
1913,000000	98,267850
1912,000000	98,275457
1911,000000	98,291226
1910,000000	98,309657
1909,000000	98,307569
1908,000000	98,278250
1907,000000	98,241188
1906,000000	98,208876
1905,000000	98,176111
1904,000000	98,149455
1903,000000	98,147586
1902,000000	98,168185
1901,000000	98,186878
1900,000000	98,194527
1899,000000	98,206292
1898,000000	98,225901
1897,000000	98,234746
1896,000000	98,229507
1895,000000	98,231956
1894,000000	98,246888
1893,000000	98,249754
1892,000000	98,230928
1891,000000	98,213815
1890,000000	98,217495
1889,000000	98,230249
1888,000000	98,234912
1887,000000	98,238495
1886,000000	98,251833
1885,000000	98,263078
1884,000000	98,257265
1883,000000	98,239404
1882,000000	98,221690
1881,000000	98,208617
1880,000000	98,203323
1879,000000	98,211238
1878,000000	98,226942
1877,000000	98,234287
1876,000000	98,231027
1875,000000	98,231837
1874,000000	98,239309
1873,000000	98,238527
1872,000000	98,226163
1871,000000	98,216904
1870,000000	98,217258
1869,000000	98,220617
1868,000000	98,229373
1867,000000	98,246051
1866,000000	98,258899
1865,000000	98,256538
1864,000000	98,243433
1863,000000	98,233616
1862,000000	98,226506
1861,000000	98,209889
1860,000000	98,188467
1859,000000	98,181956
1858,000000	98,190826
1857,000000	98,194506
1856,000000	98,186832
1855,000000	98,184453
1854,000000	98,192306
1853,000000	98,190805
1852,000000	98,166472
1851,000000	98,133211
1850,000000	98,114066
1849,000000	98,115136
1848,000000	98,129428
1847,000000	98,149013
1846,000000	98,164582
1845,000000	98,168727
1844,000000	98,174468
1843,000000	98,193382
1842,000000	98,198439
1841,000000	98,169745
1840,000000	98,125770
1839,000000	98,097643
1838,000000	98,091814
1837,000000	98,087073
1836,000000	98,073756
1835,000000	98,067171
1834,000000	98,074469
1833,000000	98,079333
1832,000000	98,071032
1831,000000	98,066980
1830,000000	98,089691
1829,000000	98,120529
1828,000000	98,120007
1827,000000	98,093447
1826,000000	98,069054
1825,000000	98,053014
1824,000000	98,040140
1823,000000	98,028168
1822,000000	98,015423
1821,000000	97,998369
1820,000000	97,981636
1819,000000	97,978461
1818,000000	97,985548
1817,000000	97,982937
1816,000000	97,966768
1815,000000	97,950592
1814,000000	97,938231
1813,000000	97,920230
1812,000000	97,899886
1811,000000	97,894399
1810,000000	97,895487
1809,000000	97,877051
1808,000000	97,842370
1807,000000	97,818208
1806,000000	97,813147
1805,000000	97,814734
1804,000000	97,819163
1803,000000	97,833052
1802,000000	97,849926
1801,000000	97,850016
1800,000000	97,827988
1799,000000	97,796074
1798,000000	97,759209
1797,000000	97,718670
1796,000000	97,687221
1795,000000	97,676136
1794,000000	97,672727
1793,000000	97,652851
1792,000000	97,630296
1791,000000	97,634285
1790,000000	97,637025
1789,000000	97,605342
1788,000000	97,553821
1787,000000	97,515711
1786,000000	97,500029
1785,000000	97,490545
1784,000000	97,476125
1783,000000	97,459644
1782,000000	97,443840
1781,000000	97,423957
1780,000000	97,400810
1779,000000	97,385637
1778,000000	97,378159
1777,000000	97,371216
1776,000000	97,365437
1775,000000	97,367816
1774,000000	97,371172
1773,000000	97,352907
1772,000000	97,324405
1771,000000	97,318446
1770,000000	97,313371
1769,000000	97,277010
1768,000000	97,220215
1767,000000	97,179468
1766,000000	97,160008
1765,000000	97,136008
1764,000000	97,100591
1763,000000	97,077043
1762,000000	97,082244
1761,000000	97,087709
1760,000000	97,057932
1759,000000	97,010010
1758,000000	96,971717
1757,000000	96,938118
1756,000000	96,895592
1755,000000	96,853750
1754,000000	96,826612
1753,000000	96,804807
1752,000000	96,769041
1751,000000	96,734145
1750,000000	96,720511
1749,000000	96,693624
1748,000000	96,628393
1747,000000	96,554195
1746,000000	96,497957
1745,000000	96,448025
1744,000000	96,397280
1743,000000	96,367736
1742,000000	96,355984
1741,000000	96,312601
1740,000000	96,221773
1739,000000	96,145036
1738,000000	96,117289
1737,000000	96,100230
1736,000000	96,054820
1735,000000	95,969074
1734,000000	95,882615
1733,000000	95,820725
1732,000000	95,716428
1731,000000	95,581334
1730,000000	95,464464
1729,000000	95,354332
1728,000000	95,223098
1727,000000	95,084831
1726,000000	94,961843
1725,000000	94,837778
1724,000000	94,697566
1723,000000	94,571479
1722,000000	94,484573
1721,000000	94,414044
1720,000000	94,327090
1719,000000	94,211591
1718,000000	94,066620
1717,000000	93,896239
1716,000000	93,710451
1715,000000	93,528672
1714,000000	93,358419
1713,000000	93,175808
1712,000000	92,975136
1711,000000	92,782259
1710,000000	92,607122
1709,000000	92,421805
1708,000000	92,198744
1707,000000	91,939566
1706,000000	91,653077
1705,000000	91,350663
1704,000000	91,062999
1703,000000	90,810856
1702,000000	90,530140
1701,000000	90,036174
1700,000000	89,321637
1699,000000	88,701961
1698,000000	88,232750
1697,000000	87,706714
1696,000000	86,997930
1695,000000	86,243767
1694,000000	85,607804
1693,000000	85,057180
1692,000000	84,509754
1691,000000	83,931140
1690,000000	83,329847
1689,000000	82,744119
1688,000000	82,219176
1687,000000	81,772925
1686,000000	81,318535
1685,000000	80,615100
1684,000000	79,595822
1683,000000	78,637528
1682,000000	77,877733
1681,000000	77,159975
1680,000000	76,388075
1679,000000	75,609211
1678,000000	74,876589
1677,000000	74,108467
1676,000000	73,145754
1675,000000	72,016210
1674,000000	70,973297
1673,000000	70,109419
1672,000000	69,290272
1671,000000	68,363549
1670,000000	67,269978
1669,000000	66,102124
1668,000000	65,031687
1667,000000	64,153144
1666,000000	63,435463
1665,000000	62,759770
1664,000000	62,007125
1663,000000	61,179617
1662,000000	60,418525
1661,000000	59,814870
1660,000000	59,333466
1659,000000	58,947395
1658,000000	58,670256
1657,000000	58,493608
1656,000000	58,382964
1655,000000	58,311244
1654,000000	58,251534
1653,000000	58,182616
1652,000000	58,098510
1651,000000	57,981217
1650,000000	57,897770
1649,000000	57,847771
1648,000000	57,785479
1647,000000	57,698948
1646,000000	57,652981
1645,000000	57,644956
1644,000000	57,643588
1643,000000	57,671090
1642,000000	57,753159
1641,000000	57,877663
1640,000000	58,010187
1639,000000	58,140341
1638,000000	58,287133
1637,000000	58,460169
1636,000000	58,651761
1635,000000	58,861335
1634,000000	59,075865
1633,000000	59,290470
1632,000000	59,532246
1631,000000	59,836756
1630,000000	60,246416
1629,000000	60,794924
1628,000000	61,468720
1627,000000	62,198962
1626,000000	62,938648
1625,000000	63,729880
1624,000000	64,656258
1623,000000	65,719745
1622,000000	66,776320
1621,000000	67,692175
1620,000000	68,485216
1619,000000	69,261906
1618,000000	70,144943
1617,000000	71,212874
1616,000000	72,345032
1615,000000	73,289207
1614,000000	74,000964
1613,000000	74,627112
1612,000000	75,278208
1611,000000	75,959514
1610,000000	76,627608
1609,000000	77,265551
1608,000000	77,872348
1607,000000	78,423472
1606,000000	78,900788
1605,000000	79,329514
1604,000000	79,740033
1603,000000	80,126196
1602,000000	80,467225
1601,000000	80,766846
1600,000000	81,036046
1599,000000	81,264403
1598,000000	81,442346
1597,000000	81,587820
1596,000000	81,722082
1595,000000	81,835223
1594,000000	81,910243
1593,000000	81,960242
1592,000000	82,002037
1591,000000	82,020412
1590,000000	81,994723
1589,000000	81,938280
1588,000000	81,872695
1587,000000	81,786043
1586,000000	81,656422
1585,000000	81,494279
1584,000000	81,318936
1583,000000	81,118975
1582,000000	80,879250
1581,000000	80,620781
1580,000000	80,375801
1579,000000	80,136928
1578,000000	79,847707
1577,000000	79,432682
1576,000000	78,896601
1575,000000	78,353820
1574,000000	77,878873
1573,000000	77,469259
1572,000000	77,080586
1571,000000	76,624057
1570,000000	76,030675
1569,000000	75,379211
1568,000000	74,796380
1567,000000	74,286595
1566,000000	73,785558
1565,000000	73,266453
1564,000000	72,775450
1563,000000	72,389727
1562,000000	72,133578
1561,000000	71,956018
1560,000000	71,668839
1559,000000	71,150299
1558,000000	70,696474
1557,000000	70,413370
1556,000000	70,221649
1555,000000	70,109065
1554,000000	70,078513
1553,000000	70,097294
1552,000000	70,150051
1551,000000	70,257801
1550,000000	70,443043
1549,000000	70,671944
1548,000000	70,894051
1547,000000	71,117385
1546,000000	71,390294
1545,000000	71,733524
1544,000000	72,117495
1543,000000	72,503914
1542,000000	72,899865
1541,000000	73,368005
1540,000000	73,969963
1539,000000	74,578002
1538,000000	74,983714
1537,000000	75,221945
1536,000000	75,432482
1535,000000	75,722280
1534,000000	76,148348
1533,000000	76,659862
1532,000000	77,110773
1531,000000	77,451598
1530,000000	77,754210
1529,000000	78,075797
1528,000000	78,434360
1527,000000	78,832451
1526,000000	79,246334
1525,000000	79,619697
1524,000000	79,932804
1523,000000	80,244989
1522,000000	80,633132
1521,000000	81,070940
1520,000000	81,424254
1519,000000	81,664443
1518,000000	81,901089
1517,000000	82,204925
1516,000000	82,549132
1515,000000	82,866499
1514,000000	83,143348
1513,000000	83,404787
1512,000000	83,669462
1511,000000	83,950308
1510,000000	84,240376
1509,000000	84,518659
1508,000000	84,787045
1507,000000	85,142726
1506,000000	85,543102
1505,000000	85,731610
1504,000000	85,743672
1503,000000	85,748970
1502,000000	85,808608
1501,000000	85,902264
1500,000000	85,998455
1499,000000	86,104521
1498,000000	86,225766
1497,000000	86,317097
1496,000000	86,344047
1495,000000	86,326652
1494,000000	86,281914
1493,000000	86,205273
1492,000000	86,099799
1491,000000	85,987575
1490,000000	85,879591
1489,000000	85,740628
1488,000000	85,539572
1487,000000	85,295855
1486,000000	85,023495
1485,000000	84,715902
1484,000000	84,374900
1483,000000	84,011208
1482,000000	83,620233
1481,000000	83,193447
1480,000000	82,755768
1479,000000	82,334643
1478,000000	81,905853
1477,000000	81,418356
1476,000000	80,875319
1475,000000	80,316761
1474,000000	79,716492
1473,000000	79,018405
1472,000000	78,305472
1471,000000	77,714385
1470,000000	77,231488
1469,000000	76,784170
1468,000000	76,343587
1467,000000	75,894274
1466,000000	75,390530
1465,000000	74,806563
1464,000000	74,222435
1463,000000	73,743260
1462,000000	73,373947
1461,000000	73,068441
1460,000000	72,798208
1459,000000	72,538716
1458,000000	72,231105
1457,000000	71,876496
1456,000000	71,604419
1455,000000	71,460073
1454,000000	71,398131
1453,000000	71,397038
1452,000000	71,461419
1451,000000	71,585532
1450,000000	71,743839
1449,000000	71,913386
1448,000000	72,091629
1447,000000	72,265426
1446,000000	72,403285
1445,000000	72,495175
1444,000000	72,559894
1443,000000	72,616337
1442,000000	72,662886
1441,000000	72,692109
1440,000000	72,713140
1439,000000	72,745675
1438,000000	72,790309
1437,000000	72,831996
1436,000000	72,872148
1435,000000	72,909902
1434,000000	72,935079
1433,000000	72,954555
1432,000000	72,980906
1431,000000	73,017718
1430,000000	73,055753
1429,000000	73,075384
1428,000000	73,069233
1427,000000	73,046288
1426,000000	73,016489
1425,000000	72,980839
1424,000000	72,940628
1423,000000	72,907636
1422,000000	72,885985
1421,000000	72,865439
1420,000000	72,828737
1419,000000	72,777027
1418,000000	72,714388
1417,000000	72,619253
1416,000000	72,496814
1415,000000	72,374174
1414,000000	72,257971
1413,000000	72,137618
1412,000000	72,011677
1411,000000	71,895080
1410,000000	71,794127
1409,000000	71,698441
1408,000000	71,609096
1407,000000	71,542540
1406,000000	71,508020
1405,000000	71,502196
1404,000000	71,519870
1403,000000	71,556782
1402,000000	71,606339
1401,000000	71,668702
1400,000000	71,756577
1399,000000	71,878409
1398,000000	72,014121
1397,000000	72,140529
1396,000000	72,273229
1395,000000	72,436581
1394,000000	72,611562
1393,000000	72,755162
1392,000000	72,864039
1391,000000	72,968316
1390,000000	73,084338
1389,000000	73,210845
1388,000000	73,348629
1387,000000	73,495286
1386,000000	73,620655
1385,000000	73,690986
1384,000000	73,709965
1383,000000	73,706855
1382,000000	73,707436
1381,000000	73,724353
1380,000000	73,760255
1379,000000	73,810864
1378,000000	73,872671
1377,000000	73,955256
1376,000000	74,081299
1375,000000	74,264595
1374,000000	74,486048
1373,000000	74,702228
1372,000000	74,891378
1371,000000	75,071219
1370,000000	75,267940
1369,000000	75,489361
1368,000000	75,719807
1367,000000	75,934804
1366,000000	76,122824
1365,000000	76,294663
1364,000000	76,467636
1363,000000	76,640630
1362,000000	76,785280
1361,000000	76,872531
1360,000000	76,905187
1359,000000	76,905184
1358,000000	76,885098
1357,000000	76,845683
1356,000000	76,784752
1355,000000	76,701469
1354,000000	76,596971
1353,000000	76,475260
1352,000000	76,341592
1351,000000	76,194778
1350,000000	76,030364
1349,000000	75,850065
1348,000000	75,658921
1347,000000	75,460345
1346,000000	75,255791
1345,000000	75,049764
1344,000000	74,849562
1343,000000	74,660043
1342,000000	74,482678
1341,000000	74,322732
1340,000000	74,194308
1339,000000	74,110372
1338,000000	74,067457
1337,000000	74,053277
1336,000000	74,064636
1335,000000	74,105641
1334,000000	74,177329
1333,000000	74,277670
1332,000000	74,403415
1331,000000	74,546920
1330,000000	74,696465
1329,000000	74,842120
1328,000000	74,978899
1327,000000	75,103552
1326,000000	75,214119
1325,000000	75,312300
1324,000000	75,401995
1323,000000	75,486017
1322,000000	75,565091
1321,000000	75,641976
1320,000000	75,723839
1319,000000	75,818292
1318,000000	75,926445
1317,000000	76,043059
1316,000000	76,164495
1315,000000	76,294433
1314,000000	76,440631
1313,000000	76,605370
1312,000000	76,778481
1311,000000	76,942417
1310,000000	77,087140
1309,000000	77,216463
1308,000000	77,338075
1307,000000	77,451987
1306,000000	77,553539
1305,000000	77,642175
1304,000000	77,721095
1303,000000	77,791553
1302,000000	77,852428
1301,000000	77,904956
1300,000000	77,950647
1299,000000	77,986267
1298,000000	78,005195
1297,000000	78,003449
1296,000000	77,980473
1295,000000	77,934545
1294,000000	77,863900
1293,000000	77,771376
1292,000000	77,663619
1291,000000	77,546468
1290,000000	77,424457
1289,000000	77,305029
1288,000000	77,198185
1287,000000	77,109960
1286,000000	77,040036
1285,000000	76,988267
1284,000000	76,958879
1283,000000	76,955251
1282,000000	76,974882
1281,000000	77,012254
1280,000000	77,063970
1279,000000	77,127114
1278,000000	77,195264
1277,000000	77,260446
1276,000000	77,317244
1275,000000	77,362702
1274,000000	77,394397
1273,000000	77,410904
1272,000000	77,413742
1271,000000	77,407521
1270,000000	77,397133
1269,000000	77,384213
1268,000000	77,366015
1267,000000	77,337797
1266,000000	77,297235
1265,000000	77,245305
1264,000000	77,182660
1263,000000	77,106839
1262,000000	77,014186
1261,000000	76,904582
1260,000000	76,780799
1259,000000	76,642818
1258,000000	76,485717
1257,000000	76,303414
1256,000000	76,094747
1255,000000	75,864757
1254,000000	75,621373
1253,000000	75,372829
1252,000000	75,126514
1251,000000	74,887687
1250,000000	74,657871
1249,000000	74,435625
1248,000000	74,219144
1247,000000	74,006535
1246,000000	73,794964
1245,000000	73,584637
1244,000000	73,385693
1243,000000	73,214726
1242,000000	73,083440
1241,000000	72,993988
1240,000000	72,945731
1239,000000	72,942548
1238,000000	72,988882
1237,000000	73,085820
1236,000000	73,231997
1235,000000	73,423176
1234,000000	73,652289
1233,000000	73,910776
1232,000000	74,193015
1231,000000	74,496937
1230,000000	74,819881
1229,000000	75,157153
1228,000000	75,501665
1227,000000	75,844021
1226,000000	76,174434
1225,000000	76,485701
1224,000000	76,772565
1223,000000	77,029855
1222,000000	77,253609
1221,000000	77,442288
1220,000000	77,595283
1219,000000	77,709779
1218,000000	77,783762
1217,000000	77,818944
1216,000000	77,817424
1215,000000	77,780653
1214,000000	77,712463
1213,000000	77,621790
1212,000000	77,518009
1211,000000	77,404533
1210,000000	77,281645
1209,000000	77,153926
1208,000000	77,032698
1207,000000	76,932503
1206,000000	76,868697
1205,000000	76,855448
1204,000000	76,902229
1203,000000	77,009263
1202,000000	77,169115
1201,000000	77,376476
1200,000000	77,630511
1199,000000	77,930385
1198,000000	78,271255
1197,000000	78,643665
1196,000000	79,034911
1195,000000	79,430073
1194,000000	79,819746
1193,000000	80,205421
1192,000000	80,590721
1191,000000	80,969819
1190,000000	81,331452
1189,000000	81,672433
1188,000000	81,998677
1187,000000	82,313960
1186,000000	82,613951
1185,000000	82,892746
1184,000000	83,148569
1183,000000	83,382194
1182,000000	83,595388
1181,000000	83,789089
1180,000000	83,962180
1179,000000	84,113999
1178,000000	84,249038
1177,000000	84,375285
1176,000000	84,494010
1175,000000	84,598126
1174,000000	84,683313
1173,000000	84,753666
1172,000000	84,813883
1171,000000	84,862001
1170,000000	84,895052
1169,000000	84,915024
1168,000000	84,924117
1167,000000	84,921619
1166,000000	84,909833
1165,000000	84,897632
1164,000000	84,893491
1163,000000	84,899868
1162,000000	84,917368
1161,000000	84,947420
1160,000000	84,986577
1159,000000	85,025680
1158,000000	85,061195
1157,000000	85,101608
1156,000000	85,158036
1155,000000	85,233069
1154,000000	85,321016
1153,000000	85,411376
1152,000000	85,488168
1151,000000	85,535581
1150,000000	85,552754
1149,000000	85,557702
1148,000000	85,569605
1147,000000	85,591695
1146,000000	85,613993
1145,000000	85,624806
1144,000000	85,614800
1143,000000	85,575157
1142,000000	85,500174
1141,000000	85,388125
1140,000000	85,236114
1139,000000	85,041315
1138,000000	84,805260
1137,000000	84,530821
1136,000000	84,211791
1135,000000	83,831456
1134,000000	83,378354
1133,000000	82,851875
1132,000000	82,252962
1131,000000	81,577496
1130,000000	80,819576
1129,000000	79,980231
1128,000000	79,065891
1127,000000	78,085920
1126,000000	77,053209
1125,000000	75,979768
1124,000000	74,873575
1123,000000	73,739246
1122,000000	72,584568
1121,000000	71,426045
1120,000000	70,287925
1119,000000	69,193625
1118,000000	68,159147
1117,000000	67,198409
1116,000000	66,329925
1115,000000	65,574330
1114,000000	64,939408
1113,000000	64,421784
1112,000000	64,024264
1111,000000	63,754863
1110,000000	63,616378
1109,000000	63,600241
1108,000000	63,694681
1107,000000	63,886661
1106,000000	64,151090
1105,000000	64,458893
1104,000000	64,791569
1103,000000	65,140714
1102,000000	65,497201
1101,000000	65,848307
1100,000000	66,187682
1099,000000	66,515000
1098,000000	66,828133
1097,000000	67,124522
1096,000000	67,405814
1095,000000	67,674284
1094,000000	67,925528
1093,000000	68,151124
1092,000000	68,344291
1091,000000	68,500561
1090,000000	68,615693
1089,000000	68,689738
1088,000000	68,729435
1087,000000	68,739573
1086,000000	68,718894
1085,000000	68,669197
1084,000000	68,604519
1083,000000	68,543144
1082,000000	68,490741
1081,000000	68,439325
1080,000000	68,379298
1079,000000	68,304964
1078,000000	68,210578
1077,000000	68,088280
1076,000000	67,932771
1075,000000	67,741886
1074,000000	67,512003
1073,000000	67,238893
1072,000000	66,920115
1071,000000	66,554581
1070,000000	66,138326
1069,000000	65,663790
1068,000000	65,125996
1067,000000	64,523180
1066,000000	63,856728
1065,000000	63,133894
1064,000000	62,367327
1063,000000	61,568472
1062,000000	60,738220
1061,000000	59,871912
1060,000000	58,970631
1059,000000	58,038816
1058,000000	57,075889
1057,000000	56,079300
1056,000000	55,055847
1055,000000	54,018343
1054,000000	52,972451
1053,000000	51,919421
1052,000000	50,869055
1051,000000	49,834414
1050,000000	48,816093
1049,000000	47,812669
1048,000000	46,841499
1047,000000	45,928137
1046,000000	45,079650
1045,000000	44,291543
1044,000000	43,576689
1043,000000	42,954385
1042,000000	42,417961
1041,000000	41,944510
1040,000000	41,532859
1039,000000	41,206719
1038,000000	40,976352
1037,000000	40,830979
1036,000000	40,768968
1035,000000	40,799580
1034,000000	40,921772
1033,000000	41,127417
1032,000000	41,429288
1031,000000	41,857141
1030,000000	42,419567
1029,000000	43,104736
1028,000000	43,910024
1027,000000	44,844250
1026,000000	45,906627
1025,000000	47,085359
1024,000000	48,380893
1023,000000	49,797640
1022,000000	51,316860
1021,000000	52,904262
1020,000000	54,535024
1019,000000	56,194712
1018,000000	57,858835
1017,000000	59,492519
1016,000000	61,065337
1015,000000	62,553494
1014,000000	63,932100
1013,000000	65,177778
1012,000000	66,276536
1011,000000	67,216133
1010,000000	67,984218
1009,000000	68,571307
1008,000000	68,971326
1007,000000	69,182046
1006,000000	69,204265
1005,000000	69,053376
1004,000000	68,759202
1003,000000	68,353744
1002,000000	67,867292
1001,000000	67,331098
1000,000000	66,781582
999,000000	66,252566
998,000000	65,768950
997,000000	65,353325
996,000000	65,033460
995,000000	64,832446
994,000000	64,755790
993,000000	64,799691
992,000000	64,962912
991,000000	65,245112
990,000000	65,633910
989,000000	66,105682
988,000000	66,636460
987,000000	67,199922
986,000000	67,764830
985,000000	68,302589
984,000000	68,793927
983,000000	69,222539
982,000000	69,571054
981,000000	69,831050
980,000000	70,013130
979,000000	70,141493
978,000000	70,241849
977,000000	70,339619
976,000000	70,461951
975,000000	70,633603
974,000000	70,872058
973,000000	71,191740
972,000000	71,605911
971,000000	72,119415
970,000000	72,722941
969,000000	73,397841
968,000000	74,124273
967,000000	74,880442
966,000000	75,643996
965,000000	76,397893
964,000000	77,128168
963,000000	77,814358
962,000000	78,430814
961,000000	78,961175
960,000000	79,406722
959,000000	79,783196
958,000000	80,111638
957,000000	80,410027
956,000000	80,684951
955,000000	80,930800
954,000000	81,143030
953,000000	81,326784
952,000000	81,489657
951,000000	81,630386
950,000000	81,740436
949,000000	81,814197
948,000000	81,848732
947,000000	81,838865
946,000000	81,780286
945,000000	81,673474
944,000000	81,519905
943,000000	81,313897
942,000000	81,045180
941,000000	80,708638
940,000000	80,305309
939,000000	79,839436
938,000000	79,316663
937,000000	78,744070
936,000000	78,127885
935,000000	77,470267
934,000000	76,774531
933,000000	76,053668
932,000000	75,331835
931,000000	74,635353
930,000000	73,984212
929,000000	73,392295
928,000000	72,872148
927,000000	72,435024
926,000000	72,086950
925,000000	71,833086
924,000000	71,679628
923,000000	71,624848
922,000000	71,651183
921,000000	71,731806
920,000000	71,847668
919,000000	71,990601
918,000000	72,154867
917,000000	72,336418
916,000000	72,539853
915,000000	72,782016
914,000000	73,082901
913,000000	73,451629
912,000000	73,878890
911,000000	74,340141
910,000000	74,811395
909,000000	75,284080
908,000000	75,762611
907,000000	76,249160
906,000000	76,735237
905,000000	77,207121
904,000000	77,653926
903,000000	78,071225
902,000000	78,460826
901,000000	78,826253
900,000000	79,162381
899,000000	79,451531
898,000000	79,675715
897,000000	79,828673
896,000000	79,915301
895,000000	79,943069
894,000000	79,917723
893,000000	79,842244
892,000000	79,712712
891,000000	79,522927
890,000000	79,279788
889,000000	79,012264
888,000000	78,760958
887,000000	78,559295
886,000000	78,424936
885,000000	78,361620
884,000000	78,358970
883,000000	78,388175
882,000000	78,404585
881,000000	78,361332
880,000000	78,224876
879,000000	77,983606
878,000000	77,648587
877,000000	77,243853
876,000000	76,793196
875,000000	76,314422
874,000000	75,820685
873,000000	75,321677
872,000000	74,822232
871,000000	74,326849
870,000000	73,848623
869,000000	73,409563
868,000000	73,027176
867,000000	72,701746
866,000000	72,420326
865,000000	72,171804
864,000000	71,953658
863,000000	71,763803
862,000000	71,593275
861,000000	71,429013
860,000000	71,259176
859,000000	71,075610
858,000000	70,876646
857,000000	70,669446
856,000000	70,464311
855,000000	70,265498
854,000000	70,073806
853,000000	69,898472
852,000000	69,758538
851,000000	69,669243
850,000000	69,633956
849,000000	69,653787
848,000000	69,734483
847,000000	69,877506
846,000000	70,072968
845,000000	70,307378
844,000000	70,572757
843,000000	70,862134
842,000000	71,164872
841,000000	71,473108
840,000000	71,784629
839,000000	72,093738
838,000000	72,385969
837,000000	72,646869
836,000000	72,868053
835,000000	73,041645
834,000000	73,158756
833,000000	73,221636
832,000000	73,249377
831,000000	73,260566
830,000000	73,253957
829,000000	73,212981
828,000000	73,127501
827,000000	73,002140
826,000000	72,843863
825,000000	72,654560
824,000000	72,441145
823,000000	72,224455
822,000000	72,027986
821,000000	71,859853
820,000000	71,712089
819,000000	71,575451
818,000000	71,449729
817,000000	71,340468
816,000000	71,252029
815,000000	71,186237
814,000000	71,143643
813,000000	71,119848
812,000000	71,100032
811,000000	71,063204
810,000000	70,996319
809,000000	70,902351
808,000000	70,792341
807,000000	70,673840
806,000000	70,549645
805,000000	70,421221
804,000000	70,285540
803,000000	70,131737
802,000000	69,949533
801,000000	69,741226
800,000000	69,520475
799,000000	69,301420
798,000000	69,095776
797,000000	68,917525
796,000000	68,778768
795,000000	68,676659
794,000000	68,590948
793,000000	68,496993
792,000000	68,376477
791,000000	68,219560
790,000000	68,030428
789,000000	67,833671
788,000000	67,662507
787,000000	67,531650
786,000000	67,427139
785,000000	67,327152
784,000000	67,224270
783,000000	67,121915
782,000000	67,018298
781,000000	66,903834
780,000000	66,771376
779,000000	66,623129
778,000000	66,470033
777,000000	66,326331
776,000000	66,198403
775,000000	66,076246
774,000000	65,943482
773,000000	65,798292
772,000000	65,654546
771,000000	65,518506
770,000000	65,377064
769,000000	65,217525
768,000000	65,048097
767,000000	64,887475
766,000000	64,741812
765,000000	64,603103
764,000000	64,463484
763,000000	64,318890
762,000000	64,163820
761,000000	63,994681
760,000000	63,816373
759,000000	63,637547
758,000000	63,462601
757,000000	63,294590
756,000000	63,139208
755,000000	62,996915
754,000000	62,857167
753,000000	62,709295
752,000000	62,553887
751,000000	62,396717
750,000000	62,239762
749,000000	62,086309
748,000000	61,944941
747,000000	61,817850
746,000000	61,694075
745,000000	61,564568
744,000000	61,433087
743,000000	61,300894
742,000000	61,154669
741,000000	60,985704
740,000000	60,809037
739,000000	60,644112
738,000000	60,486158
737,000000	60,317410
736,000000	60,139527
735,000000	59,971870
734,000000	59,819670
733,000000	59,665765
732,000000	59,495800
731,000000	59,314860
730,000000	59,136920
729,000000	58,970379
728,000000	58,813710
727,000000	58,654920
726,000000	58,478895
725,000000	58,286800
724,000000	58,101745
723,000000	57,941676
722,000000	57,794753
721,000000	57,637579
720,000000	57,468724
719,000000	57,304277
718,000000	57,148471
717,000000	56,991743
716,000000	56,833166
715,000000	56,681766
714,000000	56,538237
713,000000	56,395117
712,000000	56,251820
711,000000	56,109248
710,000000	55,953903
709,000000	55,771191
708,000000	55,572855
707,000000	55,388407
706,000000	55,228501
705,000000	55,078423
704,000000	54,926113
703,000000	54,771763
702,000000	54,609172
701,000000	54,425644
700,000000	54,227060
699,000000	54,041575
698,000000	53,890698
697,000000	53,769869
696,000000	53,658465
695,000000	53,532089
694,000000	53,367789
693,000000	53,159678
692,000000	52,930674
691,000000	52,710373
690,000000	52,502283
689,000000	52,288556
688,000000	52,060119
687,000000	51,818298
686,000000	51,556098
685,000000	51,269714
684,000000	50,981484
683,000000	50,718791
682,000000	50,474098
681,000000	50,216574
680,000000	49,939021
679,000000	49,666305
678,000000	49,421287
677,000000	49,210707
676,000000	49,035435
675,000000	48,888513
674,000000	48,746646
673,000000	48,589796
672,000000	48,428655
671,000000	48,293099
670,000000	48,200789
669,000000	48,157784
668,000000	48,171112
667,000000	48,188837
666,000000	48,135157
665,000000	48,030842
664,000000	47,943583
663,000000	47,897905
662,000000	47,865378
661,000000	47,812614
660,000000	47,751602
659,000000	47,710984
658,000000	47,681772
657,000000	47,630913
656,000000	47,552895
655,000000	47,471392
654,000000	47,396453
653,000000	47,314587
652,000000	47,222103
651,000000	47,135748
650,000000	47,068345
649,000000	47,021024
648,000000	46,996782
647,000000	46,992994
646,000000	46,984345
645,000000	46,943752
644,000000	46,876933
643,000000	46,810691
642,000000	46,755079
641,000000	46,700783
640,000000	46,645471
639,000000	46,594974
638,000000	46,546520
637,000000	46,497387
636,000000	46,460373
635,000000	46,441670
634,000000	46,414053
633,000000	46,344154
632,000000	46,237020
631,000000	46,126551
630,000000	46,034887
629,000000	45,967155
628,000000	45,927248
627,000000	45,905211
626,000000	45,863713
625,000000	45,777897
624,000000	45,676733
623,000000	45,607211
622,000000	45,570687
621,000000	45,531320
620,000000	45,474034
619,000000	45,411984
618,000000	45,349244
617,000000	45,280003
616,000000	45,218851
615,000000	45,189488
614,000000	45,188158
613,000000	45,195496
612,000000	45,214234
611,000000	45,253278
610,000000	45,285526
609,000000	45,267218
608,000000	45,195053
607,000000	45,107943
606,000000	45,035692
605,000000	44,982859
604,000000	44,954771
603,000000	44,955692
602,000000	44,966138
601,000000	44,958651
600,000000	44,926953
599,000000	44,873693
598,000000	44,789031
597,000000	44,676675
596,000000	44,577181
595,000000	44,522250
594,000000	44,488064
593,000000	44,439258
592,000000	44,396767
591,000000	44,401974
590,000000	44,432291
589,000000	44,423589
588,000000	44,365122
587,000000	44,306889
586,000000	44,284547
585,000000	44,293503
584,000000	44,329678
583,000000	44,395767
582,000000	44,459341
581,000000	44,461211
580,000000	44,379393
579,000000	44,247111
578,000000	44,102773
577,000000	43,962948
576,000000	43,841309
575,000000	43,741333
574,000000	43,633338
573,000000	43,489076
572,000000	43,330463
571,000000	43,197519
570,000000	43,076985
569,000000	42,913207
568,000000	42,693769
567,000000	42,471865
566,000000	42,296652
565,000000	42,171623
564,000000	42,086184
563,000000	42,033336
562,000000	41,992914
561,000000	41,946751
560,000000	41,906577
559,000000	41,884071
558,000000	41,847758
557,000000	41,757889
556,000000	41,628392
555,000000	41,505625
554,000000	41,401670
553,000000	41,297524
552,000000	41,194988
551,000000	41,113096
550,000000	41,046776
549,000000	40,983670
548,000000	40,948493
547,000000	40,974770
546,000000	41,044234
545,000000	41,106559
544,000000	41,144515
543,000000	41,167322
542,000000	41,168233
541,000000	41,145772
540,000000	41,138585
539,000000	41,180826
538,000000	41,245730
537,000000	41,287310
536,000000	41,314281
535,000000	41,368233
534,000000	41,452344
533,000000	41,541378
532,000000	41,629574
531,000000	41,708218
530,000000	41,735977
529,000000	41,696369
528,000000	41,647905
527,000000	41,658560
526,000000	41,710037
525,000000	41,734594
524,000000	41,734531
523,000000	41,773303
522,000000	41,871614
521,000000	41,991000
520,000000	42,093151
519,000000	42,159628
518,000000	42,182198
517,000000	42,192842
516,000000	42,267253
515,000000	42,429884
514,000000	42,600802
513,000000	42,690812
512,000000	42,703469
511,000000	42,698582
510,000000	42,696986
509,000000	42,680978
508,000000	42,650723
507,000000	42,611236
506,000000	42,538949
505,000000	42,435176
504,000000	42,373446
503,000000	42,416599
502,000000	42,510076
501,000000	42,545833
500,000000	42,514874
499,000000	42,481381
498,000000	42,447776
497,000000	42,363303
496,000000	42,235471
495,000000	42,131311
494,000000	42,073823
493,000000	42,021474
492,000000	41,950839
491,000000	41,881432
490,000000	41,810734
489,000000	41,707765
488,000000	41,574537
487,000000	41,443723
486,000000	41,321386
485,000000	41,196116
484,000000	41,103702
483,000000	41,106153
482,000000	41,194759
481,000000	41,290871
480,000000	41,346758
479,000000	41,384162
478,000000	41,443343
477,000000	41,546746
476,000000	41,702505
475,000000	41,888068
474,000000	42,035755
473,000000	42,096506
472,000000	42,123586
471,000000	42,216859
470,000000	42,385295
469,000000	42,565341
468,000000	42,725783
467,000000	42,882118
466,000000	43,050684
465,000000	43,240707
464,000000	43,462270
463,000000	43,691183
462,000000	43,865825
461,000000	43,967209
460,000000	44,050106
459,000000	44,151349
458,000000	44,236749
457,000000	44,309493
456,000000	44,472624
455,000000	44,770215
454,000000	45,103146
453,000000	45,351223
452,000000	45,493710
451,000000	45,579230
450,000000	45,625299
449,000000	45,636750
448,000000	45,672185
447,000000	45,776465
446,000000	45,887828
445,000000	45,930376
444,000000	45,944842
443,000000	46,025502
442,000000	46,174069
441,000000	46,311516
440,000000	46,389333
439,000000	46,372532
438,000000	46,210635
437,000000	45,936431
436,000000	45,710294
435,000000	45,638935
434,000000	45,629710
433,000000	45,568124
432,000000	45,488720
431,000000	45,427795
430,000000	45,276850
429,000000	44,954683
428,000000	44,598222
427,000000	44,409974
426,000000	44,398376
425,000000	44,447711
424,000000	44,576289
423,000000	44,877574
422,000000	45,320214
421,000000	45,815892
420,000000	46,329565
419,000000	46,600262
418,000000	46,216581
417,000000	45,466891
416,000000	45,006256
415,000000	45,009570
414,000000	45,170577
413,000000	45,187017
412,000000	45,192903
411,000000	45,498494
410,000000	46,008473
409,000000	46,371651
408,000000	46,495546
407,000000	46,520548
406,000000	46,492870
405,000000	46,450187
404,000000	46,574014
403,000000	46,873252
402,000000	46,945387
401,000000	46,447121
400,000000	45,648983
