# Supplementary material for: Controlled Release of D-Limonene from Biodegradable Films with Enzymatic Treatment
Source: Polymers (Basel). 2025 Aug 17;17(16):2238. doi: 10.3390/polym17162238 (PMC12389446; doi:10.3390/polym17162238)
Supplement: Supplementary file 1 [file polymers-17-02238-s001.zip › release_profiles_data/weight_loss_data.csv]

Batch	Sample	Total_Loss
1	72	1.136
1	73	5.092
1	74	4.741
1	75	8.07
1	76	2.576
1	77	1.733
1	78	5.011
2	72	1.119
2	73	4.708
2	74	4.476
2	75	8.459
2	76	2.645
2	77	1.845
2	78	5.376
3	72	1.538
3	73	5.007
3	74	4.681
3	75	8.847
3	76	2.979
3	77	2.014
3	78	5.932
