# Supplementary material for: Controlled Release of D-Limonene from Biodegradable Films with Enzymatic Treatment
Source: Polymers (Basel). 2025 Aug 17;17(16):2238. doi: 10.3390/polym17162238 (PMC12389446; doi:10.3390/polym17162238)
Supplement: Supplementary file 1 [file polymers-17-02238-s001.zip › release_profiles_data/hardness_data.csv]

Name	Measure1_hardness	Measure2_hardness	Measure3_hardness
E36_Y0_72	72	77	76
E36_Y0_73	57	56.5	52
E36_Y0_74	85	83	82
E36_Y0_75	51	47	52
E36_Y0_76	51	54	51.2
E36_Y0_77	40.1	43	40
E36_Y0_78	48.5	42.5	45.5
