# Supplementary material for: Controlled Release of D-Limonene from Biodegradable Films with Enzymatic Treatment
Source: Polymers (Basel). 2025 Aug 17;17(16):2238. doi: 10.3390/polym17162238 (PMC12389446; doi:10.3390/polym17162238)
Supplement: Supplementary file 1 [file polymers-17-02238-s001.zip › release_profiles_data/mos_tvoc_hourly_data.csv]

date_s_shifted_hour	ppb_norm_10q	film_label
0.0	3.9212885154061614	L@Gel
1.0	3.948022598870056	L@Gel
2.0	2.938375350140056	L@Gel
3.0	2.94851904090268	L@Gel
4.0	2.4724719101123593	L@Gel
5.0	0.1882022471910112	L@Gel
6.0	1.9614406779661016	L@Gel
7.0	2.8871977240398294	L@Gel
8.0	3.010659186535764	L@Gel
9.0	3.202247191011236	L@Gel
10.0	3.5341772151898736	L@Gel
11.0	3.728190743338008	L@Gel
12.0	3.95734463276836	L@Gel
13.0	5.969198312236286	L@Gel
14.0	5.674823196605374	L@Gel
15.0	5.367090395480226	L@Gel
16.0	5.673772791023842	L@Gel
17.0	5.861462728551335	L@Gel
18.0	5.807854137447404	L@Gel
19.0	5.463113604488077	L@Gel
20.0	5.449226441631504	L@Gel
21.0	5.814845938375349	L@Gel
22.0	5.527426160337551	L@Gel
23.0	4.064780763790664	L@Gel
24.0	2.824050632911393	L@Gel
25.0	2.945710267229255	L@Gel
26.0	3.238655462184874	L@Gel
27.0	2.9789548022598877	L@Gel
28.0	2.9730715287517535	L@Gel
29.0	2.945652173913044	L@Gel
30.0	3.140000000000001	L@Gel
31.0	3.1824684431977563	L@Gel
32.0	3.279606188466948	L@Gel
33.0	3.7584158415841578	L@Gel
34.0	4.322002820874469	L@Gel
35.0	4.1077464788732385	L@Gel
36.0	4.341456582633052	L@Gel
37.0	3.677934936350777	L@Gel
38.0	3.596787709497206	L@Gel
39.0	3.4225035161744017	L@Gel
40.0	3.49108910891089	L@Gel
41.0	3.2795486600846253	L@Gel
42.0	3.415232722143864	L@Gel
43.0	3.678138222849083	L@Gel
44.0	4.430379746835443	L@Gel
45.0	4.364689265536723	L@Gel
46.0	3.871549295774647	L@Gel
47.0	3.4487359550561796	L@Gel
48.0	3.2300140252454423	L@Gel
49.0	3.240845070422536	L@Gel
50.0	3.153802816901409	L@Gel
51.0	3.0139240506329124	L@Gel
52.0	2.2419718309859156	L@Gel
53.0	0.0430594900849858	L@Gel
54.0	0.0028169014084507	L@Gel
55.0	0.0	L@Gel
56.0	0.0	L@Gel
57.0	2.408555399719495	L@Gel
58.0	3.5126227208976157	L@Gel
59.0	3.5678873239436624	L@Gel
60.0	3.416690042075736	L@Gel
61.0	3.811299435028249	L@Gel
62.0	3.5107648725212464	L@Gel
63.0	3.5286318758815227	L@Gel
64.0	3.294817927170868	L@Gel
65.0	3.4944837340876935	L@Gel
66.0	3.1627644569816646	L@Gel
67.0	3.8851904090267975	L@Gel
68.0	3.2744318181818177	L@Gel
69.0	3.672778561354019	L@Gel
70.0	3.683497884344146	L@Gel
71.0	3.725774647887323	L@Gel
72.0	3.781019830028328	L@Gel
73.0	3.8252468265162194	L@Gel
74.0	3.9674647887323937	L@Gel
75.0	3.5919491525423735	L@Gel
76.0	3.8460028050490886	L@Gel
77.0	3.776412429378531	L@Gel
78.0	4.039376770538244	L@Gel
79.0	3.694929577464789	L@Gel
80.0	3.9420168067226897	L@Gel
81.0	4.465541490857946	L@Gel
82.0	4.5803646563814855	L@Gel
83.0	4.798161244695898	L@Gel
84.0	4.695652173913042	L@Gel
85.0	4.709773371104815	L@Gel
86.0	4.507042253521125	L@Gel
87.0	4.942031029619181	L@Gel
88.0	4.922644163150491	L@Gel
89.0	4.846638655462184	L@Gel
90.0	4.936901408450702	L@Gel
91.0	4.537357954545453	L@Gel
92.0	4.491573033707864	L@Gel
93.0	4.695345557122707	L@Gel
94.0	4.503111739745402	L@Gel
95.0	4.440870786516853	L@Gel
96.0	4.495639943741209	L@Gel
97.0	4.201966292134831	L@Gel
98.0	4.4123422159887795	L@Gel
99.0	4.439633286318758	L@Gel
100.0	4.578431372549019	L@Gel
101.0	4.081971830985915	L@Gel
102.0	4.312709497206704	L@Gel
103.0	4.132394366197183	L@Gel
104.0	4.090014064697609	L@Gel
105.0	4.150710227272728	L@Gel
106.0	4.081382228490832	L@Gel
107.0	4.349367088607594	L@Gel
108.0	5.31350210970464	L@Gel
109.0	5.007563025210083	L@Gel
110.0	5.431504922644162	L@Gel
111.0	5.229702970297028	L@Gel
112.0	5.372486033519552	L@Gel
113.0	5.6169274537695575	L@Gel
114.0	5.571488764044944	L@Gel
115.0	6.68677918424754	L@Gel
116.0	6.721186440677968	L@Gel
117.0	6.116855524079322	L@Gel
118.0	6.962412342215989	L@Gel
119.0	7.121708683473392	L@Gel
120.0	5.339774330042313	L@Gel
121.0	4.961212976022566	L@Gel
122.0	4.303636363636363	L@Gel
123.0	3.5349295774647875	L@Gel
124.0	3.5001402524544183	L@Gel
125.0	3.2632394366197186	L@Gel
126.0	3.519605077574048	L@Gel
127.0	4.340536723163841	L@Gel
128.0	4.538222849083215	L@Gel
129.0	4.261071932299012	L@Gel
130.0	4.686816269284711	L@Gel
131.0	4.358840169731258	L@Gel
132.0	4.1417134831460665	L@Gel
133.0	4.736338028169013	L@Gel
134.0	4.3706872370266465	L@Gel
135.0	4.8918194640338495	L@Gel
136.0	5.121629213483145	L@Gel
137.0	5.3665726375176295	L@Gel
138.0	5.208274894810658	L@Gel
139.0	5.8760225669957675	L@Gel
140.0	5.8538569424964955	L@Gel
141.0	6.801547116736992	L@Gel
142.0	7.596358543417368	L@Gel
143.0	6.602394366197183	L@Gel
144.0	6.3433192686357245	L@Gel
145.0	6.277279102384293	L@Gel
146.0	5.1856338028169	L@Gel
147.0	4.178762306610407	L@Gel
148.0	4.748667601683028	L@Gel
149.0	5.345774647887323	L@Gel
150.0	4.376157082748947	L@Gel
151.0	4.95432624113475	L@Gel
152.0	4.7781997187060465	L@Gel
153.0	4.997746478873237	L@Gel
154.0	4.899154929577463	L@Gel
155.0	4.223587570621468	L@Gel
156.0	3.736223776223776	L@Gel
157.0	3.576685393258426	L@Gel
158.0	4.690509915014163	L@Gel
159.0	5.952461322081575	L@Gel
160.0	5.628028169014083	L@Gel
161.0	5.5029661016949145	L@Gel
162.0	5.60590717299578	L@Gel
163.0	5.896483825597749	L@Gel
164.0	5.9563025210084035	L@Gel
165.0	6.051195499296766	L@Gel
166.0	5.5633144475920675	L@Gel
167.0	5.106232294617563	L@Gel
168.0	5.434410112359549	L@Gel
169.0	5.229219858156028	L@Gel
170.0	5.324191279887482	L@Gel
171.0	5.192696629213482	L@Gel
172.0	5.766760961810466	L@Gel
173.0	5.903098591549296	L@Gel
174.0	6.16193820224719	L@Gel
175.0	5.929096045197739	L@Gel
176.0	5.145980253878701	L@Gel
177.0	5.318644067796609	L@Gel
178.0	5.439915373765866	L@Gel
179.0	6.171308016877639	L@Gel
180.0	6.763751763046546	L@Gel
181.0	7.466242937853107	L@Gel
182.0	7.035252808988765	L@Gel
183.0	7.448314606741575	L@Gel
184.0	7.8656779661016945	L@Gel
185.0	5.119436619718309	L@Gel
186.0	4.798599439775909	L@Gel
187.0	4.752259887005649	L@Gel
188.0	5.119409282700422	L@Gel
189.0	5.671246458923512	L@Gel
190.0	5.469957686882933	L@Gel
191.0	5.384247538677918	L@Gel
192.0	4.7372549019607835	L@Gel
193.0	4.375175315568021	L@Gel
194.0	4.342496493688639	L@Gel
195.0	4.033994334277619	L@Gel
196.0	4.080985915492957	L@Gel
197.0	3.645968882602545	L@Gel
198.0	3.777009873060648	L@Gel
199.0	3.718424753867791	L@Gel
200.0	3.5677464788732385	L@Gel
201.0	3.600706214689265	L@Gel
202.0	4.179887482419127	L@Gel
203.0	4.279577464788732	L@Gel
204.0	4.995505617977528	L@Gel
205.0	7.14822695035461	L@Gel
206.0	7.797457627118645	L@Gel
0.0	5.592067988668554	L@Gel/0.5Gl
1.0	5.104809052333804	L@Gel/0.5Gl
2.0	4.601699716713881	L@Gel/0.5Gl
3.0	4.246685472496474	L@Gel/0.5Gl
4.0	4.51887323943662	L@Gel/0.5Gl
5.0	3.729378531073446	L@Gel/0.5Gl
6.0	4.064051355206847	L@Gel/0.5Gl
7.0	3.94950634696756	L@Gel/0.5Gl
8.0	4.193661971830986	L@Gel/0.5Gl
9.0	4.6826704545454545	L@Gel/0.5Gl
10.0	4.56	L@Gel/0.5Gl
11.0	4.643546099290781	L@Gel/0.5Gl
12.0	4.328147100424328	L@Gel/0.5Gl
13.0	6.931863442389758	L@Gel/0.5Gl
14.0	6.585331452750353	L@Gel/0.5Gl
15.0	6.9689900426742515	L@Gel/0.5Gl
16.0	6.825390070921985	L@Gel/0.5Gl
17.0	6.188967468175388	L@Gel/0.5Gl
18.0	5.843679775280899	L@Gel/0.5Gl
19.0	6.1891396332863176	L@Gel/0.5Gl
20.0	6.429014084507042	L@Gel/0.5Gl
21.0	6.1564174894217185	L@Gel/0.5Gl
22.0	6.586118980169971	L@Gel/0.5Gl
23.0	4.451485148514852	L@Gel/0.5Gl
24.0	0.6379261363636363	L@Gel/0.5Gl
25.0	2.4858992805755395	L@Gel/0.5Gl
26.0	4.117231638418079	L@Gel/0.5Gl
27.0	3.707746478873239	L@Gel/0.5Gl
28.0	4.555270655270656	L@Gel/0.5Gl
29.0	4.019236209335219	L@Gel/0.5Gl
30.0	3.621800281293952	L@Gel/0.5Gl
31.0	4.318502824858757	L@Gel/0.5Gl
32.0	5.0348870056497175	L@Gel/0.5Gl
33.0	5.224216524216524	L@Gel/0.5Gl
34.0	7.128936170212764	L@Gel/0.5Gl
35.0	6.662642045454544	L@Gel/0.5Gl
36.0	5.955492957746478	L@Gel/0.5Gl
37.0	4.946317280453258	L@Gel/0.5Gl
38.0	5.531683168316831	L@Gel/0.5Gl
39.0	5.253878702397743	L@Gel/0.5Gl
40.0	5.588494318181818	L@Gel/0.5Gl
41.0	5.260930888575458	L@Gel/0.5Gl
42.0	5.926487252124645	L@Gel/0.5Gl
43.0	5.248942172073342	L@Gel/0.5Gl
44.0	5.99066478076379	L@Gel/0.5Gl
45.0	7.130747531734838	L@Gel/0.5Gl
46.0	5.894632768361581	L@Gel/0.5Gl
47.0	5.320880681818181	L@Gel/0.5Gl
48.0	5.434837799717912	L@Gel/0.5Gl
49.0	5.858274398868457	L@Gel/0.5Gl
50.0	5.9651195499296765	L@Gel/0.5Gl
51.0	6.20776836158192	L@Gel/0.5Gl
52.0	5.054225352112676	L@Gel/0.5Gl
53.0	5.564571428571428	L@Gel/0.5Gl
54.0	5.193370944992948	L@Gel/0.5Gl
55.0	4.530921985815603	L@Gel/0.5Gl
56.0	4.686095505617977	L@Gel/0.5Gl
57.0	5.0452482269503545	L@Gel/0.5Gl
58.0	5.5174647887323935	L@Gel/0.5Gl
59.0	6.125	L@Gel/0.5Gl
60.0	4.610466760961811	L@Gel/0.5Gl
61.0	4.309530583214794	L@Gel/0.5Gl
62.0	4.270738636363637	L@Gel/0.5Gl
63.0	3.898446327683616	L@Gel/0.5Gl
64.0	4.09507735583685	L@Gel/0.5Gl
65.0	4.113012729844413	L@Gel/0.5Gl
66.0	3.906827880512091	L@Gel/0.5Gl
67.0	4.241643059490086	L@Gel/0.5Gl
68.0	3.704090267983075	L@Gel/0.5Gl
69.0	4.236661911554922	L@Gel/0.5Gl
70.0	4.601274787535411	L@Gel/0.5Gl
71.0	3.658297872340426	L@Gel/0.5Gl
72.0	4.19957507082153	L@Gel/0.5Gl
73.0	4.087110481586402	L@Gel/0.5Gl
74.0	4.017556179775281	L@Gel/0.5Gl
75.0	3.9498591549295776	L@Gel/0.5Gl
76.0	4.103541076487253	L@Gel/0.5Gl
77.0	3.7760961810466767	L@Gel/0.5Gl
78.0	3.998595505617978	L@Gel/0.5Gl
79.0	4.347919655667145	L@Gel/0.5Gl
80.0	4.504113475177305	L@Gel/0.5Gl
81.0	4.937304964539007	L@Gel/0.5Gl
82.0	4.827542372881355	L@Gel/0.5Gl
83.0	5.197727272727272	L@Gel/0.5Gl
84.0	5.810028248587571	L@Gel/0.5Gl
85.0	5.2119148936170205	L@Gel/0.5Gl
86.0	5.525282485875706	L@Gel/0.5Gl
87.0	5.352130681818181	L@Gel/0.5Gl
88.0	5.7998583569405096	L@Gel/0.5Gl
89.0	5.497134670487106	L@Gel/0.5Gl
90.0	6.028652482269504	L@Gel/0.5Gl
91.0	5.28984485190409	L@Gel/0.5Gl
92.0	5.338755304101839	L@Gel/0.5Gl
93.0	5.654261363636363	L@Gel/0.5Gl
94.0	4.772112676056338	L@Gel/0.5Gl
95.0	4.913861386138613	L@Gel/0.5Gl
96.0	4.505991440798859	L@Gel/0.5Gl
97.0	4.4226628895184135	L@Gel/0.5Gl
98.0	3.9313920454545457	L@Gel/0.5Gl
99.0	4.107485875706216	L@Gel/0.5Gl
100.0	3.7567796610169495	L@Gel/0.5Gl
101.0	4.064366197183099	L@Gel/0.5Gl
102.0	4.251977401129944	L@Gel/0.5Gl
103.0	4.365629420084867	L@Gel/0.5Gl
104.0	4.311673699015472	L@Gel/0.5Gl
105.0	4.0691218130311615	L@Gel/0.5Gl
106.0	3.952949438202247	L@Gel/0.5Gl
107.0	3.403111739745403	L@Gel/0.5Gl
108.0	5.365682137834036	L@Gel/0.5Gl
109.0	5.73470254957507	L@Gel/0.5Gl
110.0	5.970985915492958	L@Gel/0.5Gl
111.0	6.276304654442876	L@Gel/0.5Gl
112.0	5.4164073550212155	L@Gel/0.5Gl
113.0	5.305898876404494	L@Gel/0.5Gl
114.0	6.3796322489391795	L@Gel/0.5Gl
115.0	7.163083451202262	L@Gel/0.5Gl
116.0	7.26135401974612	L@Gel/0.5Gl
117.0	7.431734837799717	L@Gel/0.5Gl
118.0	8.702407932011331	L@Gel/0.5Gl
119.0	8.110212765957446	L@Gel/0.5Gl
120.0	5.915722379603398	L@Gel/0.5Gl
121.0	5.069165487977369	L@Gel/0.5Gl
122.0	4.730867709815079	L@Gel/0.5Gl
123.0	4.145661450924609	L@Gel/0.5Gl
124.0	4.538569424964937	L@Gel/0.5Gl
125.0	4.229078014184397	L@Gel/0.5Gl
126.0	4.923836389280677	L@Gel/0.5Gl
127.0	5.716500711237553	L@Gel/0.5Gl
128.0	5.427785613540197	L@Gel/0.5Gl
129.0	6.0666666666666655	L@Gel/0.5Gl
130.0	6.11320224719101	L@Gel/0.5Gl
131.0	6.780425531914894	L@Gel/0.5Gl
132.0	6.008501440922188	L@Gel/0.5Gl
133.0	6.515504978662872	L@Gel/0.5Gl
134.0	6.4271186440677965	L@Gel/0.5Gl
135.0	6.057365439093484	L@Gel/0.5Gl
136.0	5.9601428571428565	L@Gel/0.5Gl
137.0	5.842045454545453	L@Gel/0.5Gl
138.0	6.2029745042492905	L@Gel/0.5Gl
139.0	6.354237288135592	L@Gel/0.5Gl
140.0	6.612270803949223	L@Gel/0.5Gl
141.0	6.948660084626233	L@Gel/0.5Gl
142.0	7.099717514124293	L@Gel/0.5Gl
143.0	8.46940509915014	L@Gel/0.5Gl
144.0	6.637945791726104	L@Gel/0.5Gl
145.0	6.468563300142247	L@Gel/0.5Gl
146.0	5.2575246132208155	L@Gel/0.5Gl
147.0	4.499153737658673	L@Gel/0.5Gl
148.0	5.494499294781382	L@Gel/0.5Gl
149.0	5.8046808510638295	L@Gel/0.5Gl
150.0	4.976955903271693	L@Gel/0.5Gl
151.0	6.079999999999999	L@Gel/0.5Gl
152.0	6.69900709219858	L@Gel/0.5Gl
153.0	8.244837340876945	L@Gel/0.5Gl
154.0	8.184180790960452	L@Gel/0.5Gl
155.0	8.006789250353606	L@Gel/0.5Gl
156.0	7.853218884120171	L@Gel/0.5Gl
157.0	7.112711864406779	L@Gel/0.5Gl
158.0	9.51438645980254	L@Gel/0.5Gl
159.0	10.563328631875882	L@Gel/0.5Gl
160.0	10.009436619718311	L@Gel/0.5Gl
161.0	9.401997146932953	L@Gel/0.5Gl
162.0	10.650070721357851	L@Gel/0.5Gl
163.0	10.777323943661973	L@Gel/0.5Gl
164.0	10.392947813822284	L@Gel/0.5Gl
165.0	10.2385593220339	L@Gel/0.5Gl
166.0	10.745531914893618	L@Gel/0.5Gl
167.0	10.31194879089616	L@Gel/0.5Gl
168.0	10.666902404526168	L@Gel/0.5Gl
169.0	9.102828854314003	L@Gel/0.5Gl
170.0	9.789914772727274	L@Gel/0.5Gl
171.0	9.359718309859156	L@Gel/0.5Gl
172.0	10.264887640449436	L@Gel/0.5Gl
173.0	11.13079096045198	L@Gel/0.5Gl
174.0	11.013960113960117	L@Gel/0.5Gl
175.0	10.372482269503546	L@Gel/0.5Gl
176.0	10.155352112676056	L@Gel/0.5Gl
177.0	11.545857142857145	L@Gel/0.5Gl
178.0	11.300703234880451	L@Gel/0.5Gl
179.0	11.698579545454548	L@Gel/0.5Gl
180.0	11.085327635327635	L@Gel/0.5Gl
181.0	11.958321479374112	L@Gel/0.5Gl
182.0	12.478156028368796	L@Gel/0.5Gl
183.0	11.073060648801128	L@Gel/0.5Gl
184.0	11.468970380818057	L@Gel/0.5Gl
185.0	11.390254237288136	L@Gel/0.5Gl
186.0	5.011237553342816	L@Gel/0.5Gl
187.0	4.830878186968838	L@Gel/0.5Gl
188.0	4.657062146892654	L@Gel/0.5Gl
189.0	5.2088983050847455	L@Gel/0.5Gl
190.0	5.730212765957447	L@Gel/0.5Gl
191.0	5.848660084626233	L@Gel/0.5Gl
192.0	5.395197740112994	L@Gel/0.5Gl
193.0	5.444900849858356	L@Gel/0.5Gl
194.0	4.777524893314367	L@Gel/0.5Gl
195.0	5.06434659090909	L@Gel/0.5Gl
196.0	4.9662411347517725	L@Gel/0.5Gl
197.0	4.816361071932299	L@Gel/0.5Gl
198.0	4.821659634317862	L@Gel/0.5Gl
199.0	4.922065063649222	L@Gel/0.5Gl
200.0	4.932624113475177	L@Gel/0.5Gl
201.0	4.571408450704224	L@Gel/0.5Gl
202.0	5.03056338028169	L@Gel/0.5Gl
203.0	5.193502824858756	L@Gel/0.5Gl
204.0	5.911251758087201	L@Gel/0.5Gl
205.0	6.916975748930099	L@Gel/0.5Gl
206.0	9.282905982905982	L@Gel/0.5Gl
0.0	6.753221288515406	L@Gel/0.5Gl/PT
1.0	5.081932773109243	L@Gel/0.5Gl/PT
2.0	3.9386013986013992	L@Gel/0.5Gl/PT
3.0	4.160169491525424	L@Gel/0.5Gl/PT
4.0	4.243404255319149	L@Gel/0.5Gl/PT
5.0	3.9389901823281903	L@Gel/0.5Gl/PT
6.0	4.243140028288543	L@Gel/0.5Gl/PT
7.0	4.040281690140845	L@Gel/0.5Gl/PT
8.0	4.406320224719101	L@Gel/0.5Gl/PT
9.0	4.591089108910891	L@Gel/0.5Gl/PT
10.0	4.4	L@Gel/0.5Gl/PT
11.0	4.090168539325843	L@Gel/0.5Gl/PT
12.0	3.682087447108603	L@Gel/0.5Gl/PT
13.0	5.690677966101695	L@Gel/0.5Gl/PT
14.0	5.253015427769986	L@Gel/0.5Gl/PT
15.0	5.2049365303244	L@Gel/0.5Gl/PT
16.0	5.654965034965034	L@Gel/0.5Gl/PT
17.0	4.987553041018387	L@Gel/0.5Gl/PT
18.0	4.896186440677965	L@Gel/0.5Gl/PT
19.0	5.034132581100141	L@Gel/0.5Gl/PT
20.0	5.339130434782608	L@Gel/0.5Gl/PT
21.0	5.771751412429378	L@Gel/0.5Gl/PT
22.0	5.488515406162465	L@Gel/0.5Gl/PT
23.0	3.610533707865169	L@Gel/0.5Gl/PT
24.0	0.0620786516853932	L@Gel/0.5Gl/PT
25.0	0.6169387755102042	L@Gel/0.5Gl/PT
26.0	3.258110014104372	L@Gel/0.5Gl/PT
27.0	1.229278642149929	L@Gel/0.5Gl/PT
28.0	3.787219101123595	L@Gel/0.5Gl/PT
29.0	3.718200408997955	L@Gel/0.5Gl/PT
30.0	3.4727272727272727	L@Gel/0.5Gl/PT
31.0	3.915049226441631	L@Gel/0.5Gl/PT
32.0	4.030790960451978	L@Gel/0.5Gl/PT
33.0	4.343239436619718	L@Gel/0.5Gl/PT
34.0	5.141538461538461	L@Gel/0.5Gl/PT
35.0	5.290409026798307	L@Gel/0.5Gl/PT
36.0	5.210335195530726	L@Gel/0.5Gl/PT
37.0	4.321388101983002	L@Gel/0.5Gl/PT
38.0	4.8833566433566435	L@Gel/0.5Gl/PT
39.0	4.457932011331445	L@Gel/0.5Gl/PT
40.0	4.603646563814866	L@Gel/0.5Gl/PT
41.0	4.151820728291317	L@Gel/0.5Gl/PT
42.0	4.207713884992987	L@Gel/0.5Gl/PT
43.0	4.680622347949081	L@Gel/0.5Gl/PT
44.0	4.809859154929577	L@Gel/0.5Gl/PT
45.0	5.025847457627118	L@Gel/0.5Gl/PT
46.0	4.814025245441796	L@Gel/0.5Gl/PT
47.0	4.317771509167843	L@Gel/0.5Gl/PT
48.0	4.674337517433751	L@Gel/0.5Gl/PT
49.0	5.21212976022567	L@Gel/0.5Gl/PT
50.0	5.239099859353024	L@Gel/0.5Gl/PT
51.0	5.23562412342216	L@Gel/0.5Gl/PT
52.0	4.784745762711865	L@Gel/0.5Gl/PT
53.0	4.849648382559775	L@Gel/0.5Gl/PT
54.0	4.756302521008403	L@Gel/0.5Gl/PT
55.0	4.19732770745429	L@Gel/0.5Gl/PT
56.0	4.178681626928471	L@Gel/0.5Gl/PT
57.0	4.449080622347949	L@Gel/0.5Gl/PT
58.0	5.196067415730337	L@Gel/0.5Gl/PT
59.0	5.146600566572238	L@Gel/0.5Gl/PT
60.0	4.853586497890295	L@Gel/0.5Gl/PT
61.0	5.057062146892656	L@Gel/0.5Gl/PT
62.0	4.7693069306930695	L@Gel/0.5Gl/PT
63.0	4.423098591549296	L@Gel/0.5Gl/PT
64.0	4.440479548660085	L@Gel/0.5Gl/PT
65.0	4.433854907539119	L@Gel/0.5Gl/PT
66.0	4.004667609618105	L@Gel/0.5Gl/PT
67.0	4.337042253521127	L@Gel/0.5Gl/PT
68.0	4.254213483146067	L@Gel/0.5Gl/PT
69.0	3.943546099290781	L@Gel/0.5Gl/PT
70.0	4.158848314606742	L@Gel/0.5Gl/PT
71.0	4.216338028169014	L@Gel/0.5Gl/PT
72.0	4.157784011220197	L@Gel/0.5Gl/PT
73.0	4.479632248939179	L@Gel/0.5Gl/PT
74.0	4.387132867132867	L@Gel/0.5Gl/PT
75.0	4.313061797752809	L@Gel/0.5Gl/PT
76.0	4.078169014084507	L@Gel/0.5Gl/PT
77.0	3.656073446327684	L@Gel/0.5Gl/PT
78.0	3.594929577464789	L@Gel/0.5Gl/PT
79.0	3.5239774330042315	L@Gel/0.5Gl/PT
80.0	3.888078541374474	L@Gel/0.5Gl/PT
81.0	4.4573049645390075	L@Gel/0.5Gl/PT
82.0	5.084604519774011	L@Gel/0.5Gl/PT
83.0	5.557042253521127	L@Gel/0.5Gl/PT
84.0	5.799718706047819	L@Gel/0.5Gl/PT
85.0	5.5007072135785	L@Gel/0.5Gl/PT
86.0	5.355196629213483	L@Gel/0.5Gl/PT
87.0	5.624541607898448	L@Gel/0.5Gl/PT
88.0	5.483870967741935	L@Gel/0.5Gl/PT
89.0	5.360141843971631	L@Gel/0.5Gl/PT
90.0	5.2863380281690135	L@Gel/0.5Gl/PT
91.0	5.024823695345557	L@Gel/0.5Gl/PT
92.0	4.64327731092437	L@Gel/0.5Gl/PT
93.0	5.050771388499299	L@Gel/0.5Gl/PT
94.0	4.940532959326788	L@Gel/0.5Gl/PT
95.0	5.623695345557122	L@Gel/0.5Gl/PT
96.0	4.750769230769231	L@Gel/0.5Gl/PT
97.0	4.8	L@Gel/0.5Gl/PT
98.0	4.905077574047955	L@Gel/0.5Gl/PT
99.0	4.851612903225806	L@Gel/0.5Gl/PT
100.0	4.390409026798308	L@Gel/0.5Gl/PT
101.0	4.595091164095372	L@Gel/0.5Gl/PT
102.0	4.325280898876405	L@Gel/0.5Gl/PT
103.0	3.9462411347517734	L@Gel/0.5Gl/PT
104.0	4.14733893557423	L@Gel/0.5Gl/PT
105.0	4.440704225352113	L@Gel/0.5Gl/PT
106.0	3.9918309859154935	L@Gel/0.5Gl/PT
107.0	4.2703234880450065	L@Gel/0.5Gl/PT
108.0	5.816432584269664	L@Gel/0.5Gl/PT
109.0	5.784033613445377	L@Gel/0.5Gl/PT
110.0	6.038429172510519	L@Gel/0.5Gl/PT
111.0	5.31628895184136	L@Gel/0.5Gl/PT
112.0	4.9955056179775275	L@Gel/0.5Gl/PT
113.0	5.74255617977528	L@Gel/0.5Gl/PT
114.0	6.577150916784203	L@Gel/0.5Gl/PT
115.0	6.521045197740112	L@Gel/0.5Gl/PT
116.0	7.137130801687762	L@Gel/0.5Gl/PT
117.0	6.8843304843304844	L@Gel/0.5Gl/PT
118.0	7.148739495798319	L@Gel/0.5Gl/PT
119.0	6.940740740740741	L@Gel/0.5Gl/PT
120.0	5.947887323943661	L@Gel/0.5Gl/PT
121.0	4.92281690140845	L@Gel/0.5Gl/PT
122.0	4.925000000000001	L@Gel/0.5Gl/PT
123.0	4.7633941093969145	L@Gel/0.5Gl/PT
124.0	4.718181818181819	L@Gel/0.5Gl/PT
125.0	4.960028248587571	L@Gel/0.5Gl/PT
126.0	5.49127988748242	L@Gel/0.5Gl/PT
127.0	5.972573839662447	L@Gel/0.5Gl/PT
128.0	6.329634831460674	L@Gel/0.5Gl/PT
129.0	7.218169014084507	L@Gel/0.5Gl/PT
130.0	7.215126050420167	L@Gel/0.5Gl/PT
131.0	6.763253856942495	L@Gel/0.5Gl/PT
132.0	6.9447592067988655	L@Gel/0.5Gl/PT
133.0	6.333850493653031	L@Gel/0.5Gl/PT
134.0	5.550840336134453	L@Gel/0.5Gl/PT
135.0	5.428774928774928	L@Gel/0.5Gl/PT
136.0	6.082022471910112	L@Gel/0.5Gl/PT
137.0	5.780425531914893	L@Gel/0.5Gl/PT
138.0	6.621739130434782	L@Gel/0.5Gl/PT
139.0	6.122969187675069	L@Gel/0.5Gl/PT
140.0	7.021739130434781	L@Gel/0.5Gl/PT
141.0	6.951966292134831	L@Gel/0.5Gl/PT
142.0	6.761884669479604	L@Gel/0.5Gl/PT
143.0	6.7495774647887306	L@Gel/0.5Gl/PT
144.0	6.70098730606488	L@Gel/0.5Gl/PT
145.0	5.747108603667136	L@Gel/0.5Gl/PT
146.0	4.9690576652601965	L@Gel/0.5Gl/PT
147.0	4.423802816901408	L@Gel/0.5Gl/PT
148.0	4.2709269662921345	L@Gel/0.5Gl/PT
149.0	4.924397163120567	L@Gel/0.5Gl/PT
150.0	4.872598870056497	L@Gel/0.5Gl/PT
151.0	5.722347949080622	L@Gel/0.5Gl/PT
152.0	6.468117977528089	L@Gel/0.5Gl/PT
153.0	6.862112676056337	L@Gel/0.5Gl/PT
154.0	6.970069930069929	L@Gel/0.5Gl/PT
155.0	6.257042253521125	L@Gel/0.5Gl/PT
156.0	5.675988700564971	L@Gel/0.5Gl/PT
157.0	5.62299012693935	L@Gel/0.5Gl/PT
158.0	6.9605077574047955	L@Gel/0.5Gl/PT
159.0	8.117837078651686	L@Gel/0.5Gl/PT
160.0	8.127513966480446	L@Gel/0.5Gl/PT
161.0	8.592665726375177	L@Gel/0.5Gl/PT
162.0	8.185774647887325	L@Gel/0.5Gl/PT
163.0	8.288011283497886	L@Gel/0.5Gl/PT
164.0	9.197615708274895	L@Gel/0.5Gl/PT
165.0	8.39198312236287	L@Gel/0.5Gl/PT
166.0	8.780763790664782	L@Gel/0.5Gl/PT
167.0	8.207072135785008	L@Gel/0.5Gl/PT
168.0	8.272033898305086	L@Gel/0.5Gl/PT
169.0	7.84059405940594	L@Gel/0.5Gl/PT
170.0	7.892447552447552	L@Gel/0.5Gl/PT
171.0	7.44305750350631	L@Gel/0.5Gl/PT
172.0	7.635966149506347	L@Gel/0.5Gl/PT
173.0	8.560140845070423	L@Gel/0.5Gl/PT
174.0	7.831267605633804	L@Gel/0.5Gl/PT
175.0	7.915893108298171	L@Gel/0.5Gl/PT
176.0	7.773277074542896	L@Gel/0.5Gl/PT
177.0	8.55106082036775	L@Gel/0.5Gl/PT
178.0	8.279689703808181	L@Gel/0.5Gl/PT
179.0	9.017018284106893	L@Gel/0.5Gl/PT
180.0	9.174398868458276	L@Gel/0.5Gl/PT
181.0	10.075671852899577	L@Gel/0.5Gl/PT
182.0	9.37997198879552	L@Gel/0.5Gl/PT
183.0	9.680196629213484	L@Gel/0.5Gl/PT
184.0	9.614044943820224	L@Gel/0.5Gl/PT
185.0	9.491304347826087	L@Gel/0.5Gl/PT
186.0	10.298316970546985	L@Gel/0.5Gl/PT
187.0	10.424715909090908	L@Gel/0.5Gl/PT
188.0	10.034184397163122	L@Gel/0.5Gl/PT
189.0	9.591025641025642	L@Gel/0.5Gl/PT
190.0	10.138732394366198	L@Gel/0.5Gl/PT
191.0	10.16822695035461	L@Gel/0.5Gl/PT
192.0	9.209636871508382	L@Gel/0.5Gl/PT
193.0	9.484929577464788	L@Gel/0.5Gl/PT
194.0	9.14555712270804	L@Gel/0.5Gl/PT
195.0	9.009436619718311	L@Gel/0.5Gl/PT
196.0	9.228954802259889	L@Gel/0.5Gl/PT
197.0	5.043802816901408	L@Gel/0.5Gl/PT
198.0	4.478711484593838	L@Gel/0.5Gl/PT
199.0	4.398450704225352	L@Gel/0.5Gl/PT
200.0	4.20337552742616	L@Gel/0.5Gl/PT
201.0	4.754289732770745	L@Gel/0.5Gl/PT
202.0	4.785935302390998	L@Gel/0.5Gl/PT
203.0	4.9254213483146065	L@Gel/0.5Gl/PT
204.0	6.174717514124294	L@Gel/0.5Gl/PT
205.0	7.014950634696755	L@Gel/0.5Gl/PT
206.0	6.013559322033897	L@Gel/0.5Gl/PT
0.0	64.06183844011142	L@Gel/0.5Gl/PTxW
1.0	7.370967741935484	L@Gel/0.5Gl/PTxW
2.0	4.821659634317863	L@Gel/0.5Gl/PTxW
3.0	4.467892503536068	L@Gel/0.5Gl/PTxW
4.0	4.410814606741574	L@Gel/0.5Gl/PTxW
5.0	3.93441466854725	L@Gel/0.5Gl/PTxW
6.0	4.143994413407822	L@Gel/0.5Gl/PTxW
7.0	4.446218487394958	L@Gel/0.5Gl/PTxW
8.0	4.391408450704225	L@Gel/0.5Gl/PTxW
9.0	4.726901408450704	L@Gel/0.5Gl/PTxW
10.0	4.71811797752809	L@Gel/0.5Gl/PTxW
11.0	4.800140845070422	L@Gel/0.5Gl/PTxW
12.0	4.800283687943263	L@Gel/0.5Gl/PTxW
13.0	7.156197183098591	L@Gel/0.5Gl/PTxW
14.0	6.939943741209563	L@Gel/0.5Gl/PTxW
15.0	7.09083215796897	L@Gel/0.5Gl/PTxW
16.0	7.74255617977528	L@Gel/0.5Gl/PTxW
17.0	6.207496463932106	L@Gel/0.5Gl/PTxW
18.0	6.391176470588234	L@Gel/0.5Gl/PTxW
19.0	6.777824858757061	L@Gel/0.5Gl/PTxW
20.0	6.900422535211266	L@Gel/0.5Gl/PTxW
21.0	7.627746478873239	L@Gel/0.5Gl/PTxW
22.0	7.019887955182073	L@Gel/0.5Gl/PTxW
23.0	5.141374474053296	L@Gel/0.5Gl/PTxW
24.0	1.0256338028169014	L@Gel/0.5Gl/PTxW
25.0	2.881779661016949	L@Gel/0.5Gl/PTxW
26.0	4.3074647887323945	L@Gel/0.5Gl/PTxW
27.0	4.2016949152542376	L@Gel/0.5Gl/PTxW
28.0	4.598877980364657	L@Gel/0.5Gl/PTxW
29.0	4.335955056179776	L@Gel/0.5Gl/PTxW
30.0	4.047116736990155	L@Gel/0.5Gl/PTxW
31.0	4.365211267605634	L@Gel/0.5Gl/PTxW
32.0	4.3973125884016975	L@Gel/0.5Gl/PTxW
33.0	5.665400843881856	L@Gel/0.5Gl/PTxW
34.0	7.7508426966292125	L@Gel/0.5Gl/PTxW
35.0	7.271932299012693	L@Gel/0.5Gl/PTxW
36.0	7.134550561797751	L@Gel/0.5Gl/PTxW
37.0	6.717887323943661	L@Gel/0.5Gl/PTxW
38.0	6.967086834733892	L@Gel/0.5Gl/PTxW
39.0	6.097029702970296	L@Gel/0.5Gl/PTxW
40.0	5.825459688826025	L@Gel/0.5Gl/PTxW
41.0	6.0876230661040776	L@Gel/0.5Gl/PTxW
42.0	5.708062234794907	L@Gel/0.5Gl/PTxW
43.0	5.740704225352112	L@Gel/0.5Gl/PTxW
44.0	6.756460674157303	L@Gel/0.5Gl/PTxW
45.0	6.868265162200282	L@Gel/0.5Gl/PTxW
46.0	6.045798319327731	L@Gel/0.5Gl/PTxW
47.0	5.537042253521126	L@Gel/0.5Gl/PTxW
48.0	5.0875	L@Gel/0.5Gl/PTxW
49.0	5.624859550561798	L@Gel/0.5Gl/PTxW
50.0	5.886676016830294	L@Gel/0.5Gl/PTxW
51.0	6.141466854724965	L@Gel/0.5Gl/PTxW
52.0	5.5363380281690135	L@Gel/0.5Gl/PTxW
53.0	5.864747191011236	L@Gel/0.5Gl/PTxW
54.0	5.150842696629213	L@Gel/0.5Gl/PTxW
55.0	4.940819209039547	L@Gel/0.5Gl/PTxW
56.0	5.33112676056338	L@Gel/0.5Gl/PTxW
57.0	5.326278409090909	L@Gel/0.5Gl/PTxW
58.0	5.946984572230014	L@Gel/0.5Gl/PTxW
59.0	5.88265162200282	L@Gel/0.5Gl/PTxW
60.0	4.690921985815603	L@Gel/0.5Gl/PTxW
61.0	4.671549295774648	L@Gel/0.5Gl/PTxW
62.0	4.50308988764045	L@Gel/0.5Gl/PTxW
63.0	5.074823196605375	L@Gel/0.5Gl/PTxW
64.0	4.923702664796634	L@Gel/0.5Gl/PTxW
65.0	5.119007092198582	L@Gel/0.5Gl/PTxW
66.0	4.315686274509804	L@Gel/0.5Gl/PTxW
67.0	4.625387870239774	L@Gel/0.5Gl/PTxW
68.0	4.690603085553997	L@Gel/0.5Gl/PTxW
69.0	4.190651558073655	L@Gel/0.5Gl/PTxW
70.0	4.4714285714285715	L@Gel/0.5Gl/PTxW
71.0	4.715730337078652	L@Gel/0.5Gl/PTxW
72.0	4.638537271448664	L@Gel/0.5Gl/PTxW
73.0	4.311173974540311	L@Gel/0.5Gl/PTxW
74.0	4.303938115330521	L@Gel/0.5Gl/PTxW
75.0	4.125528913963328	L@Gel/0.5Gl/PTxW
76.0	4.2165963431786215	L@Gel/0.5Gl/PTxW
77.0	4.3002805049088355	L@Gel/0.5Gl/PTxW
78.0	4.116480446927374	L@Gel/0.5Gl/PTxW
79.0	3.938061797752809	L@Gel/0.5Gl/PTxW
80.0	4.089718309859156	L@Gel/0.5Gl/PTxW
81.0	4.228631875881524	L@Gel/0.5Gl/PTxW
82.0	5.220815752461322	L@Gel/0.5Gl/PTxW
83.0	5.109873060648801	L@Gel/0.5Gl/PTxW
84.0	5.362146892655367	L@Gel/0.5Gl/PTxW
85.0	5.272073342736248	L@Gel/0.5Gl/PTxW
86.0	4.785252808988764	L@Gel/0.5Gl/PTxW
87.0	5.586459802538787	L@Gel/0.5Gl/PTxW
88.0	5.831932773109243	L@Gel/0.5Gl/PTxW
89.0	5.522772277227722	L@Gel/0.5Gl/PTxW
90.0	5.846976090014064	L@Gel/0.5Gl/PTxW
91.0	5.597881355932203	L@Gel/0.5Gl/PTxW
92.0	5.207898448519041	L@Gel/0.5Gl/PTxW
93.0	5.3581460674157295	L@Gel/0.5Gl/PTxW
94.0	5.328028169014084	L@Gel/0.5Gl/PTxW
95.0	4.788152327221439	L@Gel/0.5Gl/PTxW
96.0	4.353566433566434	L@Gel/0.5Gl/PTxW
97.0	4.489280677009873	L@Gel/0.5Gl/PTxW
98.0	4.569338959212377	L@Gel/0.5Gl/PTxW
99.0	4.572379603399434	L@Gel/0.5Gl/PTxW
100.0	4.160869565217392	L@Gel/0.5Gl/PTxW
101.0	4.568033946251768	L@Gel/0.5Gl/PTxW
102.0	4.47034965034965	L@Gel/0.5Gl/PTxW
103.0	4.251054852320675	L@Gel/0.5Gl/PTxW
104.0	4.707032348804501	L@Gel/0.5Gl/PTxW
105.0	4.104915730337079	L@Gel/0.5Gl/PTxW
106.0	4.008885754583921	L@Gel/0.5Gl/PTxW
107.0	3.196039603960396	L@Gel/0.5Gl/PTxW
108.0	5.120476858345021	L@Gel/0.5Gl/PTxW
109.0	5.902844950213371	L@Gel/0.5Gl/PTxW
110.0	5.671830985915492	L@Gel/0.5Gl/PTxW
111.0	5.9841068917018285	L@Gel/0.5Gl/PTxW
112.0	5.701122019635343	L@Gel/0.5Gl/PTxW
113.0	6.540536723163841	L@Gel/0.5Gl/PTxW
114.0	7.1516083916083915	L@Gel/0.5Gl/PTxW
115.0	7.456478873239436	L@Gel/0.5Gl/PTxW
116.0	8.311598302687411	L@Gel/0.5Gl/PTxW
117.0	8.270098730606488	L@Gel/0.5Gl/PTxW
118.0	9.556100981767182	L@Gel/0.5Gl/PTxW
119.0	9.129886685552409	L@Gel/0.5Gl/PTxW
120.0	7.420338983050847	L@Gel/0.5Gl/PTxW
121.0	5.60773558368495	L@Gel/0.5Gl/PTxW
122.0	4.778199718706048	L@Gel/0.5Gl/PTxW
123.0	4.338990182328192	L@Gel/0.5Gl/PTxW
124.0	4.466713681241185	L@Gel/0.5Gl/PTxW
125.0	4.49873417721519	L@Gel/0.5Gl/PTxW
126.0	5.078651685393258	L@Gel/0.5Gl/PTxW
127.0	5.470464135021097	L@Gel/0.5Gl/PTxW
128.0	5.991983122362869	L@Gel/0.5Gl/PTxW
129.0	6.680425531914893	L@Gel/0.5Gl/PTxW
130.0	6.242090395480226	L@Gel/0.5Gl/PTxW
131.0	6.26699716713881	L@Gel/0.5Gl/PTxW
132.0	6.946769662921348	L@Gel/0.5Gl/PTxW
133.0	6.8990154711673695	L@Gel/0.5Gl/PTxW
134.0	7.040392706872369	L@Gel/0.5Gl/PTxW
135.0	5.4806543385490745	L@Gel/0.5Gl/PTxW
136.0	6.551126760563379	L@Gel/0.5Gl/PTxW
137.0	6.429154929577464	L@Gel/0.5Gl/PTxW
138.0	7.129032258064515	L@Gel/0.5Gl/PTxW
139.0	6.862937062937061	L@Gel/0.5Gl/PTxW
140.0	7.215915492957746	L@Gel/0.5Gl/PTxW
141.0	7.8148936170212755	L@Gel/0.5Gl/PTxW
142.0	7.702953586497889	L@Gel/0.5Gl/PTxW
143.0	8.50593220338983	L@Gel/0.5Gl/PTxW
144.0	7.133988764044942	L@Gel/0.5Gl/PTxW
145.0	6.731549295774648	L@Gel/0.5Gl/PTxW
146.0	5.288559322033898	L@Gel/0.5Gl/PTxW
147.0	5.045184135977337	L@Gel/0.5Gl/PTxW
148.0	5.375641025641025	L@Gel/0.5Gl/PTxW
149.0	5.35148095909732	L@Gel/0.5Gl/PTxW
150.0	4.647124824684432	L@Gel/0.5Gl/PTxW
151.0	5.589451476793248	L@Gel/0.5Gl/PTxW
152.0	6.736643356643357	L@Gel/0.5Gl/PTxW
153.0	9.042209631728044	L@Gel/0.5Gl/PTxW
154.0	8.59451476793249	L@Gel/0.5Gl/PTxW
155.0	7.880645161290322	L@Gel/0.5Gl/PTxW
156.0	7.350422535211266	L@Gel/0.5Gl/PTxW
157.0	8.114586255259466	L@Gel/0.5Gl/PTxW
158.0	10.037464788732397	L@Gel/0.5Gl/PTxW
159.0	11.584142857142858	L@Gel/0.5Gl/PTxW
160.0	11.570579915134372	L@Gel/0.5Gl/PTxW
161.0	11.354698457223002	L@Gel/0.5Gl/PTxW
162.0	10.985714285714286	L@Gel/0.5Gl/PTxW
163.0	12.000704225352116	L@Gel/0.5Gl/PTxW
164.0	12.1686797752809	L@Gel/0.5Gl/PTxW
165.0	11.370821529745042	L@Gel/0.5Gl/PTxW
166.0	11.50861581920904	L@Gel/0.5Gl/PTxW
167.0	10.969901547116738	L@Gel/0.5Gl/PTxW
168.0	10.860141843971633	L@Gel/0.5Gl/PTxW
169.0	10.121954674220966	L@Gel/0.5Gl/PTxW
170.0	10.051753155680226	L@Gel/0.5Gl/PTxW
171.0	10.850283286118982	L@Gel/0.5Gl/PTxW
172.0	9.72176966292135	L@Gel/0.5Gl/PTxW
173.0	10.488309859154931	L@Gel/0.5Gl/PTxW
174.0	11.404634831460674	L@Gel/0.5Gl/PTxW
175.0	11.251485148514853	L@Gel/0.5Gl/PTxW
176.0	11.085937500000002	L@Gel/0.5Gl/PTxW
177.0	10.385393258426967	L@Gel/0.5Gl/PTxW
178.0	11.359238363892809	L@Gel/0.5Gl/PTxW
179.0	11.45966149506347	L@Gel/0.5Gl/PTxW
180.0	12.021818181818182	L@Gel/0.5Gl/PTxW
181.0	12.256540084388185	L@Gel/0.5Gl/PTxW
182.0	14.197327707454292	L@Gel/0.5Gl/PTxW
183.0	12.333333333333334	L@Gel/0.5Gl/PTxW
184.0	12.228954802259889	L@Gel/0.5Gl/PTxW
185.0	9.666526610644258	L@Gel/0.5Gl/PTxW
186.0	5.479859154929577	L@Gel/0.5Gl/PTxW
187.0	5.327489481065918	L@Gel/0.5Gl/PTxW
188.0	5.177668539325842	L@Gel/0.5Gl/PTxW
189.0	5.234691011235955	L@Gel/0.5Gl/PTxW
190.0	5.662097902097901	L@Gel/0.5Gl/PTxW
191.0	5.612939521800281	L@Gel/0.5Gl/PTxW
192.0	5.447323943661971	L@Gel/0.5Gl/PTxW
193.0	5.613135593220339	L@Gel/0.5Gl/PTxW
194.0	5.324753867791842	L@Gel/0.5Gl/PTxW
195.0	5.430790960451977	L@Gel/0.5Gl/PTxW
196.0	5.174929577464788	L@Gel/0.5Gl/PTxW
197.0	4.912658227848101	L@Gel/0.5Gl/PTxW
198.0	4.700140845070423	L@Gel/0.5Gl/PTxW
199.0	4.83935119887165	L@Gel/0.5Gl/PTxW
200.0	4.77944055944056	L@Gel/0.5Gl/PTxW
201.0	4.913342696629213	L@Gel/0.5Gl/PTxW
202.0	5.172778561354019	L@Gel/0.5Gl/PTxW
203.0	5.859999999999999	L@Gel/0.5Gl/PTxW
204.0	6.8088235294117645	L@Gel/0.5Gl/PTxW
205.0	8.226300984528832	L@Gel/0.5Gl/PTxW
206.0	7.508403361344537	L@Gel/0.5Gl/PTxW
0.0	5.852661064425771	L@Gel/2Gl
1.0	6.115308988764045	L@Gel/2Gl
2.0	4.330225988700565	L@Gel/2Gl
3.0	4.011881188118812	L@Gel/2Gl
4.0	4.16515580736544	L@Gel/2Gl
5.0	4.011299435028248	L@Gel/2Gl
6.0	4.062921348314607	L@Gel/2Gl
7.0	4.735904628330996	L@Gel/2Gl
8.0	4.385814606741573	L@Gel/2Gl
9.0	4.712078651685394	L@Gel/2Gl
10.0	4.871870604781997	L@Gel/2Gl
11.0	5.167180925666198	L@Gel/2Gl
12.0	5.070323488045007	L@Gel/2Gl
13.0	6.457163120567375	L@Gel/2Gl
14.0	5.438700564971751	L@Gel/2Gl
15.0	6.108450704225352	L@Gel/2Gl
16.0	5.910437235543017	L@Gel/2Gl
17.0	5.856680731364275	L@Gel/2Gl
18.0	5.517671809256661	L@Gel/2Gl
19.0	5.878370786516854	L@Gel/2Gl
20.0	6.1531645569620235	L@Gel/2Gl
21.0	5.6018439716312045	L@Gel/2Gl
22.0	6.346619718309858	L@Gel/2Gl
23.0	5.482577903682719	L@Gel/2Gl
24.0	1.0061797752808987	L@Gel/2Gl
25.0	1.2925352112676056	L@Gel/2Gl
26.0	3.434463276836158	L@Gel/2Gl
27.0	2.375070821529745	L@Gel/2Gl
28.0	3.805665722379603	L@Gel/2Gl
29.0	3.768980477223427	L@Gel/2Gl
30.0	3.8741035856573705	L@Gel/2Gl
31.0	3.836005625879044	L@Gel/2Gl
32.0	3.921156558533145	L@Gel/2Gl
33.0	4.650842696629214	L@Gel/2Gl
34.0	5.97771509167842	L@Gel/2Gl
35.0	5.782621082621082	L@Gel/2Gl
36.0	5.857865168539326	L@Gel/2Gl
37.0	5.5197724039829295	L@Gel/2Gl
38.0	5.339577464788732	L@Gel/2Gl
39.0	5.071227080394922	L@Gel/2Gl
40.0	4.773060648801128	L@Gel/2Gl
41.0	4.787588152327221	L@Gel/2Gl
42.0	4.823735955056179	L@Gel/2Gl
43.0	4.751909476661952	L@Gel/2Gl
44.0	4.9102384291725105	L@Gel/2Gl
45.0	5.409550561797752	L@Gel/2Gl
46.0	4.683098591549295	L@Gel/2Gl
47.0	4.12373595505618	L@Gel/2Gl
48.0	4.239185393258428	L@Gel/2Gl
49.0	4.74225352112676	L@Gel/2Gl
50.0	4.710764872521246	L@Gel/2Gl
51.0	4.753661971830986	L@Gel/2Gl
52.0	4.41994382022472	L@Gel/2Gl
53.0	4.734550561797753	L@Gel/2Gl
54.0	4.21304347826087	L@Gel/2Gl
55.0	3.756417489421721	L@Gel/2Gl
56.0	3.992275280898877	L@Gel/2Gl
57.0	4.051977401129943	L@Gel/2Gl
58.0	4.638222849083216	L@Gel/2Gl
59.0	4.5828125	L@Gel/2Gl
60.0	4.377887323943662	L@Gel/2Gl
61.0	4.645352112676057	L@Gel/2Gl
62.0	4.467229254571027	L@Gel/2Gl
63.0	4.7585227272727275	L@Gel/2Gl
64.0	4.692847124824685	L@Gel/2Gl
65.0	4.613464235624123	L@Gel/2Gl
66.0	4.526375176304655	L@Gel/2Gl
67.0	4.383333333333334	L@Gel/2Gl
68.0	4.3457223001402525	L@Gel/2Gl
69.0	4.157304964539008	L@Gel/2Gl
70.0	4.31169014084507	L@Gel/2Gl
71.0	4.530042313117066	L@Gel/2Gl
72.0	3.942127659574469	L@Gel/2Gl
73.0	4.209308885754584	L@Gel/2Gl
74.0	4.134825174825175	L@Gel/2Gl
75.0	4.242329545454545	L@Gel/2Gl
76.0	4.132913165266107	L@Gel/2Gl
77.0	4.258156028368794	L@Gel/2Gl
78.0	4.352891396332864	L@Gel/2Gl
79.0	4.357627118644068	L@Gel/2Gl
80.0	4.402237762237763	L@Gel/2Gl
81.0	5.163790664780763	L@Gel/2Gl
82.0	5.197038081805359	L@Gel/2Gl
83.0	5.567787114845938	L@Gel/2Gl
84.0	5.49957627118644	L@Gel/2Gl
85.0	5.619409282700421	L@Gel/2Gl
86.0	6.230154277699859	L@Gel/2Gl
87.0	6.400282485875706	L@Gel/2Gl
88.0	6.755617977528089	L@Gel/2Gl
89.0	6.371326676176889	L@Gel/2Gl
90.0	5.91570827489481	L@Gel/2Gl
91.0	6.064647887323943	L@Gel/2Gl
92.0	5.987870239774329	L@Gel/2Gl
93.0	5.759290780141844	L@Gel/2Gl
94.0	6.127785613540197	L@Gel/2Gl
95.0	5.279606188466947	L@Gel/2Gl
96.0	4.869718309859154	L@Gel/2Gl
97.0	4.532673267326733	L@Gel/2Gl
98.0	4.695652173913044	L@Gel/2Gl
99.0	4.309503546099291	L@Gel/2Gl
100.0	3.939943741209565	L@Gel/2Gl
101.0	4.1400280898876405	L@Gel/2Gl
102.0	4.21515580736544	L@Gel/2Gl
103.0	4.731161473087819	L@Gel/2Gl
104.0	4.4825352112676065	L@Gel/2Gl
105.0	4.315449438202248	L@Gel/2Gl
106.0	4.046760563380282	L@Gel/2Gl
107.0	4.124050632911393	L@Gel/2Gl
108.0	5.107746478873239	L@Gel/2Gl
109.0	5.716831683168317	L@Gel/2Gl
110.0	5.738623595505618	L@Gel/2Gl
111.0	5.4368644067796605	L@Gel/2Gl
112.0	5.359520451339915	L@Gel/2Gl
113.0	5.235825105782792	L@Gel/2Gl
114.0	6.133753501400559	L@Gel/2Gl
115.0	6.679125528913962	L@Gel/2Gl
116.0	7.155524475524476	L@Gel/2Gl
117.0	7.1348377997179115	L@Gel/2Gl
118.0	8.172292545710267	L@Gel/2Gl
119.0	8.29845070422535	L@Gel/2Gl
120.0	8.011344537815125	L@Gel/2Gl
121.0	6.256859971711456	L@Gel/2Gl
122.0	5.344084507042253	L@Gel/2Gl
123.0	4.464456981664316	L@Gel/2Gl
124.0	4.109357541899442	L@Gel/2Gl
125.0	4.4624999999999995	L@Gel/2Gl
126.0	5.032678821879383	L@Gel/2Gl
127.0	4.9661040787623065	L@Gel/2Gl
128.0	5.630465444287728	L@Gel/2Gl
129.0	5.896619718309858	L@Gel/2Gl
130.0	6.529113924050633	L@Gel/2Gl
131.0	6.134414668547248	L@Gel/2Gl
132.0	6.510126582278481	L@Gel/2Gl
133.0	5.9471910112359545	L@Gel/2Gl
134.0	5.6577247191011235	L@Gel/2Gl
135.0	4.80252808988764	L@Gel/2Gl
136.0	5.260196905766525	L@Gel/2Gl
137.0	5.744957983193276	L@Gel/2Gl
138.0	5.8404494382022465	L@Gel/2Gl
139.0	6.189732770745429	L@Gel/2Gl
140.0	6.61112676056338	L@Gel/2Gl
141.0	7.067090395480226	L@Gel/2Gl
142.0	6.400141442715699	L@Gel/2Gl
143.0	6.570212765957446	L@Gel/2Gl
144.0	6.445120226308344	L@Gel/2Gl
145.0	6.365726375176305	L@Gel/2Gl
146.0	4.983120567375885	L@Gel/2Gl
147.0	4.80253164556962	L@Gel/2Gl
148.0	4.775808720112518	L@Gel/2Gl
149.0	5.051971830985915	L@Gel/2Gl
150.0	4.218487394957983	L@Gel/2Gl
151.0	4.702698863636363	L@Gel/2Gl
152.0	5.213681241184767	L@Gel/2Gl
153.0	5.93056338028169	L@Gel/2Gl
154.0	6.178481012658227	L@Gel/2Gl
155.0	5.739210155148096	L@Gel/2Gl
156.0	5.535393258426965	L@Gel/2Gl
157.0	5.083076923076923	L@Gel/2Gl
158.0	7.219515669515669	L@Gel/2Gl
159.0	7.260930888575457	L@Gel/2Gl
160.0	6.910466760961809	L@Gel/2Gl
161.0	6.9759493670886075	L@Gel/2Gl
162.0	6.463172804532578	L@Gel/2Gl
163.0	7.566384180790959	L@Gel/2Gl
164.0	7.25937940761636	L@Gel/2Gl
165.0	8.309335219236209	L@Gel/2Gl
166.0	7.934180790960451	L@Gel/2Gl
167.0	7.166666666666667	L@Gel/2Gl
168.0	6.585895627644569	L@Gel/2Gl
169.0	7.28876404494382	L@Gel/2Gl
170.0	6.7049365303243995	L@Gel/2Gl
171.0	6.415744680851063	L@Gel/2Gl
172.0	6.828511235955055	L@Gel/2Gl
173.0	6.743258426966292	L@Gel/2Gl
174.0	7.590409026798307	L@Gel/2Gl
175.0	7.216901408450704	L@Gel/2Gl
176.0	7.084084507042253	L@Gel/2Gl
177.0	7.14428772919605	L@Gel/2Gl
178.0	7.312095639943741	L@Gel/2Gl
179.0	7.622191011235955	L@Gel/2Gl
180.0	7.38462623413258	L@Gel/2Gl
181.0	7.866807313642756	L@Gel/2Gl
182.0	7.523272214386458	L@Gel/2Gl
183.0	6.700564971751413	L@Gel/2Gl
184.0	4.564285714285714	L@Gel/2Gl
185.0	4.653342816500711	L@Gel/2Gl
186.0	4.640283687943262	L@Gel/2Gl
187.0	4.511864406779661	L@Gel/2Gl
188.0	4.70337552742616	L@Gel/2Gl
189.0	5.008005617977528	L@Gel/2Gl
190.0	5.378431372549019	L@Gel/2Gl
191.0	5.30267229254571	L@Gel/2Gl
192.0	5.877138849929874	L@Gel/2Gl
193.0	4.926441631504922	L@Gel/2Gl
194.0	5.052314165497896	L@Gel/2Gl
195.0	4.881153305203937	L@Gel/2Gl
196.0	4.404084507042253	L@Gel/2Gl
197.0	4.441151685393258	L@Gel/2Gl
198.0	4.511048951048951	L@Gel/2Gl
199.0	4.483029453015427	L@Gel/2Gl
200.0	4.629312762973352	L@Gel/2Gl
201.0	4.734366197183098	L@Gel/2Gl
202.0	4.984151472650771	L@Gel/2Gl
203.0	5.375140449438201	L@Gel/2Gl
204.0	6.45546218487395	L@Gel/2Gl
205.0	7.686216596343178	L@Gel/2Gl
206.0	7.805833333333331	L@Gel/2Gl
0.0	4.162745098039215	L@Gel/2Gl/PT
1.0	3.890677966101695	L@Gel/2Gl/PT
2.0	4.020505617977528	L@Gel/2Gl/PT
3.0	3.668829337094499	L@Gel/2Gl/PT
4.0	3.693220338983051	L@Gel/2Gl/PT
5.0	3.715633802816902	L@Gel/2Gl/PT
6.0	3.8208157524613218	L@Gel/2Gl/PT
7.0	3.80225035161744	L@Gel/2Gl/PT
8.0	3.818706047819972	L@Gel/2Gl/PT
9.0	3.796870554765292	L@Gel/2Gl/PT
10.0	3.7040787623066103	L@Gel/2Gl/PT
11.0	4.072816901408451	L@Gel/2Gl/PT
12.0	4.311204481792718	L@Gel/2Gl/PT
13.0	4.216573033707864	L@Gel/2Gl/PT
14.0	4.9548660084626235	L@Gel/2Gl/PT
15.0	4.929529243937233	L@Gel/2Gl/PT
16.0	4.872714486638537	L@Gel/2Gl/PT
17.0	4.619290780141843	L@Gel/2Gl/PT
18.0	4.842134831460673	L@Gel/2Gl/PT
19.0	4.8954802259887	L@Gel/2Gl/PT
20.0	4.634322033898305	L@Gel/2Gl/PT
21.0	4.526825842696629	L@Gel/2Gl/PT
22.0	5.014002828854314	L@Gel/2Gl/PT
23.0	4.668599717114568	L@Gel/2Gl/PT
24.0	3.856824512534819	L@Gel/2Gl/PT
25.0	3.9935119887165023	L@Gel/2Gl/PT
26.0	3.7938288920056102	L@Gel/2Gl/PT
27.0	3.7088857545839207	L@Gel/2Gl/PT
28.0	3.4746143057503507	L@Gel/2Gl/PT
29.0	3.507475317348378	L@Gel/2Gl/PT
30.0	3.665449438202248	L@Gel/2Gl/PT
31.0	3.447198879551821	L@Gel/2Gl/PT
32.0	3.710481586402266	L@Gel/2Gl/PT
33.0	3.7302390998593538	L@Gel/2Gl/PT
34.0	4.1610644257703076	L@Gel/2Gl/PT
35.0	4.237146892655367	L@Gel/2Gl/PT
36.0	4.805750350631135	L@Gel/2Gl/PT
37.0	4.095378151260504	L@Gel/2Gl/PT
38.0	4.747183098591549	L@Gel/2Gl/PT
39.0	4.2838028169014075	L@Gel/2Gl/PT
40.0	4.275876577840112	L@Gel/2Gl/PT
41.0	4.178279266572637	L@Gel/2Gl/PT
42.0	3.875983146067416	L@Gel/2Gl/PT
43.0	4.2160739687055475	L@Gel/2Gl/PT
44.0	4.357665260196906	L@Gel/2Gl/PT
45.0	4.41181434599156	L@Gel/2Gl/PT
46.0	4.064466292134831	L@Gel/2Gl/PT
47.0	3.825879043600563	L@Gel/2Gl/PT
48.0	3.5343750000000003	L@Gel/2Gl/PT
49.0	3.7752100840336142	L@Gel/2Gl/PT
50.0	4.05112676056338	L@Gel/2Gl/PT
51.0	3.3632768361581924	L@Gel/2Gl/PT
52.0	3.791701828410689	L@Gel/2Gl/PT
53.0	3.4068820224719105	L@Gel/2Gl/PT
54.0	3.197762237762238	L@Gel/2Gl/PT
55.0	2.9236286919831223	L@Gel/2Gl/PT
56.0	2.9328631875881523	L@Gel/2Gl/PT
57.0	3.0893706293706296	L@Gel/2Gl/PT
58.0	3.9079096045197743	L@Gel/2Gl/PT
59.0	4.061244695898162	L@Gel/2Gl/PT
60.0	4.266949152542373	L@Gel/2Gl/PT
61.0	3.943398876404495	L@Gel/2Gl/PT
62.0	3.9612903225806457	L@Gel/2Gl/PT
63.0	3.878470254957507	L@Gel/2Gl/PT
64.0	3.6664796633941097	L@Gel/2Gl/PT
65.0	3.8141853932584273	L@Gel/2Gl/PT
66.0	3.637011173184358	L@Gel/2Gl/PT
67.0	3.867136812411848	L@Gel/2Gl/PT
68.0	3.7398591549295777	L@Gel/2Gl/PT
69.0	4.042816901408451	L@Gel/2Gl/PT
70.0	3.719094766619519	L@Gel/2Gl/PT
71.0	3.753576437587658	L@Gel/2Gl/PT
72.0	3.807703081232493	L@Gel/2Gl/PT
73.0	3.866058906030855	L@Gel/2Gl/PT
74.0	3.745557122708039	L@Gel/2Gl/PT
75.0	3.43830985915493	L@Gel/2Gl/PT
76.0	3.3187853107344636	L@Gel/2Gl/PT
77.0	3.1969014084507044	L@Gel/2Gl/PT
78.0	2.833380281690141	L@Gel/2Gl/PT
79.0	2.893511988716502	L@Gel/2Gl/PT
80.0	2.9258110014104375	L@Gel/2Gl/PT
81.0	3.328511235955056	L@Gel/2Gl/PT
82.0	3.9971751412429386	L@Gel/2Gl/PT
83.0	4.105633802816901	L@Gel/2Gl/PT
84.0	4.522347949080622	L@Gel/2Gl/PT
85.0	4.326441631504922	L@Gel/2Gl/PT
86.0	4.546251768033946	L@Gel/2Gl/PT
87.0	4.404249291784702	L@Gel/2Gl/PT
88.0	4.467183098591549	L@Gel/2Gl/PT
89.0	4.30675105485232	L@Gel/2Gl/PT
90.0	4.429859154929577	L@Gel/2Gl/PT
91.0	4.246186440677965	L@Gel/2Gl/PT
92.0	4.527692307692307	L@Gel/2Gl/PT
93.0	4.726955307262569	L@Gel/2Gl/PT
94.0	4.508567415730337	L@Gel/2Gl/PT
95.0	4.433991537376587	L@Gel/2Gl/PT
96.0	4.048671328671329	L@Gel/2Gl/PT
97.0	4.50719322990127	L@Gel/2Gl/PT
98.0	4.277808988764045	L@Gel/2Gl/PT
99.0	3.9994374120956406	L@Gel/2Gl/PT
100.0	3.9786216596343182	L@Gel/2Gl/PT
101.0	3.7308885754583927	L@Gel/2Gl/PT
102.0	3.58061797752809	L@Gel/2Gl/PT
103.0	3.2915134370579913	L@Gel/2Gl/PT
104.0	3.309483960948396	L@Gel/2Gl/PT
105.0	2.8846262341325812	L@Gel/2Gl/PT
106.0	3.2724964739069113	L@Gel/2Gl/PT
107.0	3.8404494382022474	L@Gel/2Gl/PT
108.0	4.271629213483146	L@Gel/2Gl/PT
109.0	4.20675105485232	L@Gel/2Gl/PT
110.0	4.673136427566806	L@Gel/2Gl/PT
111.0	4.576197183098591	L@Gel/2Gl/PT
112.0	4.225806451612903	L@Gel/2Gl/PT
113.0	4.47108938547486	L@Gel/2Gl/PT
114.0	4.582885431400283	L@Gel/2Gl/PT
115.0	5.023295454545454	L@Gel/2Gl/PT
116.0	4.519047619047618	L@Gel/2Gl/PT
117.0	4.807213578500707	L@Gel/2Gl/PT
118.0	5.520056100981766	L@Gel/2Gl/PT
119.0	5.106911142454161	L@Gel/2Gl/PT
120.0	5.257443820224719	L@Gel/2Gl/PT
121.0	4.890550070521861	L@Gel/2Gl/PT
122.0	4.445441795231416	L@Gel/2Gl/PT
123.0	3.9928774928774935	L@Gel/2Gl/PT
124.0	3.947972027972028	L@Gel/2Gl/PT
125.0	3.900422535211268	L@Gel/2Gl/PT
126.0	3.873846153846154	L@Gel/2Gl/PT
127.0	4.025597749648383	L@Gel/2Gl/PT
128.0	4.449297752808989	L@Gel/2Gl/PT
129.0	4.813822284908322	L@Gel/2Gl/PT
130.0	4.5070323488045	L@Gel/2Gl/PT
131.0	4.881507823613086	L@Gel/2Gl/PT
132.0	4.729634831460674	L@Gel/2Gl/PT
133.0	4.512834978843441	L@Gel/2Gl/PT
134.0	4.360900140646976	L@Gel/2Gl/PT
135.0	4.478642149929279	L@Gel/2Gl/PT
136.0	4.496207865168539	L@Gel/2Gl/PT
137.0	4.737693389592123	L@Gel/2Gl/PT
138.0	4.9507022471910105	L@Gel/2Gl/PT
139.0	4.942231638418079	L@Gel/2Gl/PT
140.0	5.143319268635723	L@Gel/2Gl/PT
141.0	5.395197740112994	L@Gel/2Gl/PT
142.0	5.2638655462184865	L@Gel/2Gl/PT
143.0	5.106364922206506	L@Gel/2Gl/PT
144.0	4.999579242636746	L@Gel/2Gl/PT
145.0	4.870140845070422	L@Gel/2Gl/PT
146.0	4.642696629213483	L@Gel/2Gl/PT
147.0	4.526404494382022	L@Gel/2Gl/PT
148.0	5.189495798319327	L@Gel/2Gl/PT
149.0	4.636633663366336	L@Gel/2Gl/PT
150.0	4.374929971988795	L@Gel/2Gl/PT
151.0	4.744179523141654	L@Gel/2Gl/PT
152.0	4.814064697609001	L@Gel/2Gl/PT
153.0	5.42008486562942	L@Gel/2Gl/PT
154.0	5.135774647887324	L@Gel/2Gl/PT
155.0	4.7966197183098584	L@Gel/2Gl/PT
156.0	4.592977528089888	L@Gel/2Gl/PT
157.0	4.4700421940928265	L@Gel/2Gl/PT
158.0	4.983753501400559	L@Gel/2Gl/PT
159.0	4.8358463726884775	L@Gel/2Gl/PT
160.0	5.009014084507042	L@Gel/2Gl/PT
161.0	4.635211267605634	L@Gel/2Gl/PT
162.0	4.6855133614627285	L@Gel/2Gl/PT
163.0	5.17684659090909	L@Gel/2Gl/PT
164.0	5.1845070422535215	L@Gel/2Gl/PT
165.0	5.223897581792318	L@Gel/2Gl/PT
166.0	5.262290502793296	L@Gel/2Gl/PT
167.0	4.9226628895184135	L@Gel/2Gl/PT
168.0	4.834453781512605	L@Gel/2Gl/PT
169.0	4.297746478873239	L@Gel/2Gl/PT
170.0	4.41938202247191	L@Gel/2Gl/PT
171.0	4.202263083451202	L@Gel/2Gl/PT
172.0	4.398591549295774	L@Gel/2Gl/PT
173.0	4.585148514851484	L@Gel/2Gl/PT
174.0	4.409001406469761	L@Gel/2Gl/PT
175.0	4.242837078651685	L@Gel/2Gl/PT
176.0	4.5164788732394365	L@Gel/2Gl/PT
177.0	4.731408450704225	L@Gel/2Gl/PT
178.0	4.464697609001406	L@Gel/2Gl/PT
179.0	4.930520393811532	L@Gel/2Gl/PT
180.0	4.691340782122905	L@Gel/2Gl/PT
181.0	4.773661971830985	L@Gel/2Gl/PT
182.0	5.346423562412341	L@Gel/2Gl/PT
183.0	4.881382228490832	L@Gel/2Gl/PT
184.0	4.184712482468443	L@Gel/2Gl/PT
185.0	4.349647390691114	L@Gel/2Gl/PT
186.0	4.153239436619718	L@Gel/2Gl/PT
187.0	4.125910364145659	L@Gel/2Gl/PT
188.0	4.225597749648383	L@Gel/2Gl/PT
189.0	4.3658263305322125	L@Gel/2Gl/PT
190.0	4.666807313642756	L@Gel/2Gl/PT
191.0	4.67056338028169	L@Gel/2Gl/PT
192.0	4.921458625525946	L@Gel/2Gl/PT
193.0	4.84992927864215	L@Gel/2Gl/PT
194.0	4.509269662921348	L@Gel/2Gl/PT
195.0	4.371914893617021	L@Gel/2Gl/PT
196.0	4.003370786516854	L@Gel/2Gl/PT
197.0	4.047943262411348	L@Gel/2Gl/PT
198.0	3.898737727910239	L@Gel/2Gl/PT
199.0	3.6511235955056183	L@Gel/2Gl/PT
200.0	4.086274509803922	L@Gel/2Gl/PT
201.0	3.907303370786517	L@Gel/2Gl/PT
202.0	4.189406779661017	L@Gel/2Gl/PT
203.0	4.502808988764044	L@Gel/2Gl/PT
204.0	5.30409604519774	L@Gel/2Gl/PT
205.0	6.711473087818696	L@Gel/2Gl/PT
206.0	5.6652892561983474	L@Gel/2Gl/PT
0.0	267.62471910112356	0.1ml_d-limonene
1.0	189.44477401129944	0.1ml_d-limonene
2.0	134.08906249999998	0.1ml_d-limonene
3.0	122.11614730878188	0.1ml_d-limonene
4.0	102.20266853932584	0.1ml_d-limonene
5.0	104.47900709219856	0.1ml_d-limonene
6.0	68.4265162200282	0.1ml_d-limonene
7.0	58.52214285714286	0.1ml_d-limonene
8.0	11.299153737658674	0.1ml_d-limonene
9.0	4.778723404255319	0.1ml_d-limonene
10.0	4.433333333333334	0.1ml_d-limonene
11.0	4.732239657631955	0.1ml_d-limonene
12.0	4.750211565585331	0.1ml_d-limonene
13.0	4.478917378917378	0.1ml_d-limonene
14.0	5.021374045801527	0.1ml_d-limonene
20.0	5.064461247637051	0.1ml_d-limonene
21.0	5.007887323943661	0.1ml_d-limonene
22.0	5.440056417489421	0.1ml_d-limonene
23.0	4.772895863052781	0.1ml_d-limonene
24.0	4.2184135977337105	0.1ml_d-limonene
25.0	4.8441595441595435	0.1ml_d-limonene
26.0	4.255634807417973	0.1ml_d-limonene
27.0	4.782344632768361	0.1ml_d-limonene
28.0	4.174120956399436	0.1ml_d-limonene
29.0	5.377272727272727	0.1ml_d-limonene
30.0	5.691960507757404	0.1ml_d-limonene
31.0	5.772765957446808	0.1ml_d-limonene
32.0	4.029320113314447	0.1ml_d-limonene
33.0	4.509103840682788	0.1ml_d-limonene
34.0	4.19620253164557	0.1ml_d-limonene
35.0	4.3203938115330525	0.1ml_d-limonene
36.0	4.565726375176305	0.1ml_d-limonene
37.0	5.4052333804809045	0.1ml_d-limonene
38.0	5.086099290780141	0.1ml_d-limonene
39.0	5.5706047819971864	0.1ml_d-limonene
40.0	5.6066572237960335	0.1ml_d-limonene
41.0	4.536699857752489	0.1ml_d-limonene
42.0	4.776577840112202	0.1ml_d-limonene
43.0	5.642735042735042	0.1ml_d-limonene
