# Supplementary material for: Controlled Release of D-Limonene from Biodegradable Films with Enzymatic Treatment
Source: Polymers (Basel). 2025 Aug 17;17(16):2238. doi: 10.3390/polym17162238 (PMC12389446; doi:10.3390/polym17162238)
Supplement: Supplementary file 1 [file polymers-17-02238-s001.zip › release_profiles_data/glycerol.asc]

PE IR       SUBTECH     SPECTRUM    ASCII       PEDS        4.00        
   -1
GL.asc
25/06/09
14:13:34.00
25/06/09
14:13:34.00
Administrator
Sample 002 By Administrator Date ��������, ������ 09 2025
400,000000
#HDR
-1
-1
#GR
cm-1
%T
1.0
0.0
4000,000000
-1,000000
3601
8
99,292332
32,615090
#DATA
4000,000000	99,114977
3999,000000	99,115303
3998,000000	99,115633
3997,000000	99,115382
3996,000000	99,115133
3995,000000	99,115286
3994,000000	99,115124
3993,000000	99,114722
3992,000000	99,115212
3991,000000	99,117924
3990,000000	99,122823
3989,000000	99,128202
3988,000000	99,131949
3987,000000	99,133076
3986,000000	99,132010
3985,000000	99,130118
3984,000000	99,129141
3983,000000	99,130383
3982,000000	99,133648
3981,000000	99,136926
3980,000000	99,137914
3979,000000	99,135989
3978,000000	99,132785
3977,000000	99,131035
3976,000000	99,132485
3975,000000	99,136754
3974,000000	99,141859
3973,000000	99,145784
3972,000000	99,147770
3971,000000	99,148380
3970,000000	99,149009
3969,000000	99,150709
3968,000000	99,153118
3967,000000	99,154829
3966,000000	99,154511
3965,000000	99,151912
3964,000000	99,148124
3963,000000	99,144799
3962,000000	99,143119
3961,000000	99,143784
3960,000000	99,147181
3959,000000	99,153012
3958,000000	99,160230
3957,000000	99,166859
3956,000000	99,170692
3955,000000	99,170964
3954,000000	99,168770
3953,000000	99,165949
3952,000000	99,163471
3951,000000	99,161401
3950,000000	99,159853
3949,000000	99,158506
3948,000000	99,156057
3947,000000	99,151865
3946,000000	99,147895
3945,000000	99,148111
3944,000000	99,156011
3943,000000	99,170569
3942,000000	99,184630
3941,000000	99,191122
3940,000000	99,190494
3939,000000	99,188411
3938,000000	99,188678
3937,000000	99,189485
3936,000000	99,186077
3935,000000	99,176811
3934,000000	99,165715
3933,000000	99,159957
3932,000000	99,163250
3931,000000	99,172446
3930,000000	99,180812
3929,000000	99,183635
3928,000000	99,181976
3927,000000	99,180920
3926,000000	99,185050
3925,000000	99,194610
3924,000000	99,203156
3923,000000	99,203154
3922,000000	99,194152
3921,000000	99,181901
3920,000000	99,172472
3919,000000	99,168512
3918,000000	99,170186
3917,000000	99,177370
3916,000000	99,188389
3915,000000	99,199389
3914,000000	99,207694
3913,000000	99,214607
3912,000000	99,222899
3911,000000	99,232482
3910,000000	99,240134
3909,000000	99,243096
3908,000000	99,240995
3907,000000	99,234495
3906,000000	99,223607
3905,000000	99,207953
3904,000000	99,188055
3903,000000	99,166385
3902,000000	99,150086
3901,000000	99,148209
3900,000000	99,162791
3899,000000	99,185861
3898,000000	99,204413
3897,000000	99,211420
3896,000000	99,209762
3895,000000	99,205596
3894,000000	99,204229
3893,000000	99,210442
3892,000000	99,225605
3891,000000	99,243274
3890,000000	99,252177
3889,000000	99,246942
3888,000000	99,228835
3887,000000	99,207486
3886,000000	99,199476
3885,000000	99,209281
3884,000000	99,221788
3883,000000	99,224342
3882,000000	99,222589
3881,000000	99,230370
3880,000000	99,247424
3879,000000	99,258312
3878,000000	99,254704
3877,000000	99,241802
3876,000000	99,230601
3875,000000	99,231728
3874,000000	99,243016
3873,000000	99,247481
3872,000000	99,233391
3871,000000	99,211801
3870,000000	99,204335
3869,000000	99,212314
3868,000000	99,216800
3867,000000	99,206934
3866,000000	99,190766
3865,000000	99,187464
3864,000000	99,204766
3863,000000	99,226194
3862,000000	99,233556
3861,000000	99,227925
3860,000000	99,222455
3859,000000	99,228628
3858,000000	99,248806
3857,000000	99,273588
3856,000000	99,284992
3855,000000	99,270233
3854,000000	99,248971
3853,000000	99,246979
3852,000000	99,252058
3851,000000	99,246831
3850,000000	99,235414
3849,000000	99,224456
3848,000000	99,219963
3847,000000	99,221676
3846,000000	99,226308
3845,000000	99,232334
3844,000000	99,238925
3843,000000	99,242852
3842,000000	99,241844
3841,000000	99,237373
3840,000000	99,234001
3839,000000	99,236359
3838,000000	99,243379
3837,000000	99,249784
3836,000000	99,251891
3835,000000	99,249291
3834,000000	99,244321
3833,000000	99,240726
3832,000000	99,241957
3831,000000	99,247280
3830,000000	99,251205
3829,000000	99,250272
3828,000000	99,248394
3827,000000	99,252419
3826,000000	99,262366
3825,000000	99,268089
3824,000000	99,256977
3823,000000	99,229034
3822,000000	99,207076
3821,000000	99,212926
3820,000000	99,232262
3819,000000	99,239760
3818,000000	99,234845
3817,000000	99,231531
3816,000000	99,244305
3815,000000	99,268884
3814,000000	99,286729
3813,000000	99,290051
3812,000000	99,286652
3811,000000	99,285673
3810,000000	99,285642
3809,000000	99,279293
3808,000000	99,268014
3807,000000	99,262456
3806,000000	99,265055
3805,000000	99,264385
3804,000000	99,251927
3803,000000	99,234402
3802,000000	99,231406
3801,000000	99,248624
3800,000000	99,263572
3799,000000	99,260832
3798,000000	99,248076
3797,000000	99,240512
3796,000000	99,245392
3795,000000	99,257593
3794,000000	99,269303
3793,000000	99,277661
3792,000000	99,283935
3791,000000	99,289271
3790,000000	99,292332
3789,000000	99,291207
3788,000000	99,286616
3787,000000	99,281921
3786,000000	99,281145
3785,000000	99,285209
3784,000000	99,290320
3783,000000	99,290760
3782,000000	99,284433
3781,000000	99,276153
3780,000000	99,274238
3779,000000	99,280046
3778,000000	99,285103
3777,000000	99,284093
3776,000000	99,280102
3775,000000	99,277681
3774,000000	99,277039
3773,000000	99,273739
3772,000000	99,264551
3771,000000	99,253464
3770,000000	99,247614
3769,000000	99,245164
3768,000000	99,238710
3767,000000	99,228629
3766,000000	99,222628
3765,000000	99,225577
3764,000000	99,232884
3763,000000	99,234842
3762,000000	99,227462
3761,000000	99,217038
3760,000000	99,214201
3759,000000	99,220274
3758,000000	99,225181
3757,000000	99,223545
3756,000000	99,218688
3755,000000	99,212202
3754,000000	99,201582
3753,000000	99,184195
3752,000000	99,162991
3751,000000	99,143588
3750,000000	99,127059
3749,000000	99,117328
3748,000000	99,119224
3747,000000	99,125024
3746,000000	99,121601
3745,000000	99,114705
3744,000000	99,120757
3743,000000	99,135112
3742,000000	99,141257
3741,000000	99,133946
3740,000000	99,118684
3739,000000	99,101401
3738,000000	99,081713
3737,000000	99,064115
3736,000000	99,062625
3735,000000	99,079059
3734,000000	99,093160
3733,000000	99,090781
3732,000000	99,081839
3731,000000	99,080863
3730,000000	99,087777
3729,000000	99,092454
3728,000000	99,090019
3727,000000	99,086877
3726,000000	99,090217
3725,000000	99,097284
3724,000000	99,101592
3723,000000	99,104115
3722,000000	99,109105
3721,000000	99,115825
3720,000000	99,120996
3719,000000	99,123694
3718,000000	99,124359
3717,000000	99,124007
3716,000000	99,121797
3715,000000	99,113805
3714,000000	99,097005
3713,000000	99,075654
3712,000000	99,060985
3711,000000	99,056892
3710,000000	99,054542
3709,000000	99,048325
3708,000000	99,042443
3707,000000	99,042039
3706,000000	99,046167
3705,000000	99,049383
3704,000000	99,049363
3703,000000	99,049390
3702,000000	99,052653
3701,000000	99,054003
3700,000000	99,045715
3699,000000	99,028825
3698,000000	99,010421
3697,000000	98,996834
3696,000000	98,989781
3695,000000	98,984208
3694,000000	98,973622
3693,000000	98,957499
3692,000000	98,941102
3691,000000	98,928001
3690,000000	98,915886
3689,000000	98,898792
3688,000000	98,874239
3687,000000	98,847948
3686,000000	98,825134
3685,000000	98,804659
3684,000000	98,785023
3683,000000	98,765764
3682,000000	98,746500
3681,000000	98,728606
3680,000000	98,714216
3679,000000	98,698736
3678,000000	98,669475
3677,000000	98,620303
3676,000000	98,572642
3675,000000	98,544112
3674,000000	98,516974
3673,000000	98,476669
3672,000000	98,426853
3671,000000	98,382200
3670,000000	98,361758
3669,000000	98,356554
3668,000000	98,339767
3667,000000	98,308279
3666,000000	98,274551
3665,000000	98,244802
3664,000000	98,218657
3663,000000	98,193061
3662,000000	98,165544
3661,000000	98,134740
3660,000000	98,097828
3659,000000	98,050525
3658,000000	97,992081
3657,000000	97,930206
3656,000000	97,876461
3655,000000	97,833779
3654,000000	97,796010
3653,000000	97,754582
3652,000000	97,702665
3651,000000	97,639651
3650,000000	97,570545
3649,000000	97,500764
3648,000000	97,435437
3647,000000	97,377995
3646,000000	97,328225
3645,000000	97,283638
3644,000000	97,242972
3643,000000	97,205192
3642,000000	97,168442
3641,000000	97,129245
3640,000000	97,084275
3639,000000	97,034142
3638,000000	96,980911
3637,000000	96,924092
3636,000000	96,862799
3635,000000	96,800645
3634,000000	96,744112
3633,000000	96,691675
3632,000000	96,629522
3631,000000	96,541437
3630,000000	96,429590
3629,000000	96,322045
3628,000000	96,237743
3627,000000	96,169630
3626,000000	96,111397
3625,000000	96,059445
3624,000000	96,009766
3623,000000	95,958557
3622,000000	95,899075
3621,000000	95,826237
3620,000000	95,743227
3619,000000	95,657071
3618,000000	95,568321
3617,000000	95,477282
3616,000000	95,387690
3615,000000	95,302226
3614,000000	95,221712
3613,000000	95,142520
3612,000000	95,056797
3611,000000	94,960774
3610,000000	94,859186
3609,000000	94,762436
3608,000000	94,678421
3607,000000	94,602976
3606,000000	94,526379
3605,000000	94,445580
3604,000000	94,362970
3603,000000	94,280798
3602,000000	94,197381
3601,000000	94,109073
3600,000000	94,014529
3599,000000	93,915418
3598,000000	93,813882
3597,000000	93,711793
3596,000000	93,610214
3595,000000	93,509221
3594,000000	93,407674
3593,000000	93,303406
3592,000000	93,195533
3591,000000	93,083663
3590,000000	92,966754
3589,000000	92,846634
3588,000000	92,729674
3587,000000	92,616634
3586,000000	92,500819
3585,000000	92,382271
3584,000000	92,268341
3583,000000	92,162043
3582,000000	92,060211
3581,000000	91,957869
3580,000000	91,851847
3579,000000	91,740568
3578,000000	91,623212
3577,000000	91,499728
3576,000000	91,371981
3575,000000	91,242473
3574,000000	91,113154
3573,000000	90,985297
3572,000000	90,859414
3571,000000	90,733963
3570,000000	90,603630
3569,000000	90,462922
3568,000000	90,313207
3567,000000	90,162321
3566,000000	90,014120
3565,000000	89,869204
3564,000000	89,730547
3563,000000	89,600410
3562,000000	89,477344
3561,000000	89,357534
3560,000000	89,236828
3559,000000	89,111893
3558,000000	88,981051
3557,000000	88,844803
3556,000000	88,705263
3555,000000	88,564290
3554,000000	88,422219
3553,000000	88,278523
3552,000000	88,132443
3551,000000	87,983551
3550,000000	87,832163
3549,000000	87,679179
3548,000000	87,525928
3547,000000	87,373908
3546,000000	87,223339
3545,000000	87,073270
3544,000000	86,923935
3543,000000	86,776965
3542,000000	86,633141
3541,000000	86,490902
3540,000000	86,347744
3539,000000	86,201943
3538,000000	86,052862
3537,000000	85,900996
3536,000000	85,746885
3535,000000	85,590801
3534,000000	85,433223
3533,000000	85,275690
3532,000000	85,119989
3531,000000	84,966112
3530,000000	84,811437
3529,000000	84,652831
3528,000000	84,489518
3527,000000	84,323249
3526,000000	84,156636
3525,000000	83,992359
3524,000000	83,832937
3523,000000	83,678766
3522,000000	83,527199
3521,000000	83,375264
3520,000000	83,222399
3519,000000	83,069273
3518,000000	82,915044
3517,000000	82,757897
3516,000000	82,597521
3515,000000	82,435595
3514,000000	82,273846
3513,000000	82,112590
3512,000000	81,951278
3511,000000	81,789327
3510,000000	81,626036
3509,000000	81,461045
3508,000000	81,295242
3507,000000	81,130103
3506,000000	80,965723
3505,000000	80,801149
3504,000000	80,636313
3503,000000	80,472288
3502,000000	80,309924
3501,000000	80,149530
3500,000000	79,991316
3499,000000	79,834409
3498,000000	79,676623
3497,000000	79,516128
3496,000000	79,353403
3495,000000	79,190517
3494,000000	79,029143
3493,000000	78,869891
3492,000000	78,712533
3491,000000	78,555708
3490,000000	78,396795
3489,000000	78,233665
3488,000000	78,066896
3487,000000	77,899239
3486,000000	77,733289
3485,000000	77,570384
3484,000000	77,410588
3483,000000	77,252495
3482,000000	77,093412
3481,000000	76,931297
3480,000000	76,766603
3479,000000	76,601443
3478,000000	76,437450
3477,000000	76,275262
3476,000000	76,115013
3475,000000	75,955676
3474,000000	75,794864
3473,000000	75,630901
3472,000000	75,464650
3471,000000	75,298353
3470,000000	75,133357
3469,000000	74,969584
3468,000000	74,806512
3467,000000	74,643573
3466,000000	74,480401
3465,000000	74,317663
3464,000000	74,156626
3463,000000	73,997069
3462,000000	73,836704
3461,000000	73,673875
3460,000000	73,509741
3459,000000	73,346550
3458,000000	73,185046
3457,000000	73,024816
3456,000000	72,865550
3455,000000	72,706849
3454,000000	72,547634
3453,000000	72,387435
3452,000000	72,227373
3451,000000	72,068254
3450,000000	71,908664
3449,000000	71,746002
3448,000000	71,579230
3447,000000	71,409704
3446,000000	71,240334
3445,000000	71,074511
3444,000000	70,914151
3443,000000	70,757412
3442,000000	70,599728
3441,000000	70,438359
3440,000000	70,274996
3439,000000	70,113157
3438,000000	69,954233
3437,000000	69,797110
3436,000000	69,640160
3435,000000	69,482332
3434,000000	69,323063
3433,000000	69,162850
3432,000000	69,003375
3431,000000	68,845784
3430,000000	68,689558
3429,000000	68,533648
3428,000000	68,378137
3427,000000	68,223988
3426,000000	68,071867
3425,000000	67,921845
3424,000000	67,773365
3423,000000	67,624887
3422,000000	67,474445
3421,000000	67,321376
3420,000000	67,166910
3419,000000	67,012849
3418,000000	66,860453
3417,000000	66,710612
3416,000000	66,563757
3415,000000	66,418810
3414,000000	66,273520
3413,000000	66,126556
3412,000000	65,978465
3411,000000	65,830269
3410,000000	65,682378
3409,000000	65,535313
3408,000000	65,390127
3407,000000	65,247169
3406,000000	65,105456
3405,000000	64,963958
3404,000000	64,822407
3403,000000	64,680679
3402,000000	64,538725
3401,000000	64,397776
3400,000000	64,260086
3399,000000	64,126542
3398,000000	63,995679
3397,000000	63,865507
3396,000000	63,735189
3395,000000	63,604358
3394,000000	63,472592
3393,000000	63,340553
3392,000000	63,210436
3391,000000	63,084103
3390,000000	62,961527
3389,000000	62,841578
3388,000000	62,723163
3387,000000	62,605103
3386,000000	62,486245
3385,000000	62,366414
3384,000000	62,246151
3383,000000	62,125385
3382,000000	62,003871
3381,000000	61,883245
3380,000000	61,766539
3379,000000	61,654807
3378,000000	61,546023
3377,000000	61,438021
3376,000000	61,330665
3375,000000	61,224022
3374,000000	61,116587
3373,000000	61,006902
3372,000000	60,895547
3371,000000	60,784277
3370,000000	60,674542
3369,000000	60,568015
3368,000000	60,466917
3367,000000	60,372011
3366,000000	60,281094
3365,000000	60,190706
3364,000000	60,098711
3363,000000	60,004694
3362,000000	59,909375
3361,000000	59,814913
3360,000000	59,724267
3359,000000	59,638742
3358,000000	59,556766
3357,000000	59,475690
3356,000000	59,393916
3355,000000	59,310820
3354,000000	59,226133
3353,000000	59,140599
3352,000000	59,056227
3351,000000	58,974806
3350,000000	58,896773
3349,000000	58,821860
3348,000000	58,749717
3347,000000	58,679316
3346,000000	58,608973
3345,000000	58,537946
3344,000000	58,467158
3343,000000	58,397780
3342,000000	58,329869
3341,000000	58,262810
3340,000000	58,196382
3339,000000	58,130956
3338,000000	58,067524
3337,000000	58,007363
3336,000000	57,950678
3335,000000	57,895728
3334,000000	57,840537
3333,000000	57,785394
3332,000000	57,732151
3331,000000	57,681123
3330,000000	57,630380
3329,000000	57,578307
3328,000000	57,525299
3327,000000	57,472777
3326,000000	57,422058
3325,000000	57,374436
3324,000000	57,330649
3323,000000	57,289827
3322,000000	57,250271
3321,000000	57,211413
3320,000000	57,173692
3319,000000	57,136639
3318,000000	57,099080
3317,000000	57,061423
3316,000000	57,025850
3315,000000	56,993523
3314,000000	56,962970
3313,000000	56,931629
3312,000000	56,897670
3311,000000	56,860324
3310,000000	56,820387
3309,000000	56,780988
3308,000000	56,746363
3307,000000	56,718874
3306,000000	56,697819
3305,000000	56,681104
3304,000000	56,666575
3303,000000	56,652182
3302,000000	56,636569
3301,000000	56,619802
3300,000000	56,602415
3299,000000	56,583920
3298,000000	56,563740
3297,000000	56,543322
3296,000000	56,525468
3295,000000	56,511585
3294,000000	56,501166
3293,000000	56,493788
3292,000000	56,489698
3291,000000	56,488109
3290,000000	56,486952
3289,000000	56,484709
3288,000000	56,481470
3287,000000	56,478263
3286,000000	56,476455
3285,000000	56,477454
3284,000000	56,481316
3283,000000	56,485907
3282,000000	56,489023
3281,000000	56,491021
3280,000000	56,493821
3279,000000	56,497981
3278,000000	56,502637
3277,000000	56,507681
3276,000000	56,513767
3275,000000	56,520414
3274,000000	56,526597
3273,000000	56,533491
3272,000000	56,544450
3271,000000	56,561811
3270,000000	56,585177
3269,000000	56,612767
3268,000000	56,642638
3267,000000	56,672827
3266,000000	56,702134
3265,000000	56,731026
3264,000000	56,760462
3263,000000	56,790057
3262,000000	56,819154
3261,000000	56,848756
3260,000000	56,880350
3259,000000	56,913389
3258,000000	56,946299
3257,000000	56,979819
3256,000000	57,016673
3255,000000	57,057931
3254,000000	57,101940
3253,000000	57,147019
3252,000000	57,192782
3251,000000	57,238603
3250,000000	57,283515
3249,000000	57,328388
3248,000000	57,376023
3247,000000	57,428137
3246,000000	57,483770
3245,000000	57,541137
3244,000000	57,599531
3243,000000	57,658830
3242,000000	57,719103
3241,000000	57,781223
3240,000000	57,846370
3239,000000	57,914263
3238,000000	57,982942
3237,000000	58,050908
3236,000000	58,118520
3235,000000	58,187362
3234,000000	58,259292
3233,000000	58,335893
3232,000000	58,417479
3231,000000	58,502636
3230,000000	58,589794
3229,000000	58,678865
3228,000000	58,770101
3227,000000	58,862273
3226,000000	58,953679
3225,000000	59,044384
3224,000000	59,135706
3223,000000	59,228046
3222,000000	59,321269
3221,000000	59,416755
3220,000000	59,516535
3219,000000	59,620382
3218,000000	59,725775
3217,000000	59,831106
3216,000000	59,937128
3215,000000	60,045235
3214,000000	60,156310
3213,000000	60,271170
3212,000000	60,389972
3211,000000	60,510768
3210,000000	60,630632
3209,000000	60,749073
3208,000000	60,868768
3207,000000	60,992331
3206,000000	61,119571
3205,000000	61,248287
3204,000000	61,376569
3203,000000	61,504023
3202,000000	61,631882
3201,000000	61,762241
3200,000000	61,896283
3199,000000	62,033170
3198,000000	62,171275
3197,000000	62,310074
3196,000000	62,449887
3195,000000	62,590345
3194,000000	62,730623
3193,000000	62,871031
3192,000000	63,013024
3191,000000	63,157830
3190,000000	63,305861
3189,000000	63,457071
3188,000000	63,610782
3187,000000	63,765593
3186,000000	63,920779
3185,000000	64,077079
3184,000000	64,234984
3183,000000	64,393254
3182,000000	64,550732
3181,000000	64,708919
3180,000000	64,870545
3179,000000	65,035869
3178,000000	65,202358
3177,000000	65,367937
3176,000000	65,532853
3175,000000	65,698145
3174,000000	65,864110
3173,000000	66,030794
3172,000000	66,198446
3171,000000	66,367118
3170,000000	66,536744
3169,000000	66,707720
3168,000000	66,880444
3167,000000	67,054235
3166,000000	67,227904
3165,000000	67,401333
3164,000000	67,575531
3163,000000	67,751277
3162,000000	67,928587
3161,000000	68,107337
3160,000000	68,287218
3159,000000	68,467141
3158,000000	68,645791
3157,000000	68,822783
3156,000000	68,998686
3155,000000	69,174386
3154,000000	69,351254
3153,000000	69,531319
3152,000000	69,715786
3151,000000	69,903477
3150,000000	70,091736
3149,000000	70,278689
3148,000000	70,463987
3147,000000	70,647917
3146,000000	70,831010
3145,000000	71,014008
3144,000000	71,196978
3143,000000	71,378717
3142,000000	71,558244
3141,000000	71,736767
3140,000000	71,916939
3139,000000	72,100173
3138,000000	72,285718
3137,000000	72,472165
3136,000000	72,658698
3135,000000	72,844602
3134,000000	73,028747
3133,000000	73,210225
3132,000000	73,389280
3131,000000	73,567588
3130,000000	73,747828
3129,000000	73,932134
3128,000000	74,119943
3127,000000	74,307680
3126,000000	74,491729
3125,000000	74,671479
3124,000000	74,848743
3123,000000	75,024790
3122,000000	75,199335
3121,000000	75,372264
3120,000000	75,544692
3119,000000	75,718107
3118,000000	75,893505
3117,000000	76,071573
3116,000000	76,252610
3115,000000	76,435748
3114,000000	76,618856
3113,000000	76,799662
3112,000000	76,976876
3111,000000	77,150658
3110,000000	77,322733
3109,000000	77,495575
3108,000000	77,670342
3107,000000	77,845440
3106,000000	78,018047
3105,000000	78,186874
3104,000000	78,352984
3103,000000	78,518101
3102,000000	78,683232
3101,000000	78,848940
3100,000000	79,015718
3099,000000	79,183470
3098,000000	79,350931
3097,000000	79,516095
3096,000000	79,677384
3095,000000	79,834729
3094,000000	79,989770
3093,000000	80,144873
3092,000000	80,301298
3091,000000	80,458286
3090,000000	80,614032
3089,000000	80,767516
3088,000000	80,919142
3087,000000	81,069806
3086,000000	81,220030
3085,000000	81,369964
3084,000000	81,519769
3083,000000	81,669611
3082,000000	81,819437
3081,000000	81,969010
3080,000000	82,118015
3079,000000	82,266135
3078,000000	82,413113
3077,000000	82,558895
3076,000000	82,703623
3075,000000	82,847550
3074,000000	82,990839
3073,000000	83,133388
3072,000000	83,274838
3071,000000	83,414826
3070,000000	83,553300
3069,000000	83,690311
3068,000000	83,825646
3067,000000	83,958957
3066,000000	84,090405
3065,000000	84,220899
3064,000000	84,351435
3063,000000	84,482315
3062,000000	84,612925
3061,000000	84,742081
3060,000000	84,868553
3059,000000	84,991618
3058,000000	85,111423
3057,000000	85,228871
3056,000000	85,345060
3055,000000	85,460742
3054,000000	85,576124
3053,000000	85,691035
3052,000000	85,805292
3051,000000	85,918971
3050,000000	86,032254
3049,000000	86,144823
3048,000000	86,255694
3047,000000	86,364101
3046,000000	86,470548
3045,000000	86,576503
3044,000000	86,682746
3043,000000	86,788276
3042,000000	86,891298
3041,000000	86,991153
3040,000000	87,088848
3039,000000	87,185604
3038,000000	87,281446
3037,000000	87,375655
3036,000000	87,468109
3035,000000	87,559561
3034,000000	87,650632
3033,000000	87,741188
3032,000000	87,830813
3031,000000	87,919383
3030,000000	88,006966
3029,000000	88,093545
3028,000000	88,179069
3027,000000	88,263429
3026,000000	88,346273
3025,000000	88,427133
3024,000000	88,505919
3023,000000	88,583015
3022,000000	88,658750
3021,000000	88,732877
3020,000000	88,804769
3019,000000	88,873737
3018,000000	88,939103
3017,000000	89,000407
3016,000000	89,057878
3015,000000	89,112540
3014,000000	89,165277
3013,000000	89,216068
3012,000000	89,264503
3011,000000	89,310829
3010,000000	89,355992
3009,000000	89,400452
3008,000000	89,443258
3007,000000	89,482507
3006,000000	89,516447
3005,000000	89,544283
3004,000000	89,566061
3003,000000	89,581971
3002,000000	89,591884
3001,000000	89,595303
3000,000000	89,591780
2999,000000	89,581112
2998,000000	89,563172
2997,000000	89,537762
2996,000000	89,504382
2995,000000	89,462410
2994,000000	89,411722
2993,000000	89,353227
2992,000000	89,288304
2991,000000	89,216799
2990,000000	89,136129
2989,000000	89,043048
2988,000000	88,936093
2987,000000	88,815946
2986,000000	88,683488
2985,000000	88,538762
2984,000000	88,381763
2983,000000	88,212659
2982,000000	88,030949
2981,000000	87,834853
2980,000000	87,622403
2979,000000	87,392859
2978,000000	87,146579
2977,000000	86,884394
2976,000000	86,607081
2975,000000	86,315309
2974,000000	86,009799
2973,000000	85,691417
2972,000000	85,361354
2971,000000	85,020700
2970,000000	84,670483
2969,000000	84,312852
2968,000000	83,952190
2967,000000	83,594467
2966,000000	83,245039
2965,000000	82,907314
2964,000000	82,582878
2963,000000	82,272174
2962,000000	81,974720
2961,000000	81,689412
2960,000000	81,415355
2959,000000	81,152284
2958,000000	80,900473
2957,000000	80,659958
2956,000000	80,429962
2955,000000	80,209112
2954,000000	79,996269
2953,000000	79,791361
2952,000000	79,594935
2951,000000	79,406819
2950,000000	79,225323
2949,000000	79,047727
2948,000000	78,871800
2947,000000	78,697154
2946,000000	78,525414
2945,000000	78,359004
2944,000000	78,199338
2943,000000	78,046395
2942,000000	77,900015
2941,000000	77,761104
2940,000000	77,631507
2939,000000	77,513096
2938,000000	77,407647
2937,000000	77,316972
2936,000000	77,242234
2935,000000	77,183687
2934,000000	77,141660
2933,000000	77,117881
2932,000000	77,115195
2931,000000	77,135797
2930,000000	77,180288
2929,000000	77,247662
2928,000000	77,335827
2927,000000	77,442430
2926,000000	77,565773
2925,000000	77,705237
2924,000000	77,860198
2923,000000	78,028932
2922,000000	78,208527
2921,000000	78,395409
2920,000000	78,585962
2919,000000	78,777030
2918,000000	78,966425
2917,000000	79,152509
2916,000000	79,333217
2915,000000	79,506033
2914,000000	79,669130
2913,000000	79,822123
2912,000000	79,965046
2911,000000	80,097056
2910,000000	80,216319
2909,000000	80,320837
2908,000000	80,408845
2907,000000	80,478383
2906,000000	80,527469
2905,000000	80,555081
2904,000000	80,561746
2903,000000	80,548887
2902,000000	80,516998
2901,000000	80,465594
2900,000000	80,394660
2899,000000	80,305464
2898,000000	80,201425
2897,000000	80,086151
2896,000000	79,962229
2895,000000	79,830971
2894,000000	79,693332
2893,000000	79,550570
2892,000000	79,404628
2891,000000	79,258624
2890,000000	79,116706
2889,000000	78,982852
2888,000000	78,859363
2887,000000	78,747048
2886,000000	78,647028
2885,000000	78,561707
2884,000000	78,494153
2883,000000	78,447011
2882,000000	78,422191
2881,000000	78,420640
2880,000000	78,441959
2879,000000	78,485105
2878,000000	78,549773
2877,000000	78,636537
2876,000000	78,745263
2875,000000	78,874319
2874,000000	79,021762
2873,000000	79,186470
2872,000000	79,367556
2871,000000	79,563191
2870,000000	79,770611
2869,000000	79,986443
2868,000000	80,206575
2867,000000	80,426562
2866,000000	80,642861
2865,000000	80,853708
2864,000000	81,058338
2863,000000	81,255728
2862,000000	81,444632
2861,000000	81,624766
2860,000000	81,797867
2859,000000	81,967657
2858,000000	82,138562
2857,000000	82,314014
2856,000000	82,495686
2855,000000	82,683934
2854,000000	82,878420
2853,000000	83,078174
2852,000000	83,281872
2851,000000	83,488929
2850,000000	83,699710
2849,000000	83,913735
2848,000000	84,128154
2847,000000	84,339249
2846,000000	84,545339
2845,000000	84,747291
2844,000000	84,946202
2843,000000	85,141646
2842,000000	85,332445
2841,000000	85,517979
2840,000000	85,698223
2839,000000	85,873251
2838,000000	86,043420
2837,000000	86,209661
2836,000000	86,373067
2835,000000	86,534319
2834,000000	86,693831
2833,000000	86,852156
2832,000000	87,009870
2831,000000	87,167197
2830,000000	87,323982
2829,000000	87,479916
2828,000000	87,634500
2827,000000	87,786874
2826,000000	87,936032
2825,000000	88,081332
2824,000000	88,222744
2823,000000	88,360630
2822,000000	88,495450
2821,000000	88,627623
2820,000000	88,757259
2819,000000	88,883749
2818,000000	89,005815
2817,000000	89,122498
2816,000000	89,234295
2815,000000	89,342987
2814,000000	89,450179
2813,000000	89,556226
2812,000000	89,660588
2811,000000	89,762838
2810,000000	89,862926
2809,000000	89,960750
2808,000000	90,055893
2807,000000	90,147772
2806,000000	90,236021
2805,000000	90,321003
2804,000000	90,404139
2803,000000	90,487324
2802,000000	90,571482
2801,000000	90,655717
2800,000000	90,738041
2799,000000	90,816822
2798,000000	90,891614
2797,000000	90,963169
2796,000000	91,033085
2795,000000	91,102955
2794,000000	91,173217
2793,000000	91,242924
2792,000000	91,310854
2791,000000	91,376600
2790,000000	91,440262
2789,000000	91,501704
2788,000000	91,560817
2787,000000	91,618139
2786,000000	91,674491
2785,000000	91,730046
2784,000000	91,784337
2783,000000	91,837098
2782,000000	91,888540
2781,000000	91,938988
2780,000000	91,988861
2779,000000	92,038842
2778,000000	92,089328
2777,000000	92,139563
2776,000000	92,187991
2775,000000	92,233692
2774,000000	92,277071
2773,000000	92,319005
2772,000000	92,359759
2771,000000	92,399032
2770,000000	92,436741
2769,000000	92,473387
2768,000000	92,509755
2767,000000	92,546394
2766,000000	92,583340
2765,000000	92,620191
2764,000000	92,656311
2763,000000	92,691043
2762,000000	92,723973
2761,000000	92,755293
2760,000000	92,785801
2759,000000	92,816185
2758,000000	92,846348
2757,000000	92,875778
2756,000000	92,904516
2755,000000	92,933196
2754,000000	92,961965
2753,000000	92,990037
2752,000000	93,016685
2751,000000	93,042218
2750,000000	93,067556
2749,000000	93,093144
2748,000000	93,118699
2747,000000	93,143742
2746,000000	93,167966
2745,000000	93,191308
2744,000000	93,214096
2743,000000	93,237080
2742,000000	93,261032
2741,000000	93,286228
2740,000000	93,312288
2739,000000	93,338387
2738,000000	93,363694
2737,000000	93,387930
2736,000000	93,411588
2735,000000	93,435377
2734,000000	93,459493
2733,000000	93,483747
2732,000000	93,508307
2731,000000	93,533838
2730,000000	93,560849
2729,000000	93,589325
2728,000000	93,618929
2727,000000	93,649046
2726,000000	93,678768
2725,000000	93,707550
2724,000000	93,736063
2723,000000	93,765772
2722,000000	93,797432
2721,000000	93,830465
2720,000000	93,863789
2719,000000	93,896652
2718,000000	93,928663
2717,000000	93,959760
2716,000000	93,990314
2715,000000	94,020598
2714,000000	94,050097
2713,000000	94,078126
2712,000000	94,105160
2711,000000	94,132525
2710,000000	94,160485
2709,000000	94,187585
2708,000000	94,212313
2707,000000	94,234606
2706,000000	94,255335
2705,000000	94,275244
2704,000000	94,294849
2703,000000	94,314501
2702,000000	94,333935
2701,000000	94,352390
2700,000000	94,369634
2699,000000	94,386218
2698,000000	94,402383
2697,000000	94,417633
2696,000000	94,431769
2695,000000	94,445424
2694,000000	94,458996
2693,000000	94,471964
2692,000000	94,483960
2691,000000	94,495649
2690,000000	94,507821
2689,000000	94,520313
2688,000000	94,532504
2687,000000	94,544215
2686,000000	94,555387
2685,000000	94,565600
2684,000000	94,574753
2683,000000	94,583710
2682,000000	94,593542
2681,000000	94,604486
2680,000000	94,616125
2679,000000	94,628020
2678,000000	94,639580
2677,000000	94,650025
2676,000000	94,659267
2675,000000	94,668412
2674,000000	94,678652
2673,000000	94,689977
2672,000000	94,701483
2671,000000	94,712564
2670,000000	94,723311
2669,000000	94,734193
2668,000000	94,745939
2667,000000	94,759330
2666,000000	94,774583
2665,000000	94,791193
2664,000000	94,808634
2663,000000	94,826877
2662,000000	94,845936
2661,000000	94,865394
2660,000000	94,884732
2659,000000	94,903653
2658,000000	94,922051
2657,000000	94,940403
2656,000000	94,960335
2655,000000	94,983684
2654,000000	95,010250
2653,000000	95,037283
2652,000000	95,061984
2651,000000	95,083928
2650,000000	95,104437
2649,000000	95,124494
2648,000000	95,144333
2647,000000	95,164572
2646,000000	95,186625
2645,000000	95,211756
2644,000000	95,240048
2643,000000	95,270062
2642,000000	95,299443
2641,000000	95,326510
2640,000000	95,351642
2639,000000	95,376601
2638,000000	95,402278
2637,000000	95,427808
2636,000000	95,452066
2635,000000	95,475146
2634,000000	95,498142
2633,000000	95,522433
2632,000000	95,549307
2631,000000	95,579001
2630,000000	95,609584
2629,000000	95,638086
2628,000000	95,663540
2627,000000	95,687968
2626,000000	95,713827
2625,000000	95,741582
2624,000000	95,770216
2623,000000	95,798751
2622,000000	95,826448
2621,000000	95,852803
2620,000000	95,878311
2619,000000	95,904356
2618,000000	95,931644
2617,000000	95,959563
2616,000000	95,987401
2615,000000	96,014995
2614,000000	96,042034
2613,000000	96,068311
2612,000000	96,094981
2611,000000	96,123675
2610,000000	96,153645
2609,000000	96,181677
2608,000000	96,205792
2607,000000	96,227355
2606,000000	96,248816
2605,000000	96,271160
2604,000000	96,294383
2603,000000	96,318497
2602,000000	96,342925
2601,000000	96,366785
2600,000000	96,390670
2599,000000	96,416103
2598,000000	96,442224
2597,000000	96,465233
2596,000000	96,482598
2595,000000	96,495957
2594,000000	96,508573
2593,000000	96,522016
2592,000000	96,536516
2591,000000	96,552350
2590,000000	96,569203
2589,000000	96,585943
2588,000000	96,602467
2587,000000	96,619874
2586,000000	96,637687
2585,000000	96,653197
2584,000000	96,665036
2583,000000	96,675204
2582,000000	96,686062
2581,000000	96,697646
2580,000000	96,709401
2579,000000	96,721949
2578,000000	96,735213
2577,000000	96,747199
2576,000000	96,756814
2575,000000	96,765839
2574,000000	96,775976
2573,000000	96,786028
2572,000000	96,794062
2571,000000	96,800479
2570,000000	96,806927
2569,000000	96,814009
2568,000000	96,822025
2567,000000	96,831923
2566,000000	96,843356
2565,000000	96,853667
2564,000000	96,861035
2563,000000	96,867057
2562,000000	96,874206
2561,000000	96,882314
2560,000000	96,889594
2559,000000	96,895612
2558,000000	96,901209
2557,000000	96,906751
2556,000000	96,912236
2555,000000	96,918085
2554,000000	96,924364
2553,000000	96,930334
2552,000000	96,935712
2551,000000	96,941037
2550,000000	96,946206
2549,000000	96,950571
2548,000000	96,955113
2547,000000	96,962104
2546,000000	96,971486
2545,000000	96,979919
2544,000000	96,984539
2543,000000	96,985658
2542,000000	96,985011
2541,000000	96,983898
2540,000000	96,983921
2539,000000	96,986549
2538,000000	96,990623
2537,000000	96,992982
2536,000000	96,992698
2535,000000	96,991997
2534,000000	96,992298
2533,000000	96,992782
2532,000000	96,994121
2531,000000	96,999616
2530,000000	97,010382
2529,000000	97,022691
2528,000000	97,032293
2527,000000	97,038551
2526,000000	97,042460
2525,000000	97,044132
2524,000000	97,044732
2523,000000	97,047711
2522,000000	97,055197
2521,000000	97,065345
2520,000000	97,075214
2519,000000	97,083704
2518,000000	97,089976
2517,000000	97,092527
2516,000000	97,092325
2515,000000	97,093567
2514,000000	97,098319
2513,000000	97,103056
2512,000000	97,103527
2511,000000	97,100651
2510,000000	97,099006
2509,000000	97,101793
2508,000000	97,109685
2507,000000	97,122046
2506,000000	97,136453
2505,000000	97,149122
2504,000000	97,158467
2503,000000	97,166497
2502,000000	97,174773
2501,000000	97,181560
2500,000000	97,185285
2499,000000	97,188298
2498,000000	97,194358
2497,000000	97,204181
2496,000000	97,215476
2495,000000	97,225410
2494,000000	97,231448
2493,000000	97,232467
2492,000000	97,231290
2491,000000	97,233718
2490,000000	97,242774
2489,000000	97,256004
2488,000000	97,269832
2487,000000	97,283270
2486,000000	97,295529
2485,000000	97,303920
2484,000000	97,307642
2483,000000	97,310884
2482,000000	97,318727
2481,000000	97,331750
2480,000000	97,347058
2479,000000	97,362088
2478,000000	97,374602
2477,000000	97,381840
2476,000000	97,383291
2475,000000	97,382734
2474,000000	97,384724
2473,000000	97,390600
2472,000000	97,399782
2471,000000	97,412199
2470,000000	97,426652
2469,000000	97,439412
2468,000000	97,448047
2467,000000	97,455002
2466,000000	97,464326
2465,000000	97,476440
2464,000000	97,488948
2463,000000	97,500862
2462,000000	97,512825
2461,000000	97,524304
2460,000000	97,533802
2459,000000	97,541481
2458,000000	97,549180
2457,000000	97,558114
2456,000000	97,568053
2455,000000	97,578117
2454,000000	97,587210
2453,000000	97,594813
2452,000000	97,602414
2451,000000	97,612603
2450,000000	97,625720
2449,000000	97,639070
2448,000000	97,650352
2447,000000	97,659884
2446,000000	97,668571
2445,000000	97,676372
2444,000000	97,684208
2443,000000	97,694749
2442,000000	97,709291
2441,000000	97,725687
2440,000000	97,740796
2439,000000	97,753164
2438,000000	97,762637
2437,000000	97,769988
2436,000000	97,777910
2435,000000	97,789438
2434,000000	97,803920
2433,000000	97,817274
2432,000000	97,827458
2431,000000	97,836689
2430,000000	97,846976
2429,000000	97,856830
2428,000000	97,864282
2427,000000	97,870203
2426,000000	97,876641
2425,000000	97,884346
2424,000000	97,893360
2423,000000	97,903354
2422,000000	97,912245
2421,000000	97,917599
2420,000000	97,920739
2419,000000	97,926096
2418,000000	97,934994
2417,000000	97,943602
2416,000000	97,948725
2415,000000	97,952151
2414,000000	97,957361
2413,000000	97,965267
2412,000000	97,975175
2411,000000	97,986466
2410,000000	97,997037
2409,000000	98,003290
2408,000000	98,004228
2407,000000	98,002932
2406,000000	98,002117
2405,000000	98,001169
2404,000000	97,999349
2403,000000	97,998630
2402,000000	98,001134
2401,000000	98,006583
2400,000000	98,014095
2399,000000	98,023421
2398,000000	98,032580
2397,000000	98,037679
2396,000000	98,037637
2395,000000	98,036499
2394,000000	98,038732
2393,000000	98,044639
2392,000000	98,051988
2391,000000	98,059187
2390,000000	98,064844
2389,000000	98,066978
2388,000000	98,065395
2387,000000	98,062728
2386,000000	98,061311
2385,000000	98,060982
2384,000000	98,060950
2383,000000	98,061540
2382,000000	98,062313
2381,000000	98,061207
2380,000000	98,057348
2379,000000	98,052427
2378,000000	98,048194
2377,000000	98,045321
2376,000000	98,046153
2375,000000	98,054394
2374,000000	98,069375
2373,000000	98,084256
2372,000000	98,093466
2371,000000	98,098461
2370,000000	98,102840
2369,000000	98,106715
2368,000000	98,109114
2367,000000	98,110809
2366,000000	98,110542
2365,000000	98,104015
2364,000000	98,091877
2363,000000	98,082345
2362,000000	98,081205
2361,000000	98,086371
2360,000000	98,094324
2359,000000	98,102899
2358,000000	98,109264
2357,000000	98,109779
2356,000000	98,106519
2355,000000	98,105550
2354,000000	98,106251
2353,000000	98,105095
2352,000000	98,104135
2351,000000	98,110328
2350,000000	98,122759
2349,000000	98,130113
2348,000000	98,123051
2347,000000	98,103804
2346,000000	98,088929
2345,000000	98,094237
2344,000000	98,116643
2343,000000	98,138702
2342,000000	98,148069
2341,000000	98,144176
2340,000000	98,129528
2339,000000	98,110721
2338,000000	98,096791
2337,000000	98,093119
2336,000000	98,097018
2335,000000	98,101644
2334,000000	98,100986
2333,000000	98,094084
2332,000000	98,084854
2331,000000	98,079413
2330,000000	98,080651
2329,000000	98,086450
2328,000000	98,096096
2327,000000	98,108318
2326,000000	98,120766
2325,000000	98,127697
2324,000000	98,128139
2323,000000	98,128628
2322,000000	98,135038
2321,000000	98,145902
2320,000000	98,154453
2319,000000	98,157623
2318,000000	98,155464
2317,000000	98,147609
2316,000000	98,134962
2315,000000	98,121705
2314,000000	98,113688
2313,000000	98,113010
2312,000000	98,119218
2311,000000	98,130188
2310,000000	98,142861
2309,000000	98,152536
2308,000000	98,157681
2307,000000	98,160616
2306,000000	98,164262
2305,000000	98,168658
2304,000000	98,173619
2303,000000	98,180438
2302,000000	98,188426
2301,000000	98,193474
2300,000000	98,192998
2299,000000	98,189577
2298,000000	98,187286
2297,000000	98,186424
2296,000000	98,185885
2295,000000	98,186062
2294,000000	98,188402
2293,000000	98,192128
2292,000000	98,196059
2291,000000	98,199872
2290,000000	98,203540
2289,000000	98,206719
2288,000000	98,210271
2287,000000	98,214497
2286,000000	98,215877
2285,000000	98,210540
2284,000000	98,201657
2283,000000	98,197243
2282,000000	98,198422
2281,000000	98,197438
2280,000000	98,189798
2279,000000	98,181684
2278,000000	98,180576
2277,000000	98,186166
2276,000000	98,194398
2275,000000	98,203584
2274,000000	98,211518
2273,000000	98,213394
2272,000000	98,208276
2271,000000	98,201206
2270,000000	98,195202
2269,000000	98,188092
2268,000000	98,181021
2267,000000	98,180750
2266,000000	98,188231
2265,000000	98,194247
2264,000000	98,193148
2263,000000	98,191550
2262,000000	98,196236
2261,000000	98,202012
2260,000000	98,200103
2259,000000	98,191252
2258,000000	98,181836
2257,000000	98,173433
2256,000000	98,163657
2255,000000	98,152690
2254,000000	98,142569
2253,000000	98,135481
2252,000000	98,136419
2251,000000	98,149802
2250,000000	98,168835
2249,000000	98,178050
2248,000000	98,171801
2247,000000	98,161706
2246,000000	98,159668
2245,000000	98,162263
2244,000000	98,160060
2243,000000	98,151495
2242,000000	98,140326
2241,000000	98,128619
2240,000000	98,120339
2239,000000	98,122148
2238,000000	98,132300
2237,000000	98,137692
2236,000000	98,130203
2235,000000	98,117119
2234,000000	98,107718
2233,000000	98,099911
2232,000000	98,088417
2231,000000	98,075931
2230,000000	98,066887
2229,000000	98,059713
2228,000000	98,053712
2227,000000	98,053520
2226,000000	98,058174
2225,000000	98,056639
2224,000000	98,043983
2223,000000	98,031693
2222,000000	98,031971
2221,000000	98,041225
2220,000000	98,048284
2219,000000	98,048791
2218,000000	98,042600
2217,000000	98,028025
2216,000000	98,009106
2215,000000	97,998054
2214,000000	98,000277
2213,000000	98,006252
2212,000000	98,006556
2211,000000	98,004311
2210,000000	98,004184
2209,000000	98,001131
2208,000000	97,990130
2207,000000	97,976486
2206,000000	97,967078
2205,000000	97,962007
2204,000000	97,962817
2203,000000	97,976463
2202,000000	98,001450
2201,000000	98,021633
2200,000000	98,023804
2199,000000	98,011732
2198,000000	97,995530
2197,000000	97,979372
2196,000000	97,966944
2195,000000	97,964992
2194,000000	97,973004
2193,000000	97,981448
2192,000000	97,986525
2191,000000	97,993493
2190,000000	98,001163
2189,000000	98,000317
2188,000000	97,993009
2187,000000	97,992820
2186,000000	97,998610
2185,000000	97,990067
2184,000000	97,959597
2183,000000	97,926353
2182,000000	97,906585
2181,000000	97,894106
2180,000000	97,881859
2179,000000	97,877292
2178,000000	97,882755
2177,000000	97,885171
2176,000000	97,879885
2175,000000	97,881340
2174,000000	97,895007
2173,000000	97,903453
2172,000000	97,896222
2171,000000	97,888846
2170,000000	97,894688
2169,000000	97,900523
2168,000000	97,889591
2167,000000	97,869861
2166,000000	97,860529
2165,000000	97,867487
2164,000000	97,889313
2163,000000	97,926409
2162,000000	97,963604
2161,000000	97,964702
2160,000000	97,912188
2159,000000	97,835025
2158,000000	97,771606
2157,000000	97,731743
2156,000000	97,712703
2155,000000	97,714576
2154,000000	97,724417
2153,000000	97,718892
2152,000000	97,696531
2151,000000	97,682032
2150,000000	97,687606
2149,000000	97,695755
2148,000000	97,692113
2147,000000	97,689404
2146,000000	97,703017
2145,000000	97,724888
2144,000000	97,738239
2143,000000	97,739852
2142,000000	97,734202
2141,000000	97,722433
2140,000000	97,709250
2139,000000	97,705184
2138,000000	97,711236
2137,000000	97,714370
2136,000000	97,706430
2135,000000	97,694466
2134,000000	97,686687
2133,000000	97,683152
2132,000000	97,684530
2131,000000	97,693740
2130,000000	97,704628
2129,000000	97,704832
2128,000000	97,694906
2127,000000	97,690411
2126,000000	97,699901
2125,000000	97,715032
2124,000000	97,726807
2123,000000	97,736505
2122,000000	97,744408
2121,000000	97,743185
2120,000000	97,731395
2119,000000	97,719920
2118,000000	97,716364
2117,000000	97,715173
2116,000000	97,711509
2115,000000	97,712257
2114,000000	97,723936
2113,000000	97,740845
2112,000000	97,754562
2111,000000	97,764837
2110,000000	97,772211
2109,000000	97,771442
2108,000000	97,762197
2107,000000	97,755229
2106,000000	97,758322
2105,000000	97,766636
2104,000000	97,774783
2103,000000	97,786575
2102,000000	97,803760
2101,000000	97,817638
2100,000000	97,821720
2099,000000	97,820687
2098,000000	97,817599
2097,000000	97,805802
2096,000000	97,783960
2095,000000	97,764901
2094,000000	97,758075
2093,000000	97,756778
2092,000000	97,753928
2091,000000	97,756163
2090,000000	97,770042
2089,000000	97,786381
2088,000000	97,792187
2087,000000	97,789430
2086,000000	97,789385
2085,000000	97,796330
2084,000000	97,807431
2083,000000	97,820723
2082,000000	97,832629
2081,000000	97,835224
2080,000000	97,826112
2079,000000	97,813791
2078,000000	97,805841
2077,000000	97,801255
2076,000000	97,801191
2075,000000	97,814460
2074,000000	97,842349
2073,000000	97,870075
2072,000000	97,883626
2071,000000	97,883818
2070,000000	97,874920
2069,000000	97,854889
2068,000000	97,828494
2067,000000	97,814369
2066,000000	97,825278
2065,000000	97,852301
2064,000000	97,879401
2063,000000	97,901282
2062,000000	97,916670
2061,000000	97,920367
2060,000000	97,915290
2059,000000	97,916809
2058,000000	97,932495
2057,000000	97,952095
2056,000000	97,968034
2055,000000	97,988232
2054,000000	98,015545
2053,000000	98,034236
2052,000000	98,032819
2051,000000	98,021894
2050,000000	98,012453
2049,000000	97,995077
2048,000000	97,962342
2047,000000	97,934198
2046,000000	97,934605
2045,000000	97,959018
2044,000000	97,987779
2043,000000	98,014011
2042,000000	98,037869
2041,000000	98,051672
2040,000000	98,052750
2039,000000	98,054470
2038,000000	98,066263
2037,000000	98,079819
2036,000000	98,089044
2035,000000	98,101008
2034,000000	98,112296
2033,000000	98,103024
2032,000000	98,071529
2031,000000	98,042735
2030,000000	98,027890
2029,000000	98,012829
2028,000000	97,998874
2027,000000	98,013686
2026,000000	98,062053
2025,000000	98,106668
2024,000000	98,121638
2023,000000	98,127839
2022,000000	98,149861
2021,000000	98,176089
2020,000000	98,188111
2019,000000	98,193602
2018,000000	98,203989
2017,000000	98,211658
2016,000000	98,214581
2015,000000	98,230794
2014,000000	98,263645
2013,000000	98,284246
2012,000000	98,272579
2011,000000	98,247248
2010,000000	98,233919
2009,000000	98,233121
2008,000000	98,236761
2007,000000	98,246241
2006,000000	98,255054
2005,000000	98,245199
2004,000000	98,218974
2003,000000	98,203731
2002,000000	98,212779
2001,000000	98,230090
2000,000000	98,243318
1999,000000	98,261974
1998,000000	98,290865
1997,000000	98,314758
1996,000000	98,324166
1995,000000	98,328660
1994,000000	98,331344
1993,000000	98,320465
1992,000000	98,300547
1991,000000	98,297724
1990,000000	98,317080
1989,000000	98,330294
1988,000000	98,319913
1987,000000	98,299993
1986,000000	98,280282
1985,000000	98,249272
1984,000000	98,210412
1983,000000	98,194422
1982,000000	98,211958
1981,000000	98,230083
1980,000000	98,221648
1979,000000	98,203115
1978,000000	98,194037
1977,000000	98,179680
1976,000000	98,152630
1975,000000	98,143398
1974,000000	98,168876
1973,000000	98,198473
1972,000000	98,204987
1971,000000	98,204874
1970,000000	98,217402
1969,000000	98,226073
1968,000000	98,211996
1967,000000	98,189944
1966,000000	98,181063
1965,000000	98,181824
1964,000000	98,184058
1963,000000	98,191337
1962,000000	98,197121
1961,000000	98,182554
1960,000000	98,152927
1959,000000	98,139578
1958,000000	98,150612
1957,000000	98,157732
1956,000000	98,144735
1955,000000	98,131172
1954,000000	98,134475
1953,000000	98,145215
1952,000000	98,154487
1951,000000	98,170753
1950,000000	98,192475
1949,000000	98,197757
1948,000000	98,180174
1947,000000	98,164597
1946,000000	98,170422
1945,000000	98,187336
1944,000000	98,202706
1943,000000	98,223614
1942,000000	98,251694
1941,000000	98,267126
1940,000000	98,261663
1939,000000	98,255171
1938,000000	98,262397
1937,000000	98,271449
1936,000000	98,268226
1935,000000	98,259877
1934,000000	98,258872
1933,000000	98,265013
1932,000000	98,276153
1931,000000	98,296797
1930,000000	98,323387
1929,000000	98,340139
1928,000000	98,340031
1927,000000	98,331413
1926,000000	98,319274
1925,000000	98,298110
1924,000000	98,273084
1923,000000	98,264116
1922,000000	98,274404
1921,000000	98,281734
1920,000000	98,272267
1919,000000	98,259952
1918,000000	98,263241
1917,000000	98,278856
1916,000000	98,293523
1915,000000	98,304909
1914,000000	98,312928
1913,000000	98,310875
1912,000000	98,299057
1911,000000	98,291271
1910,000000	98,295644
1909,000000	98,302919
1908,000000	98,304399
1907,000000	98,306465
1906,000000	98,315963
1905,000000	98,324560
1904,000000	98,322268
1903,000000	98,312518
1902,000000	98,302476
1901,000000	98,292497
1900,000000	98,283706
1899,000000	98,283264
1898,000000	98,292723
1897,000000	98,302245
1896,000000	98,305666
1895,000000	98,308664
1894,000000	98,313515
1893,000000	98,311513
1892,000000	98,299283
1891,000000	98,288790
1890,000000	98,290899
1889,000000	98,298191
1888,000000	98,296949
1887,000000	98,288138
1886,000000	98,280963
1885,000000	98,278011
1884,000000	98,278456
1883,000000	98,283913
1882,000000	98,292588
1881,000000	98,296298
1880,000000	98,291475
1879,000000	98,285234
1878,000000	98,284462
1877,000000	98,286785
1876,000000	98,288091
1875,000000	98,290342
1874,000000	98,294132
1873,000000	98,293862
1872,000000	98,287032
1871,000000	98,279492
1870,000000	98,277013
1869,000000	98,279391
1868,000000	98,283664
1867,000000	98,286772
1866,000000	98,285817
1865,000000	98,278705
1864,000000	98,268915
1863,000000	98,263812
1862,000000	98,262586
1861,000000	98,256365
1860,000000	98,243024
1859,000000	98,230255
1858,000000	98,222173
1857,000000	98,214665
1856,000000	98,205900
1855,000000	98,201148
1854,000000	98,201298
1853,000000	98,198049
1852,000000	98,188173
1851,000000	98,178562
1850,000000	98,175897
1849,000000	98,178589
1848,000000	98,181347
1847,000000	98,180954
1846,000000	98,174001
1845,000000	98,159996
1844,000000	98,150273
1843,000000	98,156149
1842,000000	98,168087
1841,000000	98,167721
1840,000000	98,153672
1839,000000	98,142054
1838,000000	98,142943
1837,000000	98,146630
1836,000000	98,142374
1835,000000	98,135376
1834,000000	98,132681
1833,000000	98,129444
1832,000000	98,120718
1831,000000	98,113108
1830,000000	98,114651
1829,000000	98,117351
1828,000000	98,111561
1827,000000	98,103218
1826,000000	98,098826
1825,000000	98,095493
1824,000000	98,088292
1823,000000	98,078820
1822,000000	98,069640
1821,000000	98,059495
1820,000000	98,049473
1819,000000	98,042874
1818,000000	98,037831
1817,000000	98,029359
1816,000000	98,019918
1815,000000	98,015044
1814,000000	98,011323
1813,000000	98,001148
1812,000000	97,986815
1811,000000	97,978204
1810,000000	97,975390
1809,000000	97,971095
1808,000000	97,965310
1807,000000	97,961958
1806,000000	97,959694
1805,000000	97,955055
1804,000000	97,951112
1803,000000	97,952851
1802,000000	97,954741
1801,000000	97,946422
1800,000000	97,926517
1799,000000	97,902984
1798,000000	97,882315
1797,000000	97,865873
1796,000000	97,853447
1795,000000	97,841902
1794,000000	97,823906
1793,000000	97,797950
1792,000000	97,780676
1791,000000	97,783810
1790,000000	97,791892
1789,000000	97,786806
1788,000000	97,769727
1787,000000	97,753307
1786,000000	97,745275
1785,000000	97,742714
1784,000000	97,740806
1783,000000	97,737850
1782,000000	97,730084
1781,000000	97,714521
1780,000000	97,693451
1779,000000	97,672976
1778,000000	97,654795
1777,000000	97,636036
1776,000000	97,618262
1775,000000	97,604462
1774,000000	97,591317
1773,000000	97,573053
1772,000000	97,558734
1771,000000	97,559075
1770,000000	97,562457
1769,000000	97,550033
1768,000000	97,524131
1767,000000	97,504326
1766,000000	97,496393
1765,000000	97,486913
1764,000000	97,467189
1763,000000	97,446368
1762,000000	97,433863
1761,000000	97,421210
1760,000000	97,399016
1759,000000	97,372951
1758,000000	97,346893
1757,000000	97,316220
1756,000000	97,282523
1755,000000	97,255726
1754,000000	97,234684
1753,000000	97,202981
1752,000000	97,152833
1751,000000	97,104067
1750,000000	97,074877
1749,000000	97,047594
1748,000000	97,007822
1747,000000	96,969249
1746,000000	96,940285
1745,000000	96,909799
1744,000000	96,870695
1743,000000	96,832060
1742,000000	96,793072
1741,000000	96,733334
1740,000000	96,652632
1739,000000	96,587125
1738,000000	96,553222
1737,000000	96,517475
1736,000000	96,440591
1735,000000	96,312881
1734,000000	96,181338
1733,000000	96,091987
1732,000000	96,025869
1731,000000	95,957403
1730,000000	95,883941
1729,000000	95,800421
1728,000000	95,705808
1727,000000	95,612241
1726,000000	95,527433
1725,000000	95,443021
1724,000000	95,351200
1723,000000	95,265833
1722,000000	95,202888
1721,000000	95,155658
1720,000000	95,107345
1719,000000	95,045853
1718,000000	94,964600
1717,000000	94,873853
1716,000000	94,795447
1715,000000	94,733867
1714,000000	94,682444
1713,000000	94,634929
1712,000000	94,589089
1711,000000	94,549229
1710,000000	94,514858
1709,000000	94,479121
1708,000000	94,437190
1707,000000	94,389205
1706,000000	94,339809
1705,000000	94,296032
1704,000000	94,263438
1703,000000	94,232048
1702,000000	94,174175
1701,000000	94,066038
1700,000000	93,949060
1699,000000	93,884694
1698,000000	93,849708
1697,000000	93,787379
1696,000000	93,684940
1695,000000	93,572310
1694,000000	93,475433
1693,000000	93,383837
1692,000000	93,281480
1691,000000	93,169549
1690,000000	93,055246
1689,000000	92,944696
1688,000000	92,848707
1687,000000	92,768501
1686,000000	92,683199
1685,000000	92,541795
1684,000000	92,341377
1683,000000	92,150609
1682,000000	91,999194
1681,000000	91,860896
1680,000000	91,717540
1679,000000	91,580520
1678,000000	91,456009
1677,000000	91,319606
1676,000000	91,142991
1675,000000	90,951455
1674,000000	90,799953
1673,000000	90,688055
1672,000000	90,573522
1671,000000	90,435153
1670,000000	90,284837
1669,000000	90,143790
1668,000000	90,022353
1667,000000	89,925246
1666,000000	89,845465
1665,000000	89,760590
1664,000000	89,653933
1663,000000	89,537588
1662,000000	89,438158
1661,000000	89,359605
1660,000000	89,286583
1659,000000	89,218961
1658,000000	89,171397
1657,000000	89,150979
1656,000000	89,142895
1655,000000	89,127860
1654,000000	89,095875
1653,000000	89,061497
1652,000000	89,029578
1651,000000	89,007366
1650,000000	88,992664
1649,000000	88,972496
1648,000000	88,949211
1647,000000	88,943745
1646,000000	88,975759
1645,000000	89,022999
1644,000000	89,066528
1643,000000	89,112252
1642,000000	89,168286
1641,000000	89,237338
1640,000000	89,316554
1639,000000	89,400858
1638,000000	89,490526
1637,000000	89,591046
1636,000000	89,723073
1635,000000	89,880574
1634,000000	90,022512
1633,000000	90,132681
1632,000000	90,224502
1631,000000	90,318501
1630,000000	90,430215
1629,000000	90,561594
1628,000000	90,702352
1627,000000	90,839591
1626,000000	90,966198
1625,000000	91,085296
1624,000000	91,210324
1623,000000	91,356011
1622,000000	91,511744
1621,000000	91,649950
1620,000000	91,761957
1619,000000	91,862128
1618,000000	91,972984
1617,000000	92,113518
1616,000000	92,269574
1615,000000	92,404127
1614,000000	92,506953
1613,000000	92,590704
1612,000000	92,669346
1611,000000	92,753502
1610,000000	92,846671
1609,000000	92,943179
1608,000000	93,034095
1607,000000	93,118142
1606,000000	93,198698
1605,000000	93,275661
1604,000000	93,346749
1603,000000	93,414578
1602,000000	93,483437
1601,000000	93,549090
1600,000000	93,604966
1599,000000	93,653914
1598,000000	93,703414
1597,000000	93,754491
1596,000000	93,803453
1595,000000	93,849974
1594,000000	93,895621
1593,000000	93,937364
1592,000000	93,971708
1591,000000	94,002672
1590,000000	94,036652
1589,000000	94,071759
1588,000000	94,100852
1587,000000	94,123848
1586,000000	94,146727
1585,000000	94,170750
1584,000000	94,192501
1583,000000	94,210253
1582,000000	94,227716
1581,000000	94,247735
1580,000000	94,268532
1579,000000	94,287470
1578,000000	94,303738
1577,000000	94,315513
1576,000000	94,326474
1575,000000	94,340736
1574,000000	94,350967
1573,000000	94,347892
1572,000000	94,332883
1571,000000	94,317574
1570,000000	94,318759
1569,000000	94,333874
1568,000000	94,341822
1567,000000	94,337893
1566,000000	94,329191
1565,000000	94,322637
1564,000000	94,321686
1563,000000	94,340555
1562,000000	94,371187
1561,000000	94,402612
1560,000000	94,391155
1559,000000	94,356626
1558,000000	94,340067
1557,000000	94,314295
1556,000000	94,274593
1555,000000	94,239147
1554,000000	94,217918
1553,000000	94,206545
1552,000000	94,196957
1551,000000	94,188441
1550,000000	94,183579
1549,000000	94,172791
1548,000000	94,151477
1547,000000	94,126069
1546,000000	94,101243
1545,000000	94,076518
1544,000000	94,054668
1543,000000	94,038134
1542,000000	94,022149
1541,000000	93,997427
1540,000000	93,989543
1539,000000	94,002113
1538,000000	93,997908
1537,000000	93,968806
1536,000000	93,927424
1535,000000	93,886841
1534,000000	93,854854
1533,000000	93,830920
1532,000000	93,808401
1531,000000	93,782176
1530,000000	93,750421
1529,000000	93,709810
1528,000000	93,663442
1527,000000	93,620524
1526,000000	93,582890
1525,000000	93,546210
1524,000000	93,510975
1523,000000	93,478441
1522,000000	93,444586
1521,000000	93,408863
1520,000000	93,375146
1519,000000	93,342541
1518,000000	93,299785
1517,000000	93,238568
1516,000000	93,173278
1515,000000	93,121835
1514,000000	93,075104
1513,000000	93,015719
1512,000000	92,950576
1511,000000	92,906526
1510,000000	92,877495
1509,000000	92,828443
1508,000000	92,729293
1507,000000	92,626668
1506,000000	92,539831
1505,000000	92,431786
1504,000000	92,325059
1503,000000	92,237133
1502,000000	92,152549
1501,000000	92,052912
1500,000000	91,937496
1499,000000	91,824930
1498,000000	91,705310
1497,000000	91,543148
1496,000000	91,351640
1495,000000	91,180220
1494,000000	91,028625
1493,000000	90,860378
1492,000000	90,659081
1491,000000	90,431720
1490,000000	90,177727
1489,000000	89,890021
1488,000000	89,586275
1487,000000	89,286707
1486,000000	88,984259
1485,000000	88,665504
1484,000000	88,332579
1483,000000	87,985394
1482,000000	87,606480
1481,000000	87,193127
1480,000000	86,783282
1479,000000	86,404990
1478,000000	86,029519
1477,000000	85,615138
1476,000000	85,171836
1475,000000	84,731214
1474,000000	84,261371
1473,000000	83,708112
1472,000000	83,132900
1471,000000	82,650343
1470,000000	82,262802
1469,000000	81,914845
1468,000000	81,584632
1467,000000	81,263670
1466,000000	80,921177
1465,000000	80,539363
1464,000000	80,170967
1463,000000	79,877208
1462,000000	79,647819
1461,000000	79,446307
1460,000000	79,259651
1459,000000	79,083160
1458,000000	78,887317
1457,000000	78,678548
1456,000000	78,541597
1455,000000	78,502261
1454,000000	78,501526
1453,000000	78,508012
1452,000000	78,531629
1451,000000	78,577548
1450,000000	78,623469
1449,000000	78,645564
1448,000000	78,647696
1447,000000	78,637742
1446,000000	78,601618
1445,000000	78,530125
1444,000000	78,435383
1443,000000	78,331194
1442,000000	78,217320
1441,000000	78,092676
1440,000000	77,970201
1439,000000	77,857407
1438,000000	77,731441
1437,000000	77,565033
1436,000000	77,387633
1435,000000	77,250091
1434,000000	77,143827
1433,000000	77,038728
1432,000000	76,933794
1431,000000	76,840944
1430,000000	76,754553
1429,000000	76,659712
1428,000000	76,567180
1427,000000	76,494579
1426,000000	76,432456
1425,000000	76,362653
1424,000000	76,292837
1423,000000	76,244031
1422,000000	76,209386
1421,000000	76,164762
1420,000000	76,109575
1419,000000	76,071034
1418,000000	76,049368
1417,000000	76,019298
1416,000000	75,987625
1415,000000	75,973113
1414,000000	75,971184
1413,000000	75,970354
1412,000000	75,978341
1411,000000	76,011573
1410,000000	76,063709
1409,000000	76,117308
1408,000000	76,177559
1407,000000	76,261485
1406,000000	76,367130
1405,000000	76,481086
1404,000000	76,601090
1403,000000	76,727365
1402,000000	76,849889
1401,000000	76,967319
1400,000000	77,101310
1399,000000	77,266656
1398,000000	77,439801
1397,000000	77,595592
1396,000000	77,750863
1395,000000	77,930363
1394,000000	78,114753
1393,000000	78,268257
1392,000000	78,392392
1391,000000	78,506709
1390,000000	78,615285
1389,000000	78,715628
1388,000000	78,815346
1387,000000	78,920406
1386,000000	79,013114
1385,000000	79,074040
1384,000000	79,108345
1383,000000	79,130627
1382,000000	79,146866
1381,000000	79,157592
1380,000000	79,165285
1379,000000	79,169840
1378,000000	79,167281
1377,000000	79,162107
1376,000000	79,173190
1375,000000	79,218489
1374,000000	79,293497
1373,000000	79,373038
1372,000000	79,439120
1371,000000	79,491749
1370,000000	79,535761
1369,000000	79,575171
1368,000000	79,614598
1367,000000	79,654636
1366,000000	79,690362
1365,000000	79,721266
1364,000000	79,754531
1363,000000	79,793321
1362,000000	79,826798
1361,000000	79,842415
1360,000000	79,842660
1359,000000	79,835708
1358,000000	79,822334
1357,000000	79,800845
1356,000000	79,774299
1355,000000	79,746229
1354,000000	79,714878
1353,000000	79,678449
1352,000000	79,639667
1351,000000	79,599535
1350,000000	79,555731
1349,000000	79,509041
1348,000000	79,464467
1347,000000	79,423780
1346,000000	79,381630
1345,000000	79,333268
1344,000000	79,281187
1343,000000	79,229179
1342,000000	79,175731
1341,000000	79,118174
1340,000000	79,059519
1339,000000	79,004074
1338,000000	78,948730
1337,000000	78,890204
1336,000000	78,834450
1335,000000	78,788689
1334,000000	78,752017
1333,000000	78,720657
1332,000000	78,695842
1331,000000	78,680534
1330,000000	78,673341
1329,000000	78,671466
1328,000000	78,676540
1327,000000	78,691560
1326,000000	78,715511
1325,000000	78,745293
1324,000000	78,781402
1323,000000	78,826598
1322,000000	78,881044
1321,000000	78,945213
1320,000000	79,024555
1319,000000	79,123224
1318,000000	79,235724
1317,000000	79,353200
1316,000000	79,474495
1315,000000	79,603662
1314,000000	79,740102
1313,000000	79,878733
1312,000000	80,016404
1311,000000	80,151443
1310,000000	80,280360
1309,000000	80,400503
1308,000000	80,512694
1307,000000	80,617278
1306,000000	80,711874
1305,000000	80,795368
1304,000000	80,871176
1303,000000	80,942072
1302,000000	81,005685
1301,000000	81,059706
1300,000000	81,106843
1299,000000	81,151030
1298,000000	81,192783
1297,000000	81,232202
1296,000000	81,271831
1295,000000	81,312364
1294,000000	81,350249
1293,000000	81,383641
1292,000000	81,416474
1291,000000	81,452526
1290,000000	81,489935
1289,000000	81,525943
1288,000000	81,562632
1287,000000	81,603814
1286,000000	81,650204
1285,000000	81,701738
1284,000000	81,759785
1283,000000	81,822761
1282,000000	81,884739
1281,000000	81,942759
1280,000000	82,000807
1279,000000	82,062931
1278,000000	82,127058
1277,000000	82,189652
1276,000000	82,251420
1275,000000	82,313976
1274,000000	82,375251
1273,000000	82,432321
1272,000000	82,484921
1271,000000	82,532453
1270,000000	82,571160
1269,000000	82,598145
1268,000000	82,615075
1267,000000	82,624597
1266,000000	82,626783
1265,000000	82,622187
1264,000000	82,614813
1263,000000	82,608564
1262,000000	82,603724
1261,000000	82,599996
1260,000000	82,598519
1259,000000	82,597708
1258,000000	82,591247
1257,000000	82,573830
1256,000000	82,545141
1255,000000	82,504849
1254,000000	82,448501
1253,000000	82,373101
1252,000000	82,282173
1251,000000	82,181429
1250,000000	82,072608
1249,000000	81,955693
1248,000000	81,835038
1247,000000	81,717649
1246,000000	81,606795
1245,000000	81,501892
1244,000000	81,403299
1243,000000	81,312573
1242,000000	81,230002
1241,000000	81,156302
1240,000000	81,094623
1239,000000	81,046749
1238,000000	81,008958
1237,000000	80,976729
1236,000000	80,950686
1235,000000	80,933078
1234,000000	80,921860
1233,000000	80,912953
1232,000000	80,905840
1231,000000	80,901498
1230,000000	80,897428
1229,000000	80,890194
1228,000000	80,880027
1227,000000	80,867785
1226,000000	80,850492
1225,000000	80,825288
1224,000000	80,794645
1223,000000	80,762555
1222,000000	80,728588
1221,000000	80,690925
1220,000000	80,651942
1219,000000	80,614529
1218,000000	80,575777
1217,000000	80,530735
1216,000000	80,480695
1215,000000	80,432093
1214,000000	80,389438
1213,000000	80,354608
1212,000000	80,330484
1211,000000	80,319172
1210,000000	80,318467
1209,000000	80,326574
1208,000000	80,347274
1207,000000	80,385040
1206,000000	80,439255
1205,000000	80,508171
1204,000000	80,595640
1203,000000	80,706579
1202,000000	80,839160
1201,000000	80,989245
1200,000000	81,157816
1199,000000	81,348676
1198,000000	81,561421
1197,000000	81,792684
1196,000000	82,042368
1195,000000	82,311063
1194,000000	82,595615
1193,000000	82,892424
1192,000000	83,201433
1191,000000	83,522911
1190,000000	83,852593
1189,000000	84,184822
1188,000000	84,517001
1187,000000	84,847388
1186,000000	85,172405
1185,000000	85,489198
1184,000000	85,796839
1183,000000	86,092345
1182,000000	86,370407
1181,000000	86,628394
1180,000000	86,868407
1179,000000	87,093011
1178,000000	87,302849
1177,000000	87,499909
1176,000000	87,687123
1175,000000	87,864610
1174,000000	88,030362
1173,000000	88,184256
1172,000000	88,328226
1171,000000	88,462173
1170,000000	88,585124
1169,000000	88,699743
1168,000000	88,809835
1167,000000	88,914352
1166,000000	89,008317
1165,000000	89,090071
1164,000000	89,162491
1163,000000	89,226362
1162,000000	89,278646
1161,000000	89,316841
1160,000000	89,340414
1159,000000	89,348180
1158,000000	89,338497
1157,000000	89,313505
1156,000000	89,278362
1155,000000	89,236386
1154,000000	89,189314
1153,000000	89,141483
1152,000000	89,099202
1151,000000	89,064611
1150,000000	89,034284
1149,000000	89,004792
1148,000000	88,974766
1147,000000	88,940422
1146,000000	88,893487
1145,000000	88,826158
1144,000000	88,736017
1143,000000	88,623242
1142,000000	88,486099
1141,000000	88,319940
1140,000000	88,117687
1139,000000	87,872222
1138,000000	87,577027
1137,000000	87,227151
1136,000000	86,817808
1135,000000	86,340187
1134,000000	85,784852
1133,000000	85,145493
1132,000000	84,420433
1131,000000	83,609354
1130,000000	82,707793
1129,000000	81,713517
1128,000000	80,632179
1127,000000	79,474915
1126,000000	78,250862
1125,000000	76,965551
1124,000000	75,631999
1123,000000	74,272083
1122,000000	72,905397
1121,000000	71,545262
1120,000000	70,208199
1119,000000	68,915262
1118,000000	67,681231
1117,000000	66,516390
1116,000000	65,439639
1115,000000	64,479472
1114,000000	63,652396
1113,000000	62,960777
1112,000000	62,413824
1111,000000	62,024710
1110,000000	61,793540
1109,000000	61,704695
1108,000000	61,747665
1107,000000	61,919702
1106,000000	62,201277
1105,000000	62,559793
1104,000000	62,972554
1103,000000	63,429465
1102,000000	63,915762
1101,000000	64,408438
1100,000000	64,895068
1099,000000	65,372910
1098,000000	65,834701
1097,000000	66,271413
1096,000000	66,685354
1095,000000	67,083293
1094,000000	67,458542
1093,000000	67,797388
1092,000000	68,098598
1091,000000	68,371523
1090,000000	68,615313
1089,000000	68,818200
1088,000000	68,976429
1087,000000	69,094902
1086,000000	69,172965
1085,000000	69,203489
1084,000000	69,187330
1083,000000	69,133999
1082,000000	69,044383
1081,000000	68,909806
1080,000000	68,726807
1079,000000	68,500175
1078,000000	68,232874
1077,000000	67,923768
1076,000000	67,577462
1075,000000	67,199972
1074,000000	66,784788
1073,000000	66,319984
1072,000000	65,805656
1071,000000	65,251864
1070,000000	64,658741
1069,000000	64,015146
1068,000000	63,318805
1067,000000	62,576493
1066,000000	61,786465
1065,000000	60,938937
1064,000000	60,034987
1063,000000	59,088504
1062,000000	58,105486
1061,000000	57,083255
1060,000000	56,030101
1059,000000	54,961773
1058,000000	53,878323
1057,000000	52,766617
1056,000000	51,628867
1055,000000	50,482636
1054,000000	49,330187
1053,000000	48,156414
1052,000000	46,961684
1051,000000	45,767447
1050,000000	44,583603
1049,000000	43,404708
1048,000000	42,242805
1047,000000	41,128306
1046,000000	40,072073
1045,000000	39,061673
1044,000000	38,100129
1043,000000	37,209213
1042,000000	36,393753
1041,000000	35,639928
1040,000000	34,950805
1039,000000	34,350361
1038,000000	33,844428
1037,000000	33,417157
1036,000000	33,069919
1035,000000	32,821749
1034,000000	32,675250
1033,000000	32,615090
1032,000000	32,644789
1031,000000	32,788279
1030,000000	33,049992
1029,000000	33,418961
1028,000000	33,905446
1027,000000	34,535812
1026,000000	35,316144
1025,000000	36,233132
1024,000000	37,295881
1023,000000	38,530739
1022,000000	39,937097
1021,000000	41,490289
1020,000000	43,175623
1019,000000	44,989623
1018,000000	46,905912
1017,000000	48,875606
1016,000000	50,859080
1015,000000	52,824269
1014,000000	54,721462
1013,000000	56,488353
1012,000000	58,079968
1011,000000	59,465544
1010,000000	60,611559
1009,000000	61,486599
1008,000000	62,083132
1007,000000	62,420018
1006,000000	62,514398
1005,000000	62,380859
1004,000000	62,048687
1003,000000	61,562350
1002,000000	60,965911
1001,000000	60,294488
1000,000000	59,589286
999,000000	58,897717
998,000000	58,255818
997,000000	57,687468
996,000000	57,222571
995,000000	56,894986
994,000000	56,719472
993,000000	56,692638
992,000000	56,812531
991,000000	57,083043
990,000000	57,493706
989,000000	58,017325
988,000000	58,629682
987,000000	59,308139
986,000000	60,018318
985,000000	60,719127
984,000000	61,382220
983,000000	61,992366
982,000000	62,535100
981,000000	63,002104
980,000000	63,405097
979,000000	63,767936
978,000000	64,108117
977,000000	64,442076
976,000000	64,801964
975,000000	65,227532
974,000000	65,741465
973,000000	66,350640
972,000000	67,064416
971,000000	67,894173
970,000000	68,835653
969,000000	69,867600
968,000000	70,968624
967,000000	72,117887
966,000000	73,285498
965,000000	74,437039
964,000000	75,546336
963,000000	76,593912
962,000000	77,559522
961,000000	78,428163
960,000000	79,199156
959,000000	79,881877
958,000000	80,481632
957,000000	81,000251
956,000000	81,445285
955,000000	81,827382
954,000000	82,153028
953,000000	82,423451
952,000000	82,642032
951,000000	82,814615
950,000000	82,942064
949,000000	83,021968
948,000000	83,053464
947,000000	83,035158
946,000000	82,959005
945,000000	82,811645
944,000000	82,585052
943,000000	82,276614
942,000000	81,880655
941,000000	81,388209
940,000000	80,792967
939,000000	80,094582
938,000000	79,292816
937,000000	78,389606
936,000000	77,400337
935,000000	76,351217
934,000000	75,265299
933,000000	74,158714
932,000000	73,055115
931,000000	71,990355
930,000000	70,998290
929,000000	70,101870
928,000000	69,321251
927,000000	68,676303
926,000000	68,173171
925,000000	67,806056
924,000000	67,570598
923,000000	67,463847
922,000000	67,471776
921,000000	67,569451
920,000000	67,739089
919,000000	67,970949
918,000000	68,250408
917,000000	68,561439
916,000000	68,899668
915,000000	69,270671
914,000000	69,675638
913,000000	70,113080
912,000000	70,590966
911,000000	71,119331
910,000000	71,694519
909,000000	72,304221
908,000000	72,944448
907,000000	73,616436
906,000000	74,310180
905,000000	75,007626
904,000000	75,699165
903,000000	76,382351
902,000000	77,047330
901,000000	77,678910
900,000000	78,271234
899,000000	78,826069
898,000000	79,338415
897,000000	79,794880
896,000000	80,188183
895,000000	80,521197
894,000000	80,796575
893,000000	81,014795
892,000000	81,180802
891,000000	81,303335
890,000000	81,383795
889,000000	81,415002
888,000000	81,394380
887,000000	81,327623
886,000000	81,219178
885,000000	81,066637
884,000000	80,865506
883,000000	80,611709
882,000000	80,295924
881,000000	79,907160
880,000000	79,444478
879,000000	78,915307
878,000000	78,323014
877,000000	77,665635
876,000000	76,950611
875,000000	76,197753
874,000000	75,424467
873,000000	74,642646
872,000000	73,871777
871,000000	73,139286
870,000000	72,461918
869,000000	71,842032
868,000000	71,283873
867,000000	70,798483
866,000000	70,388966
865,000000	70,045879
864,000000	69,760028
863,000000	69,522412
862,000000	69,312801
861,000000	69,106102
860,000000	68,891887
859,000000	68,673044
858,000000	68,445966
857,000000	68,200839
856,000000	67,942072
855,000000	67,689345
854,000000	67,457789
853,000000	67,254142
852,000000	67,091993
851,000000	66,990678
850,000000	66,956412
849,000000	66,984459
848,000000	67,078803
847,000000	67,250781
846,000000	67,499427
845,000000	67,811773
844,000000	68,182809
843,000000	68,613531
842,000000	69,090807
841,000000	69,590474
840,000000	70,099280
839,000000	70,615109
838,000000	71,124860
837,000000	71,602140
836,000000	72,028076
835,000000	72,398130
834,000000	72,707096
833,000000	72,944733
832,000000	73,109647
831,000000	73,210818
830,000000	73,253733
829,000000	73,237517
828,000000	73,168175
827,000000	73,059880
826,000000	72,920463
825,000000	72,752663
824,000000	72,569957
823,000000	72,393952
822,000000	72,235405
821,000000	72,095143
820,000000	71,980437
819,000000	71,900061
818,000000	71,846646
817,000000	71,805003
816,000000	71,776112
815,000000	71,772094
814,000000	71,789735
813,000000	71,811391
812,000000	71,830958
811,000000	71,855787
810,000000	71,881889
809,000000	71,890569
808,000000	71,873015
807,000000	71,837144
806,000000	71,787553
805,000000	71,719768
804,000000	71,637018
803,000000	71,550945
802,000000	71,462165
801,000000	71,360307
800,000000	71,245731
799,000000	71,129949
798,000000	71,012895
797,000000	70,883086
796,000000	70,742474
795,000000	70,606978
794,000000	70,478543
793,000000	70,340549
792,000000	70,185763
791,000000	70,026051
790,000000	69,869842
789,000000	69,712311
788,000000	69,552833
787,000000	69,400584
786,000000	69,258008
785,000000	69,118629
784,000000	68,984191
783,000000	68,863593
782,000000	68,752337
781,000000	68,634503
780,000000	68,507804
779,000000	68,385096
778,000000	68,268675
777,000000	68,145576
776,000000	68,011520
775,000000	67,877103
774,000000	67,746803
773,000000	67,613926
772,000000	67,479355
771,000000	67,352604
770,000000	67,230955
769,000000	67,099803
768,000000	66,956952
767,000000	66,814259
766,000000	66,673013
765,000000	66,521237
764,000000	66,358486
763,000000	66,199086
762,000000	66,047416
761,000000	65,893969
760,000000	65,738295
759,000000	65,590814
758,000000	65,448988
757,000000	65,297855
756,000000	65,137750
755,000000	64,985531
754,000000	64,843769
753,000000	64,694965
752,000000	64,531396
751,000000	64,365543
750,000000	64,206407
749,000000	64,050149
748,000000	63,897589
747,000000	63,755362
746,000000	63,616685
745,000000	63,466073
744,000000	63,305805
743,000000	63,152196
742,000000	63,005400
741,000000	62,850169
740,000000	62,686544
739,000000	62,529727
738,000000	62,379202
737,000000	62,219534
736,000000	62,053540
735,000000	61,901786
734,000000	61,764808
733,000000	61,619000
732,000000	61,455678
731,000000	61,293201
730,000000	61,143861
729,000000	60,999338
728,000000	60,854409
727,000000	60,714282
726,000000	60,572419
725,000000	60,412946
724,000000	60,241489
723,000000	60,082210
722,000000	59,939206
721,000000	59,791980
720,000000	59,634603
719,000000	59,485358
718,000000	59,350666
717,000000	59,213722
716,000000	59,066496
715,000000	58,919301
714,000000	58,772773
713,000000	58,613227
712,000000	58,443119
711,000000	58,283146
710,000000	58,136290
709,000000	57,982471
708,000000	57,814553
707,000000	57,647833
706,000000	57,487291
705,000000	57,320857
704,000000	57,150838
703,000000	56,995827
702,000000	56,854488
701,000000	56,703648
700,000000	56,536971
699,000000	56,370086
698,000000	56,203650
697,000000	56,019175
696,000000	55,817078
695,000000	55,616932
694,000000	55,415921
693,000000	55,189621
692,000000	54,939936
691,000000	54,696146
690,000000	54,460752
689,000000	54,200334
688,000000	53,901062
687,000000	53,585618
686,000000	53,264188
685,000000	52,921338
684,000000	52,559289
683,000000	52,203239
682,000000	51,856639
681,000000	51,501968
680,000000	51,147854
679,000000	50,825687
678,000000	50,538090
677,000000	50,261873
676,000000	50,000465
675,000000	49,781084
674,000000	49,603561
673,000000	49,445252
672,000000	49,310059
671,000000	49,224222
670,000000	49,190804
669,000000	49,187538
668,000000	49,194782
667,000000	49,197033
666,000000	49,175497
665,000000	49,128733
664,000000	49,082846
663,000000	49,062864
662,000000	49,057023
661,000000	49,033573
660,000000	48,992953
659,000000	48,961329
658,000000	48,936839
657,000000	48,892710
656,000000	48,830817
655,000000	48,780397
654,000000	48,743599
653,000000	48,694165
652,000000	48,630103
651,000000	48,576908
650,000000	48,538433
649,000000	48,494377
648,000000	48,446368
647,000000	48,415042
646,000000	48,393420
645,000000	48,355926
644,000000	48,311069
643,000000	48,290899
642,000000	48,292411
641,000000	48,280529
640,000000	48,249390
639,000000	48,225928
638,000000	48,213547
637,000000	48,186380
636,000000	48,142447
635,000000	48,109104
634,000000	48,090242
633,000000	48,060754
632,000000	48,016308
631,000000	47,977519
630,000000	47,943500
629,000000	47,893270
628,000000	47,832481
627,000000	47,788406
626,000000	47,756186
625,000000	47,702631
624,000000	47,624566
623,000000	47,549778
622,000000	47,480453
621,000000	47,390782
620,000000	47,283311
619,000000	47,192379
618,000000	47,130551
617,000000	47,081914
616,000000	47,048891
615,000000	47,047061
614,000000	47,056264
613,000000	47,037108
612,000000	46,995603
611,000000	46,972752
610,000000	46,971406
609,000000	46,953604
608,000000	46,909705
607,000000	46,868124
606,000000	46,832703
605,000000	46,778261
604,000000	46,709906
603,000000	46,660470
602,000000	46,624852
601,000000	46,563939
600,000000	46,474719
599,000000	46,393506
598,000000	46,326773
597,000000	46,245946
596,000000	46,153135
595,000000	46,083054
594,000000	46,039315
593,000000	45,991675
592,000000	45,941210
591,000000	45,919864
590,000000	45,923024
589,000000	45,913194
588,000000	45,888839
587,000000	45,877612
586,000000	45,869317
585,000000	45,827658
584,000000	45,764682
583,000000	45,727966
582,000000	45,712673
581,000000	45,665448
580,000000	45,575018
579,000000	45,482192
578,000000	45,395673
577,000000	45,279366
576,000000	45,125901
575,000000	44,965623
574,000000	44,797897
573,000000	44,593706
572,000000	44,366407
571,000000	44,158966
570,000000	43,964389
569,000000	43,737117
568,000000	43,487297
567,000000	43,271957
566,000000	43,093949
565,000000	42,906531
564,000000	42,716576
563,000000	42,580701
562,000000	42,498292
561,000000	42,407302
560,000000	42,290495
559,000000	42,187111
558,000000	42,099368
557,000000	41,989646
556,000000	41,870331
555,000000	41,794408
554,000000	41,752894
553,000000	41,684579
552,000000	41,585636
551,000000	41,508082
550,000000	41,453769
549,000000	41,377355
548,000000	41,293611
547,000000	41,269234
546,000000	41,304931
545,000000	41,334572
544,000000	41,347274
543,000000	41,394975
542,000000	41,481403
541,000000	41,553624
540,000000	41,606243
539,000000	41,686354
538,000000	41,794391
537,000000	41,884686
536,000000	41,964925
535,000000	42,087080
534,000000	42,237333
533,000000	42,347443
532,000000	42,413324
531,000000	42,495181
530,000000	42,601182
529,000000	42,679643
528,000000	42,726604
527,000000	42,798250
526,000000	42,903594
525,000000	42,985899
524,000000	43,032908
523,000000	43,088575
522,000000	43,155334
521,000000	43,194807
520,000000	43,220428
519,000000	43,289834
518,000000	43,392898
517,000000	43,452937
516,000000	43,458106
515,000000	43,470213
514,000000	43,506157
513,000000	43,524827
512,000000	43,520621
511,000000	43,529952
510,000000	43,550153
509,000000	43,545618
508,000000	43,526999
507,000000	43,529684
506,000000	43,518587
505,000000	43,425720
504,000000	43,274264
503,000000	43,155241
502,000000	43,086568
501,000000	42,998475
500,000000	42,867501
499,000000	42,737225
498,000000	42,611115
497,000000	42,449534
496,000000	42,263761
495,000000	42,101644
494,000000	41,944941
493,000000	41,732008
492,000000	41,483904
491,000000	41,288991
490,000000	41,155946
489,000000	41,012750
488,000000	40,848412
487,000000	40,725859
486,000000	40,656900
485,000000	40,580597
484,000000	40,481037
483,000000	40,408145
482,000000	40,362677
481,000000	40,292069
480,000000	40,210930
479,000000	40,196057
478,000000	40,255493
477,000000	40,326231
476,000000	40,406784
475,000000	40,560565
474,000000	40,774452
473,000000	40,944386
472,000000	41,036508
471,000000	41,135606
470,000000	41,286877
469,000000	41,463171
468,000000	41,680715
467,000000	41,977137
466,000000	42,288451
465,000000	42,504376
464,000000	42,634805
463,000000	42,777856
462,000000	42,952240
461,000000	43,092418
460,000000	43,207644
459,000000	43,389907
458,000000	43,642209
457,000000	43,848256
456,000000	43,985563
455,000000	44,142246
454,000000	44,322601
453,000000	44,451784
452,000000	44,533290
451,000000	44,650287
450,000000	44,799773
449,000000	44,901571
448,000000	44,956783
447,000000	45,037495
446,000000	45,131732
445,000000	45,165447
444,000000	45,168615
443,000000	45,228375
442,000000	45,300041
441,000000	45,274802
440,000000	45,205799
439,000000	45,217856
438,000000	45,269658
437,000000	45,213054
436,000000	45,059052
435,000000	44,964301
434,000000	44,947643
433,000000	44,901016
432,000000	44,853803
431,000000	44,929418
430,000000	45,067145
429,000000	45,084730
428,000000	44,996891
427,000000	44,961708
426,000000	44,954313
425,000000	44,807434
424,000000	44,598954
423,000000	44,618711
422,000000	44,873215
421,000000	45,065289
420,000000	45,059438
419,000000	45,025565
418,000000	44,996092
417,000000	44,765823
416,000000	44,453665
415,000000	44,288122
414,000000	44,207653
413,000000	44,009211
412,000000	43,796973
411,000000	43,899232
410,000000	44,292428
409,000000	44,611051
408,000000	44,764272
407,000000	44,956137
406,000000	45,140812
405,000000	45,047440
404,000000	44,777622
403,000000	44,734353
402,000000	44,927898
401,000000	44,962989
400,000000	44,793441
