# Supplementary material for: Controlled Release of D-Limonene from Biodegradable Films with Enzymatic Treatment
Source: Polymers (Basel). 2025 Aug 17;17(16):2238. doi: 10.3390/polym17162238 (PMC12389446; doi:10.3390/polym17162238)
Supplement: Supplementary file 1 [file polymers-17-02238-s001.zip › release_profiles_data/README.md]

# Across data and files following film names are used interchangably:

72 - L@Gel
73 - L@Gel/0.5Gl
74 - L@Gel/0.5Gl/PT
75 - L@Gel/0.5Gl/PTxW
76 - L@Gel/2Gl
77 - L@Gel/2Gl/PT
78 - L@Gel/2Gl/PTxW
