# Supplementary material for: Controlled Release of D-Limonene from Biodegradable Films with Enzymatic Treatment
Source: Polymers (Basel). 2025 Aug 17;17(16):2238. doi: 10.3390/polym17162238 (PMC12389446; doi:10.3390/polym17162238)
Supplement: Supplementary file 1 [file polymers-17-02238-s001.zip › release_profiles_data/limonene.asc]

PE IR       SUBTECH     SPECTRUM    ASCII       PEDS        4.00        
   -1
NV dLim 2.asc
24/04/29
12:47:13.00
24/04/29
12:47:13.00
Administrator
Sample 018 By Administrator Date ��������, ����� 29 2024
400,000000
#HDR
-1
-1
#GR
cm-1
%T
1.0
0.0
4000,000000
-1,000000
3601
8
100,016068
51,236291
#DATA
4000,000000	99,788424
3999,000000	99,789381
3998,000000	99,789326
3997,000000	99,789453
3996,000000	99,788577
3995,000000	99,786769
3994,000000	99,783959
3993,000000	99,780875
3992,000000	99,778230
3991,000000	99,776572
3990,000000	99,775737
3989,000000	99,774818
3988,000000	99,773175
3987,000000	99,771413
3986,000000	99,770647
3985,000000	99,771269
3984,000000	99,772841
3983,000000	99,774648
3982,000000	99,775746
3981,000000	99,774959
3980,000000	99,771663
3979,000000	99,766339
3978,000000	99,760623
3977,000000	99,756510
3976,000000	99,754715
3975,000000	99,754252
3974,000000	99,753638
3973,000000	99,752344
3972,000000	99,750555
3971,000000	99,748391
3970,000000	99,746318
3969,000000	99,744812
3968,000000	99,743674
3967,000000	99,742468
3966,000000	99,740978
3965,000000	99,739639
3964,000000	99,739382
3963,000000	99,740515
3962,000000	99,741995
3961,000000	99,742638
3960,000000	99,741597
3959,000000	99,739054
3958,000000	99,737032
3957,000000	99,736891
3956,000000	99,737562
3955,000000	99,737230
3954,000000	99,735551
3953,000000	99,733611
3952,000000	99,731789
3951,000000	99,729253
3950,000000	99,724079
3949,000000	99,713592
3948,000000	99,697951
3947,000000	99,682715
3946,000000	99,675311
3945,000000	99,679460
3944,000000	99,694358
3943,000000	99,714210
3942,000000	99,729253
3941,000000	99,733569
3940,000000	99,730120
3939,000000	99,726249
3938,000000	99,726956
3937,000000	99,729645
3936,000000	99,726458
3935,000000	99,713246
3934,000000	99,695235
3933,000000	99,683207
3932,000000	99,681485
3931,000000	99,685097
3930,000000	99,687477
3929,000000	99,687749
3928,000000	99,691282
3927,000000	99,701301
3926,000000	99,715108
3925,000000	99,727652
3924,000000	99,730657
3923,000000	99,717281
3922,000000	99,690354
3921,000000	99,661939
3920,000000	99,643892
3919,000000	99,637880
3918,000000	99,638474
3917,000000	99,644653
3916,000000	99,659117
3915,000000	99,679542
3914,000000	99,698493
3913,000000	99,714162
3912,000000	99,728732
3911,000000	99,741336
3910,000000	99,747804
3909,000000	99,746761
3908,000000	99,741421
3907,000000	99,733450
3906,000000	99,717726
3905,000000	99,686042
3904,000000	99,635551
3903,000000	99,574895
3902,000000	99,524146
3901,000000	99,502132
3900,000000	99,514878
3899,000000	99,553067
3898,000000	99,594481
3897,000000	99,622136
3896,000000	99,636633
3895,000000	99,649407
3894,000000	99,668452
3893,000000	99,691491
3892,000000	99,705846
3891,000000	99,704682
3890,000000	99,691730
3889,000000	99,669599
3888,000000	99,634523
3887,000000	99,597165
3886,000000	99,583429
3885,000000	99,599440
3884,000000	99,618333
3883,000000	99,616804
3882,000000	99,603817
3881,000000	99,603592
3880,000000	99,619530
3879,000000	99,634837
3878,000000	99,637040
3877,000000	99,626391
3876,000000	99,614959
3875,000000	99,619770
3874,000000	99,641613
3873,000000	99,655959
3872,000000	99,636530
3871,000000	99,591303
3870,000000	99,559520
3869,000000	99,563402
3868,000000	99,580485
3867,000000	99,577580
3866,000000	99,558672
3865,000000	99,560790
3864,000000	99,592772
3863,000000	99,620798
3862,000000	99,621073
3861,000000	99,606552
3860,000000	99,601267
3859,000000	99,619752
3858,000000	99,662161
3857,000000	99,713509
3856,000000	99,747716
3855,000000	99,746039
3854,000000	99,721566
3853,000000	99,690909
3852,000000	99,663463
3851,000000	99,644029
3850,000000	99,629472
3849,000000	99,621401
3848,000000	99,627265
3847,000000	99,643114
3846,000000	99,658734
3845,000000	99,668027
3844,000000	99,666992
3843,000000	99,657178
3842,000000	99,643426
3841,000000	99,627632
3840,000000	99,611584
3839,000000	99,601235
3838,000000	99,599992
3837,000000	99,608641
3836,000000	99,624205
3835,000000	99,639219
3834,000000	99,646878
3833,000000	99,647830
3832,000000	99,651703
3831,000000	99,664710
3830,000000	99,681055
3829,000000	99,692334
3828,000000	99,696037
3827,000000	99,698238
3826,000000	99,705299
3825,000000	99,710772
3824,000000	99,695740
3823,000000	99,657100
3822,000000	99,624370
3821,000000	99,625077
3820,000000	99,647336
3819,000000	99,658543
3818,000000	99,644304
3817,000000	99,622118
3816,000000	99,630674
3815,000000	99,679750
3814,000000	99,732909
3813,000000	99,756757
3812,000000	99,759431
3811,000000	99,767193
3810,000000	99,784134
3809,000000	99,790146
3808,000000	99,773373
3807,000000	99,749858
3806,000000	99,739233
3805,000000	99,734010
3804,000000	99,712218
3803,000000	99,675332
3802,000000	99,654370
3801,000000	99,669139
3800,000000	99,697234
3799,000000	99,708172
3798,000000	99,699841
3797,000000	99,695221
3796,000000	99,713021
3795,000000	99,746799
3794,000000	99,777793
3793,000000	99,798086
3792,000000	99,814955
3791,000000	99,834022
3790,000000	99,850314
3789,000000	99,856684
3788,000000	99,853950
3787,000000	99,847377
3786,000000	99,839948
3785,000000	99,831631
3784,000000	99,822844
3783,000000	99,812909
3782,000000	99,800282
3781,000000	99,789861
3780,000000	99,790367
3779,000000	99,802168
3778,000000	99,814687
3777,000000	99,819938
3776,000000	99,819118
3775,000000	99,820557
3774,000000	99,829624
3773,000000	99,837934
3772,000000	99,831028
3771,000000	99,809233
3770,000000	99,788240
3769,000000	99,775361
3768,000000	99,764710
3767,000000	99,752247
3766,000000	99,743230
3765,000000	99,746533
3764,000000	99,758882
3763,000000	99,763181
3762,000000	99,749113
3761,000000	99,730634
3760,000000	99,726381
3759,000000	99,729436
3758,000000	99,720542
3757,000000	99,702353
3756,000000	99,687988
3755,000000	99,674868
3754,000000	99,654522
3753,000000	99,630499
3752,000000	99,611228
3751,000000	99,584830
3750,000000	99,540645
3749,000000	99,510179
3748,000000	99,519280
3747,000000	99,542068
3746,000000	99,541812
3745,000000	99,528839
3744,000000	99,540797
3743,000000	99,576563
3742,000000	99,594092
3741,000000	99,573759
3740,000000	99,535803
3739,000000	99,500930
3738,000000	99,468990
3737,000000	99,443943
3736,000000	99,447281
3735,000000	99,479689
3734,000000	99,509699
3733,000000	99,520949
3732,000000	99,533008
3731,000000	99,564722
3730,000000	99,604613
3729,000000	99,626358
3728,000000	99,623642
3727,000000	99,618544
3726,000000	99,629952
3725,000000	99,648125
3724,000000	99,654808
3723,000000	99,654137
3722,000000	99,659860
3721,000000	99,675777
3720,000000	99,696582
3719,000000	99,715035
3718,000000	99,729136
3717,000000	99,743322
3716,000000	99,755599
3715,000000	99,753800
3714,000000	99,730481
3713,000000	99,696257
3712,000000	99,667233
3711,000000	99,645459
3710,000000	99,628122
3709,000000	99,619917
3708,000000	99,624991
3707,000000	99,642605
3706,000000	99,666151
3705,000000	99,686882
3704,000000	99,701193
3703,000000	99,712339
3702,000000	99,721544
3701,000000	99,722415
3700,000000	99,710891
3699,000000	99,688966
3698,000000	99,661613
3697,000000	99,637913
3696,000000	99,623223
3695,000000	99,608270
3694,000000	99,582696
3693,000000	99,552801
3692,000000	99,534405
3691,000000	99,528918
3690,000000	99,517706
3689,000000	99,486504
3688,000000	99,451432
3687,000000	99,438636
3686,000000	99,444646
3685,000000	99,451452
3684,000000	99,455631
3683,000000	99,463053
3682,000000	99,471993
3681,000000	99,474142
3680,000000	99,468417
3679,000000	99,452913
3678,000000	99,412796
3677,000000	99,343124
3676,000000	99,281457
3675,000000	99,260588
3674,000000	99,266521
3673,000000	99,265903
3672,000000	99,245512
3671,000000	99,235173
3670,000000	99,270381
3669,000000	99,331050
3668,000000	99,374196
3667,000000	99,393824
3666,000000	99,407784
3665,000000	99,428422
3664,000000	99,456303
3663,000000	99,482636
3662,000000	99,500767
3661,000000	99,511243
3660,000000	99,515705
3659,000000	99,511932
3658,000000	99,499112
3657,000000	99,484109
3656,000000	99,476648
3655,000000	99,474794
3654,000000	99,463995
3653,000000	99,431083
3652,000000	99,380893
3651,000000	99,337129
3650,000000	99,313631
3649,000000	99,298691
3648,000000	99,292885
3647,000000	99,316120
3646,000000	99,367863
3645,000000	99,427446
3644,000000	99,482942
3643,000000	99,535569
3642,000000	99,589176
3641,000000	99,639019
3640,000000	99,674751
3639,000000	99,694774
3638,000000	99,706011
3637,000000	99,711611
3636,000000	99,707113
3635,000000	99,692222
3634,000000	99,677185
3633,000000	99,666489
3632,000000	99,648309
3631,000000	99,611866
3630,000000	99,573663
3629,000000	99,561741
3628,000000	99,570911
3627,000000	99,580317
3626,000000	99,585199
3625,000000	99,590822
3624,000000	99,604651
3623,000000	99,628924
3622,000000	99,654592
3621,000000	99,674410
3620,000000	99,687603
3619,000000	99,686778
3618,000000	99,660522
3617,000000	99,616818
3616,000000	99,574335
3615,000000	99,547888
3614,000000	99,544424
3613,000000	99,555353
3612,000000	99,560970
3611,000000	99,551241
3610,000000	99,536759
3609,000000	99,540891
3608,000000	99,574463
3607,000000	99,621105
3606,000000	99,659089
3605,000000	99,683208
3604,000000	99,700418
3603,000000	99,718599
3602,000000	99,736860
3601,000000	99,749463
3600,000000	99,753362
3599,000000	99,747538
3598,000000	99,734983
3597,000000	99,724261
3596,000000	99,721723
3595,000000	99,726141
3594,000000	99,730312
3593,000000	99,725456
3592,000000	99,708734
3591,000000	99,683544
3590,000000	99,660041
3589,000000	99,654431
3588,000000	99,674042
3587,000000	99,700752
3586,000000	99,713485
3585,000000	99,715577
3584,000000	99,723169
3583,000000	99,744190
3582,000000	99,775367
3581,000000	99,807742
3580,000000	99,833333
3579,000000	99,848123
3578,000000	99,853202
3577,000000	99,852627
3576,000000	99,850590
3575,000000	99,847975
3574,000000	99,843517
3573,000000	99,833655
3572,000000	99,813724
3571,000000	99,780560
3570,000000	99,734969
3569,000000	99,688286
3568,000000	99,659095
3567,000000	99,654274
3566,000000	99,660700
3565,000000	99,668565
3564,000000	99,679871
3563,000000	99,700289
3562,000000	99,731756
3561,000000	99,769375
3560,000000	99,803470
3559,000000	99,826467
3558,000000	99,837518
3557,000000	99,840678
3556,000000	99,840665
3555,000000	99,840084
3554,000000	99,839799
3553,000000	99,838828
3552,000000	99,832982
3551,000000	99,818546
3550,000000	99,796528
3549,000000	99,773672
3548,000000	99,759235
3547,000000	99,758586
3546,000000	99,768278
3545,000000	99,780661
3544,000000	99,791981
3543,000000	99,803182
3542,000000	99,815878
3541,000000	99,829294
3540,000000	99,842129
3539,000000	99,853918
3538,000000	99,864795
3537,000000	99,874276
3536,000000	99,879467
3535,000000	99,878173
3534,000000	99,871135
3533,000000	99,862220
3532,000000	99,854946
3531,000000	99,850370
3530,000000	99,846667
3529,000000	99,841232
3528,000000	99,833127
3527,000000	99,824154
3526,000000	99,818068
3525,000000	99,818623
3524,000000	99,826984
3523,000000	99,839598
3522,000000	99,851325
3521,000000	99,860721
3520,000000	99,870699
3519,000000	99,883687
3518,000000	99,897660
3517,000000	99,908369
3516,000000	99,913322
3515,000000	99,913464
3514,000000	99,910765
3513,000000	99,906073
3512,000000	99,900598
3511,000000	99,897329
3510,000000	99,897531
3509,000000	99,897941
3508,000000	99,893893
3507,000000	99,885082
3506,000000	99,876281
3505,000000	99,873854
3504,000000	99,879845
3503,000000	99,889680
3502,000000	99,896576
3501,000000	99,898020
3500,000000	99,897222
3499,000000	99,898543
3498,000000	99,903981
3497,000000	99,912136
3496,000000	99,919992
3495,000000	99,925076
3494,000000	99,927061
3493,000000	99,927175
3492,000000	99,926688
3491,000000	99,926632
3490,000000	99,927701
3489,000000	99,930186
3488,000000	99,933756
3487,000000	99,936842
3486,000000	99,937526
3485,000000	99,935837
3484,000000	99,934119
3483,000000	99,934760
3482,000000	99,937160
3481,000000	99,938556
3480,000000	99,937666
3479,000000	99,936562
3478,000000	99,938162
3477,000000	99,943255
3476,000000	99,950218
3475,000000	99,956130
3474,000000	99,958943
3473,000000	99,959025
3472,000000	99,958452
3471,000000	99,958835
3470,000000	99,959931
3469,000000	99,960169
3468,000000	99,958692
3467,000000	99,955908
3466,000000	99,952538
3465,000000	99,949229
3464,000000	99,946943
3463,000000	99,946680
3462,000000	99,948143
3461,000000	99,949738
3460,000000	99,950453
3459,000000	99,950868
3458,000000	99,952154
3457,000000	99,954550
3456,000000	99,957165
3455,000000	99,959592
3454,000000	99,961471
3453,000000	99,962005
3452,000000	99,960133
3451,000000	99,955794
3450,000000	99,950858
3449,000000	99,947967
3448,000000	99,948178
3447,000000	99,949421
3446,000000	99,948835
3445,000000	99,946551
3444,000000	99,945969
3443,000000	99,949720
3442,000000	99,956480
3441,000000	99,962405
3440,000000	99,965215
3439,000000	99,966286
3438,000000	99,967940
3437,000000	99,970143
3436,000000	99,971013
3435,000000	99,970199
3434,000000	99,968883
3433,000000	99,967763
3432,000000	99,966042
3431,000000	99,962855
3430,000000	99,958926
3429,000000	99,955611
3428,000000	99,953477
3427,000000	99,952012
3426,000000	99,950516
3425,000000	99,948651
3424,000000	99,946493
3423,000000	99,944616
3422,000000	99,943622
3421,000000	99,943065
3420,000000	99,941522
3419,000000	99,938720
3418,000000	99,936383
3417,000000	99,936471
3416,000000	99,939326
3415,000000	99,943695
3414,000000	99,948138
3413,000000	99,951836
3412,000000	99,954582
3411,000000	99,956780
3410,000000	99,959047
3409,000000	99,961451
3408,000000	99,963588
3407,000000	99,965382
3406,000000	99,967448
3405,000000	99,970298
3404,000000	99,973388
3403,000000	99,975756
3402,000000	99,976800
3401,000000	99,976567
3400,000000	99,975598
3399,000000	99,974857
3398,000000	99,975050
3397,000000	99,975558
3396,000000	99,975071
3395,000000	99,973661
3394,000000	99,973303
3393,000000	99,975371
3392,000000	99,978725
3391,000000	99,981182
3390,000000	99,982263
3389,000000	99,983451
3388,000000	99,986047
3387,000000	99,989777
3386,000000	99,993389
3385,000000	99,995894
3384,000000	99,996808
3383,000000	99,996300
3382,000000	99,995229
3381,000000	99,994853
3380,000000	99,995895
3379,000000	99,998116
3378,000000	100,000864
3377,000000	100,003564
3376,000000	100,005761
3375,000000	100,007036
3374,000000	100,007393
3373,000000	100,007468
3372,000000	100,007997
3371,000000	100,008964
3370,000000	100,009733
3369,000000	100,009850
3368,000000	100,009464
3367,000000	100,008918
3366,000000	100,008248
3365,000000	100,007464
3364,000000	100,006979
3363,000000	100,007228
3362,000000	100,007822
3361,000000	100,007623
3360,000000	100,005938
3359,000000	100,003534
3358,000000	100,002176
3357,000000	100,003084
3356,000000	100,005944
3355,000000	100,009267
3354,000000	100,011610
3353,000000	100,012390
3352,000000	100,011849
3351,000000	100,010563
3350,000000	100,009182
3349,000000	100,008247
3348,000000	100,008037
3347,000000	100,008449
3346,000000	100,008847
3345,000000	100,008723
3344,000000	100,008101
3343,000000	100,007323
3342,000000	100,006380
3341,000000	100,004719
3340,000000	100,002102
3339,000000	99,999343
3338,000000	99,997731
3337,000000	99,997666
3336,000000	99,998417
3335,000000	99,999306
3334,000000	100,000575
3333,000000	100,002766
3332,000000	100,005619
3331,000000	100,008114
3330,000000	100,009544
3329,000000	100,010101
3328,000000	100,010423
3327,000000	100,010867
3326,000000	100,011223
3325,000000	100,011219
3324,000000	100,010850
3323,000000	100,010520
3322,000000	100,010894
3321,000000	100,012373
3320,000000	100,014526
3319,000000	100,016068
3318,000000	100,015548
3317,000000	100,012610
3316,000000	100,008543
3315,000000	100,005319
3314,000000	100,003845
3313,000000	100,003111
3312,000000	100,001428
3311,000000	99,998483
3310,000000	99,995707
3309,000000	99,994569
3308,000000	99,994982
3307,000000	99,995616
3306,000000	99,995503
3305,000000	99,994841
3304,000000	99,994312
3303,000000	99,994360
3302,000000	99,995074
3301,000000	99,996374
3300,000000	99,997907
3299,000000	99,999182
3298,000000	99,999800
3297,000000	99,999735
3296,000000	99,999266
3295,000000	99,998729
3294,000000	99,998427
3293,000000	99,998390
3292,000000	99,998157
3291,000000	99,997126
3290,000000	99,995169
3289,000000	99,992811
3288,000000	99,990884
3287,000000	99,990099
3286,000000	99,990782
3285,000000	99,992702
3284,000000	99,995026
3283,000000	99,996742
3282,000000	99,997637
3281,000000	99,998356
3280,000000	99,999380
3279,000000	100,000353
3278,000000	100,000500
3277,000000	99,999674
3276,000000	99,998579
3275,000000	99,998015
3274,000000	99,998296
3273,000000	99,999346
3272,000000	100,000967
3271,000000	100,002862
3270,000000	100,004510
3269,000000	100,005425
3268,000000	100,005611
3267,000000	100,005595
3266,000000	100,005968
3265,000000	100,006843
3264,000000	100,007602
3263,000000	100,007196
3262,000000	100,005215
3261,000000	100,002286
3260,000000	99,999562
3259,000000	99,997835
3258,000000	99,997096
3257,000000	99,997027
3256,000000	99,997406
3255,000000	99,997880
3254,000000	99,997767
3253,000000	99,996894
3252,000000	99,996112
3251,000000	99,996621
3250,000000	99,998543
3249,000000	100,000486
3248,000000	100,000875
3247,000000	99,999377
3246,000000	99,996988
3245,000000	99,995055
3244,000000	99,994219
3243,000000	99,994293
3242,000000	99,994938
3241,000000	99,995854
3240,000000	99,996619
3239,000000	99,996598
3238,000000	99,995441
3237,000000	99,993593
3236,000000	99,991834
3235,000000	99,990291
3234,000000	99,988240
3233,000000	99,985429
3232,000000	99,982622
3231,000000	99,980772
3230,000000	99,980022
3229,000000	99,979782
3228,000000	99,979559
3227,000000	99,979097
3226,000000	99,977936
3225,000000	99,975736
3224,000000	99,972803
3223,000000	99,969836
3222,000000	99,967391
3221,000000	99,965629
3220,000000	99,964534
3219,000000	99,963825
3218,000000	99,963008
3217,000000	99,961878
3216,000000	99,960923
3215,000000	99,960604
3214,000000	99,960390
3213,000000	99,959143
3212,000000	99,956541
3211,000000	99,953465
3210,000000	99,951110
3209,000000	99,950041
3208,000000	99,950231
3207,000000	99,951222
3206,000000	99,952091
3205,000000	99,951767
3204,000000	99,949774
3203,000000	99,946554
3202,000000	99,943035
3201,000000	99,939789
3200,000000	99,936913
3199,000000	99,934292
3198,000000	99,931865
3197,000000	99,929589
3196,000000	99,927449
3195,000000	99,925491
3194,000000	99,923902
3193,000000	99,922990
3192,000000	99,922712
3191,000000	99,922205
3190,000000	99,920145
3189,000000	99,915989
3188,000000	99,910786
3187,000000	99,906223
3186,000000	99,903197
3185,000000	99,901180
3184,000000	99,899211
3183,000000	99,896936
3182,000000	99,894474
3181,000000	99,891678
3180,000000	99,888036
3179,000000	99,883448
3178,000000	99,879022
3177,000000	99,876290
3176,000000	99,875607
3175,000000	99,875502
3174,000000	99,874102
3173,000000	99,871102
3172,000000	99,867659
3171,000000	99,864760
3170,000000	99,862174
3169,000000	99,859132
3168,000000	99,855323
3167,000000	99,850924
3166,000000	99,846322
3165,000000	99,841909
3164,000000	99,837968
3163,000000	99,834383
3162,000000	99,830725
3161,000000	99,826826
3160,000000	99,822850
3159,000000	99,818719
3158,000000	99,814006
3157,000000	99,808684
3156,000000	99,803556
3155,000000	99,799542
3154,000000	99,796677
3153,000000	99,794001
3152,000000	99,790315
3151,000000	99,785055
3150,000000	99,778712
3149,000000	99,772593
3148,000000	99,767823
3147,000000	99,764291
3146,000000	99,760661
3145,000000	99,755625
3144,000000	99,749090
3143,000000	99,742112
3142,000000	99,735772
3141,000000	99,730442
3140,000000	99,725530
3139,000000	99,719950
3138,000000	99,712864
3137,000000	99,704409
3136,000000	99,695692
3135,000000	99,688001
3134,000000	99,681899
3133,000000	99,677007
3132,000000	99,672264
3131,000000	99,666579
3130,000000	99,659595
3129,000000	99,651823
3128,000000	99,643771
3127,000000	99,635168
3126,000000	99,625554
3125,000000	99,615271
3124,000000	99,605339
3123,000000	99,596046
3122,000000	99,586487
3121,000000	99,575757
3120,000000	99,563865
3119,000000	99,551573
3118,000000	99,539863
3117,000000	99,529523
3116,000000	99,520664
3115,000000	99,512250
3114,000000	99,502426
3113,000000	99,489709
3112,000000	99,473729
3111,000000	99,455182
3110,000000	99,435428
3109,000000	99,415991
3108,000000	99,397636
3107,000000	99,379446
3106,000000	99,359165
3105,000000	99,334235
3104,000000	99,303284
3103,000000	99,266452
3102,000000	99,224825
3101,000000	99,179180
3100,000000	99,128805
3099,000000	99,071685
3098,000000	99,005536
3097,000000	98,927735
3096,000000	98,834776
3095,000000	98,722460
3094,000000	98,587327
3093,000000	98,427898
3092,000000	98,243687
3091,000000	98,035199
3090,000000	97,805559
3089,000000	97,562986
3088,000000	97,321047
3087,000000	97,096449
3086,000000	96,906829
3085,000000	96,768008
3084,000000	96,690584
3083,000000	96,675046
3082,000000	96,710654
3081,000000	96,777815
3080,000000	96,853894
3079,000000	96,918884
3078,000000	96,959231
3077,000000	96,969878
3076,000000	96,954114
3075,000000	96,922446
3074,000000	96,890495
3073,000000	96,875757
3072,000000	96,893891
3071,000000	96,954570
3070,000000	97,059154
3069,000000	97,200667
3068,000000	97,365776
3067,000000	97,538929
3066,000000	97,706493
3065,000000	97,858899
3064,000000	97,990577
3063,000000	98,098815
3062,000000	98,183332
3061,000000	98,245632
3060,000000	98,288152
3059,000000	98,313121
3058,000000	98,322748
3057,000000	98,319746
3056,000000	98,307450
3055,000000	98,289104
3054,000000	98,266343
3053,000000	98,239091
3052,000000	98,206714
3051,000000	98,169848
3050,000000	98,131246
3049,000000	98,095041
3048,000000	98,065716
3047,000000	98,047579
3046,000000	98,044421
3045,000000	98,058227
3044,000000	98,088001
3043,000000	98,129552
3042,000000	98,177160
3041,000000	98,224968
3040,000000	98,267624
3039,000000	98,300748
3038,000000	98,321716
3037,000000	98,330225
3036,000000	98,327471
3035,000000	98,315062
3034,000000	98,294371
3033,000000	98,266308
3032,000000	98,230655
3031,000000	98,185690
3030,000000	98,129514
3029,000000	98,061414
3028,000000	97,981559
3027,000000	97,889204
3026,000000	97,781907
3025,000000	97,656984
3024,000000	97,512859
3023,000000	97,349074
3022,000000	97,166176
3021,000000	96,965773
3020,000000	96,750997
3019,000000	96,525510
3018,000000	96,293259
3017,000000	96,059726
3016,000000	95,833611
3015,000000	95,626302
3014,000000	95,448436
3013,000000	95,306667
3012,000000	95,201971
3011,000000	95,131284
3010,000000	95,090030
3009,000000	95,074865
3008,000000	95,084994
3007,000000	95,120721
3006,000000	95,181104
3005,000000	95,261193
3004,000000	95,352024
3003,000000	95,442557
3002,000000	95,522010
3001,000000	95,581513
3000,000000	95,614797
2999,000000	95,618987
2998,000000	95,593851
2997,000000	95,540364
2996,000000	95,458375
2995,000000	95,344876
2994,000000	95,193174
2993,000000	94,995333
2992,000000	94,750964
2991,000000	94,476567
2990,000000	94,206329
2989,000000	93,978519
2988,000000	93,816715
2987,000000	93,719958
2986,000000	93,666921
2985,000000	93,626600
2984,000000	93,567015
2983,000000	93,462074
2982,000000	93,297627
2981,000000	93,074421
2980,000000	92,802689
2979,000000	92,493231
2978,000000	92,149168
2977,000000	91,763400
2976,000000	91,319525
2975,000000	90,796440
2974,000000	90,177622
2973,000000	89,459068
2972,000000	88,653547
2971,000000	87,787964
2970,000000	86,901566
2969,000000	86,044355
2968,000000	85,274935
2967,000000	84,653769
2966,000000	84,233295
2965,000000	84,049254
2964,000000	84,111291
2963,000000	84,401912
2962,000000	84,880369
2961,000000	85,491780
2960,000000	86,176379
2959,000000	86,877435
2958,000000	87,549676
2957,000000	88,161929
2956,000000	88,695450
2955,000000	89,138747
2954,000000	89,485282
2953,000000	89,732373
2952,000000	89,879567
2951,000000	89,927995
2950,000000	89,879483
2949,000000	89,737481
2948,000000	89,505700
2947,000000	89,188617
2946,000000	88,794024
2945,000000	88,334334
2944,000000	87,825456
2943,000000	87,282847
2942,000000	86,720380
2941,000000	86,150382
2940,000000	85,582365
2939,000000	85,021810
2938,000000	84,470919
2937,000000	83,930900
2936,000000	83,401313
2935,000000	82,877992
2934,000000	82,353623
2933,000000	81,821436
2932,000000	81,278478
2931,000000	80,727048
2930,000000	80,175194
2929,000000	79,635155
2928,000000	79,118605
2927,000000	78,632892
2926,000000	78,181345
2925,000000	77,765766
2924,000000	77,386889
2923,000000	77,044400
2922,000000	76,740314
2921,000000	76,481097
2920,000000	76,275435
2919,000000	76,129745
2918,000000	76,047393
2917,000000	76,031073
2916,000000	76,083138
2915,000000	76,205837
2914,000000	76,402195
2913,000000	76,674940
2912,000000	77,021683
2911,000000	77,430136
2910,000000	77,879705
2909,000000	78,345532
2908,000000	78,801899
2907,000000	79,224738
2906,000000	79,595135
2905,000000	79,902572
2904,000000	80,145847
2903,000000	80,334816
2902,000000	80,490990
2901,000000	80,642957
2900,000000	80,809151
2899,000000	80,988489
2898,000000	81,163705
2897,000000	81,315131
2896,000000	81,430468
2895,000000	81,506108
2894,000000	81,546181
2893,000000	81,562444
2892,000000	81,572350
2891,000000	81,594249
2890,000000	81,643541
2889,000000	81,731712
2888,000000	81,865480
2887,000000	82,045530
2886,000000	82,266403
2885,000000	82,517480
2884,000000	82,783732
2883,000000	83,047369
2882,000000	83,291669
2881,000000	83,505326
2880,000000	83,684830
2879,000000	83,835047
2878,000000	83,969388
2877,000000	84,107531
2876,000000	84,270033
2875,000000	84,472359
2874,000000	84,722780
2873,000000	85,022484
2872,000000	85,365221
2871,000000	85,737120
2870,000000	86,119240
2869,000000	86,491106
2868,000000	86,832232
2867,000000	87,122888
2866,000000	87,344618
2865,000000	87,481849
2864,000000	87,522344
2863,000000	87,459024
2862,000000	87,294767
2861,000000	87,047432
2860,000000	86,749665
2859,000000	86,444326
2858,000000	86,178305
2857,000000	85,995690
2856,000000	85,931630
2855,000000	86,006387
2854,000000	86,222569
2853,000000	86,564372
2852,000000	86,997666
2851,000000	87,474102
2850,000000	87,941045
2849,000000	88,352485
2848,000000	88,673345
2847,000000	88,881179
2846,000000	88,966163
2845,000000	88,932199
2844,000000	88,795196
2843,000000	88,578071
2842,000000	88,305524
2841,000000	88,000169
2840,000000	87,678509
2839,000000	87,349310
2838,000000	87,018808
2837,000000	86,699425
2836,000000	86,418761
2835,000000	86,221685
2834,000000	86,164080
2833,000000	86,300154
2832,000000	86,664639
2831,000000	87,258699
2830,000000	88,048041
2829,000000	88,972052
2828,000000	89,958654
2827,000000	90,940065
2826,000000	91,864013
2825,000000	92,698485
2824,000000	93,430534
2823,000000	94,060070
2822,000000	94,595023
2821,000000	95,047236
2820,000000	95,429106
2819,000000	95,752161
2818,000000	96,026928
2817,000000	96,262526
2816,000000	96,466145
2815,000000	96,642449
2814,000000	96,794503
2813,000000	96,925921
2812,000000	97,041142
2811,000000	97,144690
2810,000000	97,240461
2809,000000	97,331708
2808,000000	97,421184
2807,000000	97,510733
2806,000000	97,601356
2805,000000	97,693581
2804,000000	97,787311
2803,000000	97,881537
2802,000000	97,974710
2801,000000	98,065496
2800,000000	98,152662
2799,000000	98,234571
2798,000000	98,309687
2797,000000	98,377824
2796,000000	98,440212
2795,000000	98,497967
2794,000000	98,551083
2793,000000	98,599186
2792,000000	98,642574
2791,000000	98,682203
2790,000000	98,718997
2789,000000	98,753470
2788,000000	98,785687
2787,000000	98,815302
2786,000000	98,842134
2785,000000	98,866850
2784,000000	98,890494
2783,000000	98,913166
2782,000000	98,933709
2781,000000	98,951196
2780,000000	98,966169
2779,000000	98,979898
2778,000000	98,992895
2777,000000	99,004623
2776,000000	99,014435
2775,000000	99,022218
2774,000000	99,028262
2773,000000	99,033062
2772,000000	99,037190
2771,000000	99,041010
2770,000000	99,044427
2769,000000	99,047143
2768,000000	99,049211
2767,000000	99,051232
2766,000000	99,053976
2765,000000	99,057797
2764,000000	99,062339
2763,000000	99,066911
2762,000000	99,071304
2761,000000	99,076086
2760,000000	99,081801
2759,000000	99,087982
2758,000000	99,093367
2757,000000	99,097113
2756,000000	99,099447
2755,000000	99,101061
2754,000000	99,102127
2753,000000	99,101943
2752,000000	99,099175
2751,000000	99,092500
2750,000000	99,081469
2749,000000	99,066781
2748,000000	99,049612
2747,000000	99,030901
2746,000000	99,011654
2745,000000	98,993607
2744,000000	98,978636
2743,000000	98,967307
2742,000000	98,958547
2741,000000	98,950721
2740,000000	98,942404
2739,000000	98,932052
2738,000000	98,917837
2737,000000	98,898214
2736,000000	98,872170
2735,000000	98,838747
2734,000000	98,796634
2733,000000	98,744778
2732,000000	98,683039
2731,000000	98,612247
2730,000000	98,534707
2729,000000	98,455398
2728,000000	98,382460
2727,000000	98,326036
2726,000000	98,296004
2725,000000	98,299222
2724,000000	98,337254
2723,000000	98,405415
2722,000000	98,494084
2721,000000	98,592310
2720,000000	98,690735
2719,000000	98,782941
2718,000000	98,865734
2717,000000	98,938509
2716,000000	99,002089
2715,000000	99,057345
2714,000000	99,104691
2713,000000	99,144684
2712,000000	99,178567
2711,000000	99,207753
2710,000000	99,233232
2709,000000	99,255454
2708,000000	99,274342
2707,000000	99,289525
2706,000000	99,300822
2705,000000	99,308801
2704,000000	99,314527
2703,000000	99,318699
2702,000000	99,321689
2701,000000	99,324284
2700,000000	99,327682
2699,000000	99,332434
2698,000000	99,337981
2697,000000	99,343663
2696,000000	99,349696
2695,000000	99,356776
2694,000000	99,365143
2693,000000	99,374416
2692,000000	99,383948
2691,000000	99,392938
2690,000000	99,400472
2689,000000	99,405837
2688,000000	99,408743
2687,000000	99,409237
2686,000000	99,407677
2685,000000	99,404906
2684,000000	99,401988
2683,000000	99,399426
2682,000000	99,396887
2681,000000	99,393704
2680,000000	99,389348
2679,000000	99,383465
2678,000000	99,375951
2677,000000	99,367185
2676,000000	99,357609
2675,000000	99,346875
2674,000000	99,333914
2673,000000	99,318080
2672,000000	99,299978
2671,000000	99,281287
2670,000000	99,264468
2669,000000	99,252657
2668,000000	99,248840
2667,000000	99,254194
2666,000000	99,267483
2665,000000	99,286391
2664,000000	99,308968
2663,000000	99,333833
2662,000000	99,359647
2661,000000	99,385100
2660,000000	99,409386
2659,000000	99,432307
2658,000000	99,454248
2657,000000	99,476069
2656,000000	99,498391
2655,000000	99,520487
2654,000000	99,540379
2653,000000	99,556484
2652,000000	99,568981
2651,000000	99,579279
2650,000000	99,588455
2649,000000	99,596704
2648,000000	99,603735
2647,000000	99,609180
2646,000000	99,612900
2645,000000	99,615317
2644,000000	99,617443
2643,000000	99,620288
2642,000000	99,624505
2641,000000	99,630658
2640,000000	99,639120
2639,000000	99,649287
2638,000000	99,659494
2637,000000	99,668388
2636,000000	99,676007
2635,000000	99,682963
2634,000000	99,689039
2633,000000	99,693322
2632,000000	99,695497
2631,000000	99,696351
2630,000000	99,696992
2629,000000	99,698023
2628,000000	99,699250
2627,000000	99,699645
2626,000000	99,697855
2625,000000	99,693159
2624,000000	99,685895
2623,000000	99,676662
2622,000000	99,665442
2621,000000	99,652155
2620,000000	99,637790
2619,000000	99,624309
2618,000000	99,613360
2617,000000	99,605499
2616,000000	99,600669
2615,000000	99,598943
2614,000000	99,600351
2613,000000	99,604026
2612,000000	99,608063
2611,000000	99,610782
2610,000000	99,612449
2609,000000	99,615155
2608,000000	99,620389
2607,000000	99,627138
2606,000000	99,633039
2605,000000	99,637140
2604,000000	99,640634
2603,000000	99,645058
2602,000000	99,650865
2601,000000	99,657817
2600,000000	99,665548
2599,000000	99,673212
2598,000000	99,679465
2597,000000	99,683395
2596,000000	99,685096
2595,000000	99,685201
2594,000000	99,684493
2593,000000	99,684011
2592,000000	99,684507
2591,000000	99,685614
2590,000000	99,686463
2589,000000	99,687364
2588,000000	99,689781
2587,000000	99,694365
2586,000000	99,700141
2585,000000	99,706136
2584,000000	99,712532
2583,000000	99,719392
2582,000000	99,725288
2581,000000	99,728304
2580,000000	99,727952
2579,000000	99,725374
2578,000000	99,722082
2577,000000	99,718844
2576,000000	99,715321
2575,000000	99,710466
2574,000000	99,703825
2573,000000	99,696606
2572,000000	99,690669
2571,000000	99,686449
2570,000000	99,682805
2569,000000	99,678847
2568,000000	99,674465
2567,000000	99,669111
2566,000000	99,662045
2565,000000	99,654699
2564,000000	99,650965
2563,000000	99,653605
2562,000000	99,661374
2561,000000	99,670797
2560,000000	99,679562
2559,000000	99,687065
2558,000000	99,692861
2557,000000	99,696580
2556,000000	99,699047
2555,000000	99,701897
2554,000000	99,705903
2553,000000	99,710484
2552,000000	99,714753
2551,000000	99,718400
2550,000000	99,721813
2549,000000	99,725913
2548,000000	99,731444
2547,000000	99,737766
2546,000000	99,742674
2545,000000	99,744250
2544,000000	99,742753
2543,000000	99,740299
2542,000000	99,738800
2541,000000	99,738491
2540,000000	99,738236
2539,000000	99,736938
2538,000000	99,734814
2537,000000	99,733223
2536,000000	99,732886
2535,000000	99,732624
2534,000000	99,730535
2533,000000	99,726292
2532,000000	99,721390
2531,000000	99,717321
2530,000000	99,714532
2529,000000	99,712976
2528,000000	99,712275
2527,000000	99,711167
2526,000000	99,708259
2525,000000	99,703864
2524,000000	99,700108
2523,000000	99,698771
2522,000000	99,699769
2521,000000	99,701732
2520,000000	99,702911
2519,000000	99,701879
2518,000000	99,699090
2517,000000	99,697805
2516,000000	99,701395
2515,000000	99,708983
2514,000000	99,715454
2513,000000	99,716775
2512,000000	99,713796
2511,000000	99,710275
2510,000000	99,708920
2509,000000	99,710466
2508,000000	99,714629
2507,000000	99,720026
2506,000000	99,724120
2505,000000	99,725053
2504,000000	99,723401
2503,000000	99,721319
2502,000000	99,720426
2501,000000	99,720965
2500,000000	99,722064
2499,000000	99,722253
2498,000000	99,720710
2497,000000	99,718667
2496,000000	99,718348
2495,000000	99,719933
2494,000000	99,720930
2493,000000	99,719354
2492,000000	99,715978
2491,000000	99,712334
2490,000000	99,707927
2489,000000	99,701177
2488,000000	99,692130
2487,000000	99,682642
2486,000000	99,674404
2485,000000	99,668114
2484,000000	99,664052
2483,000000	99,662142
2482,000000	99,661607
2481,000000	99,661541
2480,000000	99,661564
2479,000000	99,661258
2478,000000	99,659519
2477,000000	99,655386
2476,000000	99,649330
2475,000000	99,643095
2474,000000	99,638453
2473,000000	99,636405
2472,000000	99,636997
2471,000000	99,639360
2470,000000	99,642321
2469,000000	99,645245
2468,000000	99,648004
2467,000000	99,650299
2466,000000	99,651850
2465,000000	99,653252
2464,000000	99,655462
2463,000000	99,658218
2462,000000	99,660048
2461,000000	99,660273
2460,000000	99,660003
2459,000000	99,660821
2458,000000	99,663478
2457,000000	99,668023
2456,000000	99,673851
2455,000000	99,679144
2454,000000	99,681725
2453,000000	99,681294
2452,000000	99,679938
2451,000000	99,679800
2450,000000	99,681235
2449,000000	99,683566
2448,000000	99,686258
2447,000000	99,688716
2446,000000	99,690248
2445,000000	99,691067
2444,000000	99,692299
2443,000000	99,694250
2442,000000	99,695666
2441,000000	99,695305
2440,000000	99,693238
2439,000000	99,690246
2438,000000	99,687227
2437,000000	99,685755
2436,000000	99,687732
2435,000000	99,693462
2434,000000	99,700902
2433,000000	99,707309
2432,000000	99,710906
2431,000000	99,711140
2430,000000	99,709030
2429,000000	99,707492
2428,000000	99,709260
2427,000000	99,713501
2426,000000	99,716159
2425,000000	99,714493
2424,000000	99,709827
2423,000000	99,705083
2422,000000	99,701404
2421,000000	99,698255
2420,000000	99,695029
2419,000000	99,691204
2418,000000	99,686331
2417,000000	99,681141
2416,000000	99,677440
2415,000000	99,675863
2414,000000	99,675120
2413,000000	99,674444
2412,000000	99,675038
2411,000000	99,677612
2410,000000	99,679992
2409,000000	99,679042
2408,000000	99,674190
2407,000000	99,667560
2406,000000	99,661310
2405,000000	99,656141
2404,000000	99,651756
2403,000000	99,647568
2402,000000	99,643204
2401,000000	99,639030
2400,000000	99,635731
2399,000000	99,633245
2398,000000	99,631054
2397,000000	99,629651
2396,000000	99,630270
2395,000000	99,632809
2394,000000	99,635582
2393,000000	99,637801
2392,000000	99,640372
2391,000000	99,643623
2390,000000	99,646385
2389,000000	99,648176
2388,000000	99,650937
2387,000000	99,656617
2386,000000	99,664789
2385,000000	99,674572
2384,000000	99,686191
2383,000000	99,700108
2382,000000	99,714323
2381,000000	99,724950
2380,000000	99,728770
2379,000000	99,723375
2378,000000	99,708190
2377,000000	99,686920
2376,000000	99,667748
2375,000000	99,657562
2374,000000	99,657480
2373,000000	99,665437
2372,000000	99,680012
2371,000000	99,699262
2370,000000	99,717620
2369,000000	99,730311
2368,000000	99,737448
2367,000000	99,740664
2366,000000	99,739325
2365,000000	99,734079
2364,000000	99,731527
2363,000000	99,734599
2362,000000	99,737436
2361,000000	99,741926
2360,000000	99,752365
2359,000000	99,767518
2358,000000	99,787555
2357,000000	99,802736
2356,000000	99,812302
2355,000000	99,805062
2354,000000	99,775966
2353,000000	99,743622
2352,000000	99,736545
2351,000000	99,760881
2350,000000	99,790157
2349,000000	99,804771
2348,000000	99,802791
2347,000000	99,794094
2346,000000	99,795410
2345,000000	99,806477
2344,000000	99,820750
2343,000000	99,820402
2342,000000	99,812337
2341,000000	99,817018
2340,000000	99,832131
2339,000000	99,841017
2338,000000	99,834135
2337,000000	99,823780
2336,000000	99,819262
2335,000000	99,826543
2334,000000	99,837986
2333,000000	99,855002
2332,000000	99,866010
2331,000000	99,869876
2330,000000	99,853518
2329,000000	99,832619
2328,000000	99,821863
2327,000000	99,836540
2326,000000	99,875240
2325,000000	99,922936
2324,000000	99,961868
2323,000000	99,977257
2322,000000	99,965461
2321,000000	99,937457
2320,000000	99,900267
2319,000000	99,865967
2318,000000	99,834211
2317,000000	99,814254
2316,000000	99,803657
2315,000000	99,806239
2314,000000	99,814183
2313,000000	99,826493
2312,000000	99,836138
2311,000000	99,845053
2310,000000	99,850927
2309,000000	99,856447
2308,000000	99,860145
2307,000000	99,863757
2306,000000	99,866583
2305,000000	99,869391
2304,000000	99,869580
2303,000000	99,868540
2302,000000	99,866047
2301,000000	99,866606
2300,000000	99,867748
2299,000000	99,869026
2298,000000	99,866274
2297,000000	99,862013
2296,000000	99,857021
2295,000000	99,853907
2294,000000	99,852770
2293,000000	99,854266
2292,000000	99,857806
2291,000000	99,861068
2290,000000	99,862600
2289,000000	99,863233
2288,000000	99,867072
2287,000000	99,875248
2286,000000	99,885588
2285,000000	99,893300
2284,000000	99,896547
2283,000000	99,895194
2282,000000	99,890372
2281,000000	99,883271
2280,000000	99,876106
2279,000000	99,870985
2278,000000	99,868198
2277,000000	99,867637
2276,000000	99,868813
2275,000000	99,871255
2274,000000	99,872474
2273,000000	99,870618
2272,000000	99,866046
2271,000000	99,860329
2270,000000	99,852941
2269,000000	99,841695
2268,000000	99,826514
2267,000000	99,811187
2266,000000	99,799857
2265,000000	99,793883
2264,000000	99,792204
2263,000000	99,793816
2262,000000	99,798905
2261,000000	99,805997
2260,000000	99,811681
2259,000000	99,811491
2258,000000	99,803679
2257,000000	99,790660
2256,000000	99,777476
2255,000000	99,769132
2254,000000	99,767409
2253,000000	99,771385
2252,000000	99,778105
2251,000000	99,785192
2250,000000	99,790639
2249,000000	99,792712
2248,000000	99,788748
2247,000000	99,779701
2246,000000	99,771075
2245,000000	99,769836
2244,000000	99,777925
2243,000000	99,790472
2242,000000	99,801057
2241,000000	99,806600
2240,000000	99,806930
2239,000000	99,803060
2238,000000	99,798768
2237,000000	99,800492
2236,000000	99,811412
2235,000000	99,826333
2234,000000	99,836329
2233,000000	99,837741
2232,000000	99,833989
2231,000000	99,830021
2230,000000	99,829005
2229,000000	99,833110
2228,000000	99,841962
2227,000000	99,849925
2226,000000	99,849979
2225,000000	99,842095
2224,000000	99,833910
2223,000000	99,831787
2222,000000	99,834484
2221,000000	99,836856
2220,000000	99,836021
2219,000000	99,832634
2218,000000	99,829348
2217,000000	99,829340
2216,000000	99,833307
2215,000000	99,837132
2214,000000	99,835821
2213,000000	99,830297
2212,000000	99,826774
2211,000000	99,828675
2210,000000	99,833235
2209,000000	99,836649
2208,000000	99,838371
2207,000000	99,839260
2206,000000	99,839796
2205,000000	99,841360
2204,000000	99,844915
2203,000000	99,847425
2202,000000	99,844383
2201,000000	99,837241
2200,000000	99,833236
2199,000000	99,836226
2198,000000	99,842996
2197,000000	99,850742
2196,000000	99,862003
2195,000000	99,878686
2194,000000	99,896184
2193,000000	99,907637
2192,000000	99,910680
2191,000000	99,907189
2190,000000	99,900383
2189,000000	99,895081
2188,000000	99,895932
2187,000000	99,901204
2186,000000	99,902510
2185,000000	99,894249
2184,000000	99,879730
2183,000000	99,865292
2182,000000	99,853894
2181,000000	99,848037
2180,000000	99,851769
2179,000000	99,863483
2178,000000	99,872011
2177,000000	99,866726
2176,000000	99,849675
2175,000000	99,832844
2174,000000	99,825571
2173,000000	99,829224
2172,000000	99,840751
2171,000000	99,855711
2170,000000	99,869428
2169,000000	99,879678
2168,000000	99,888382
2167,000000	99,898751
2166,000000	99,912352
2165,000000	99,930076
2164,000000	99,951420
2163,000000	99,968207
2162,000000	99,962529
2161,000000	99,917764
2160,000000	99,835202
2159,000000	99,737315
2158,000000	99,653476
2157,000000	99,603548
2156,000000	99,591344
2155,000000	99,608151
2154,000000	99,641511
2153,000000	99,681677
2152,000000	99,721254
2151,000000	99,751828
2150,000000	99,765084
2149,000000	99,758808
2148,000000	99,739901
2147,000000	99,719968
2146,000000	99,708376
2145,000000	99,708022
2144,000000	99,714588
2143,000000	99,720526
2142,000000	99,722012
2141,000000	99,721174
2140,000000	99,720152
2139,000000	99,715933
2138,000000	99,704268
2137,000000	99,686309
2136,000000	99,667067
2135,000000	99,649185
2134,000000	99,633249
2133,000000	99,622637
2132,000000	99,622407
2131,000000	99,633633
2130,000000	99,652606
2129,000000	99,674281
2128,000000	99,692866
2127,000000	99,701603
2126,000000	99,697943
2125,000000	99,689255
2124,000000	99,688122
2123,000000	99,699899
2122,000000	99,718045
2121,000000	99,732468
2120,000000	99,739390
2119,000000	99,742461
2118,000000	99,748011
2117,000000	99,760606
2116,000000	99,780072
2115,000000	99,800325
2114,000000	99,813130
2113,000000	99,814717
2112,000000	99,807840
2111,000000	99,797110
2110,000000	99,784845
2109,000000	99,772142
2108,000000	99,761129
2107,000000	99,754285
2106,000000	99,752983
2105,000000	99,757061
2104,000000	99,763776
2103,000000	99,767791
2102,000000	99,765554
2101,000000	99,760032
2100,000000	99,757806
2099,000000	99,760384
2098,000000	99,761568
2097,000000	99,754584
2096,000000	99,739252
2095,000000	99,721690
2094,000000	99,710017
2093,000000	99,709955
2092,000000	99,720714
2091,000000	99,734563
2090,000000	99,743676
2089,000000	99,747708
2088,000000	99,751442
2087,000000	99,756216
2086,000000	99,758772
2085,000000	99,758424
2084,000000	99,759777
2083,000000	99,766315
2082,000000	99,775882
2081,000000	99,784377
2080,000000	99,789764
2079,000000	99,790398
2078,000000	99,784034
2077,000000	99,771388
2076,000000	99,757274
2075,000000	99,746144
2074,000000	99,739092
2073,000000	99,736062
2072,000000	99,736399
2071,000000	99,735934
2070,000000	99,728647
2069,000000	99,714869
2068,000000	99,703155
2067,000000	99,700332
2066,000000	99,703343
2065,000000	99,704403
2064,000000	99,700382
2063,000000	99,693748
2062,000000	99,687764
2061,000000	99,684573
2060,000000	99,686277
2059,000000	99,693743
2058,000000	99,704289
2057,000000	99,712229
2056,000000	99,713529
2055,000000	99,712229
2054,000000	99,721501
2053,000000	99,753283
2052,000000	99,802277
2051,000000	99,843026
2050,000000	99,849872
2049,000000	99,822957
2048,000000	99,788356
2047,000000	99,768305
2046,000000	99,762732
2045,000000	99,763205
2044,000000	99,766852
2043,000000	99,769895
2042,000000	99,763336
2041,000000	99,746104
2040,000000	99,732266
2039,000000	99,734985
2038,000000	99,750447
2037,000000	99,762931
2036,000000	99,760104
2035,000000	99,740353
2034,000000	99,713430
2033,000000	99,697163
2032,000000	99,702555
2031,000000	99,718967
2030,000000	99,725596
2029,000000	99,718448
2028,000000	99,712636
2027,000000	99,716056
2026,000000	99,717092
2025,000000	99,705898
2024,000000	99,691650
2023,000000	99,688410
2022,000000	99,695086
2021,000000	99,699834
2020,000000	99,694694
2019,000000	99,678509
2018,000000	99,654721
2017,000000	99,634066
2016,000000	99,629206
2015,000000	99,640835
2014,000000	99,657507
2013,000000	99,670017
2012,000000	99,678271
2011,000000	99,682820
2010,000000	99,678710
2009,000000	99,662279
2008,000000	99,636836
2007,000000	99,609379
2006,000000	99,587470
2005,000000	99,578196
2004,000000	99,581153
2003,000000	99,585254
2002,000000	99,582135
2001,000000	99,578443
2000,000000	99,586320
1999,000000	99,604192
1998,000000	99,617838
1997,000000	99,618794
1996,000000	99,613666
1995,000000	99,613070
1994,000000	99,618561
1993,000000	99,623963
1992,000000	99,622559
1991,000000	99,610859
1990,000000	99,594302
1989,000000	99,587917
1988,000000	99,603895
1987,000000	99,638109
1986,000000	99,674347
1985,000000	99,701908
1984,000000	99,721807
1983,000000	99,737100
1982,000000	99,748003
1981,000000	99,756318
1980,000000	99,762036
1979,000000	99,752324
1978,000000	99,710013
1977,000000	99,641833
1976,000000	99,581788
1975,000000	99,551914
1974,000000	99,541339
1973,000000	99,533073
1972,000000	99,527776
1971,000000	99,529517
1970,000000	99,529540
1969,000000	99,522036
1968,000000	99,520020
1967,000000	99,535019
1966,000000	99,554169
1965,000000	99,556523
1964,000000	99,538914
1963,000000	99,511789
1962,000000	99,480310
1961,000000	99,446763
1960,000000	99,423052
1959,000000	99,421549
1958,000000	99,437628
1957,000000	99,455025
1956,000000	99,464290
1955,000000	99,465377
1954,000000	99,458443
1953,000000	99,445198
1952,000000	99,433225
1951,000000	99,428272
1950,000000	99,426504
1949,000000	99,422623
1948,000000	99,419070
1947,000000	99,419980
1946,000000	99,423100
1945,000000	99,425198
1944,000000	99,429486
1943,000000	99,438512
1942,000000	99,446011
1941,000000	99,445954
1940,000000	99,442370
1939,000000	99,442926
1938,000000	99,447583
1937,000000	99,450405
1936,000000	99,450362
1935,000000	99,452190
1934,000000	99,457409
1933,000000	99,463795
1932,000000	99,469978
1931,000000	99,474798
1930,000000	99,476844
1929,000000	99,477045
1928,000000	99,478131
1927,000000	99,480279
1926,000000	99,483738
1925,000000	99,491388
1924,000000	99,505753
1923,000000	99,519949
1922,000000	99,523909
1921,000000	99,519391
1920,000000	99,515012
1919,000000	99,513394
1918,000000	99,510176
1917,000000	99,504217
1916,000000	99,500187
1915,000000	99,500924
1914,000000	99,505763
1913,000000	99,513432
1912,000000	99,523427
1911,000000	99,534515
1910,000000	99,545085
1909,000000	99,553469
1908,000000	99,556900
1907,000000	99,554054
1906,000000	99,551184
1905,000000	99,556396
1904,000000	99,568113
1903,000000	99,574647
1902,000000	99,570068
1901,000000	99,560603
1900,000000	99,553974
1899,000000	99,550885
1898,000000	99,549997
1897,000000	99,553005
1896,000000	99,559555
1895,000000	99,562319
1894,000000	99,556879
1893,000000	99,549293
1892,000000	99,546062
1891,000000	99,547046
1890,000000	99,549126
1889,000000	99,552051
1888,000000	99,556209
1887,000000	99,560038
1886,000000	99,565081
1885,000000	99,573868
1884,000000	99,581501
1883,000000	99,578444
1882,000000	99,565284
1881,000000	99,553245
1880,000000	99,548174
1879,000000	99,544275
1878,000000	99,536023
1877,000000	99,527620
1876,000000	99,524165
1875,000000	99,522200
1874,000000	99,516189
1873,000000	99,508630
1872,000000	99,504942
1871,000000	99,504116
1870,000000	99,502533
1869,000000	99,501977
1868,000000	99,502467
1867,000000	99,496400
1866,000000	99,485854
1865,000000	99,483087
1864,000000	99,493023
1863,000000	99,508282
1862,000000	99,520499
1861,000000	99,530740
1860,000000	99,541528
1859,000000	99,547585
1858,000000	99,545425
1857,000000	99,542253
1856,000000	99,544381
1855,000000	99,548660
1854,000000	99,549951
1853,000000	99,547321
1852,000000	99,542830
1851,000000	99,537277
1850,000000	99,533913
1849,000000	99,536827
1848,000000	99,543262
1847,000000	99,544785
1846,000000	99,538992
1845,000000	99,534589
1844,000000	99,536642
1843,000000	99,535811
1842,000000	99,524775
1841,000000	99,508993
1840,000000	99,499946
1839,000000	99,504175
1838,000000	99,516994
1837,000000	99,527085
1836,000000	99,527760
1835,000000	99,519998
1834,000000	99,509446
1833,000000	99,500722
1832,000000	99,499198
1831,000000	99,505396
1830,000000	99,507482
1829,000000	99,492641
1828,000000	99,469440
1827,000000	99,453211
1826,000000	99,448084
1825,000000	99,451889
1824,000000	99,459091
1823,000000	99,462706
1822,000000	99,458219
1821,000000	99,450149
1820,000000	99,446476
1819,000000	99,443605
1818,000000	99,431252
1817,000000	99,412638
1816,000000	99,401380
1815,000000	99,397412
1814,000000	99,389687
1813,000000	99,377640
1812,000000	99,372168
1811,000000	99,371122
1810,000000	99,359960
1809,000000	99,343191
1808,000000	99,335078
1807,000000	99,331072
1806,000000	99,319414
1805,000000	99,304281
1804,000000	99,295918
1803,000000	99,287882
1802,000000	99,261583
1801,000000	99,217458
1800,000000	99,174165
1799,000000	99,138016
1798,000000	99,102507
1797,000000	99,069923
1796,000000	99,042786
1795,000000	99,010719
1794,000000	98,961343
1793,000000	98,901537
1792,000000	98,851413
1791,000000	98,808736
1790,000000	98,758926
1789,000000	98,706865
1788,000000	98,663473
1787,000000	98,626892
1786,000000	98,588359
1785,000000	98,550700
1784,000000	98,523607
1783,000000	98,508349
1782,000000	98,499769
1781,000000	98,500640
1780,000000	98,513408
1779,000000	98,532836
1778,000000	98,554026
1777,000000	98,582307
1776,000000	98,624286
1775,000000	98,679303
1774,000000	98,742049
1773,000000	98,808986
1772,000000	98,877731
1771,000000	98,938444
1770,000000	98,979601
1769,000000	99,007086
1768,000000	99,041836
1767,000000	99,089827
1766,000000	99,133683
1765,000000	99,162903
1764,000000	99,187458
1763,000000	99,220141
1762,000000	99,248414
1761,000000	99,252041
1760,000000	99,239073
1759,000000	99,229251
1758,000000	99,226640
1757,000000	99,221526
1756,000000	99,210449
1755,000000	99,201658
1754,000000	99,191009
1753,000000	99,166374
1752,000000	99,132759
1751,000000	99,115597
1750,000000	99,125026
1749,000000	99,138308
1748,000000	99,144519
1747,000000	99,156793
1746,000000	99,179369
1745,000000	99,199278
1744,000000	99,213286
1743,000000	99,230466
1742,000000	99,248495
1741,000000	99,253627
1740,000000	99,246356
1739,000000	99,239694
1738,000000	99,232495
1737,000000	99,214452
1736,000000	99,182770
1735,000000	99,144799
1734,000000	99,108247
1733,000000	99,076959
1732,000000	99,054680
1731,000000	99,046427
1730,000000	99,057887
1729,000000	99,080082
1728,000000	99,099405
1727,000000	99,114096
1726,000000	99,124453
1725,000000	99,126639
1724,000000	99,118089
1723,000000	99,104360
1722,000000	99,089228
1721,000000	99,071221
1720,000000	99,051551
1719,000000	99,027004
1718,000000	98,981050
1717,000000	98,920342
1716,000000	98,878106
1715,000000	98,846958
1714,000000	98,819684
1713,000000	98,811361
1712,000000	98,824922
1711,000000	98,846728
1710,000000	98,865468
1709,000000	98,882097
1708,000000	98,906086
1707,000000	98,937625
1706,000000	98,969041
1705,000000	98,998642
1704,000000	99,027830
1703,000000	99,046455
1702,000000	99,041857
1701,000000	99,028478
1700,000000	99,031335
1699,000000	99,031920
1698,000000	99,004264
1697,000000	98,986240
1696,000000	99,010294
1695,000000	99,040619
1694,000000	99,033784
1693,000000	98,998419
1692,000000	98,961580
1691,000000	98,934536
1690,000000	98,911861
1689,000000	98,889720
1688,000000	98,872310
1687,000000	98,858838
1686,000000	98,834717
1685,000000	98,785927
1684,000000	98,700910
1683,000000	98,593742
1682,000000	98,481746
1681,000000	98,358774
1680,000000	98,222606
1679,000000	98,095176
1678,000000	97,998768
1677,000000	97,943622
1676,000000	97,935387
1675,000000	97,978338
1674,000000	98,049765
1673,000000	98,111226
1672,000000	98,156437
1671,000000	98,202089
1670,000000	98,255143
1669,000000	98,296183
1668,000000	98,307699
1667,000000	98,299023
1666,000000	98,280019
1665,000000	98,250719
1664,000000	98,209148
1663,000000	98,152433
1662,000000	98,076280
1661,000000	97,982066
1660,000000	97,865694
1659,000000	97,727595
1658,000000	97,579064
1657,000000	97,430830
1656,000000	97,279918
1655,000000	97,063998
1654,000000	96,607641
1653,000000	95,676091
1652,000000	94,530363
1651,000000	93,506194
1650,000000	92,481087
1649,000000	91,222054
1648,000000	89,564103
1647,000000	87,592769
1646,000000	85,880207
1645,000000	85,001709
1644,000000	84,984145
1643,000000	85,621464
1642,000000	86,753492
1641,000000	88,220357
1640,000000	89,795137
1639,000000	91,255132
1638,000000	92,512594
1637,000000	93,617401
1636,000000	94,634004
1635,000000	95,497740
1634,000000	96,108798
1633,000000	96,491085
1632,000000	96,745249
1631,000000	96,952192
1630,000000	97,146883
1629,000000	97,327461
1628,000000	97,476578
1627,000000	97,589939
1626,000000	97,678947
1625,000000	97,751377
1624,000000	97,811173
1623,000000	97,869191
1622,000000	97,937582
1621,000000	98,008110
1620,000000	98,067590
1619,000000	98,121531
1618,000000	98,179625
1617,000000	98,235294
1616,000000	98,264995
1615,000000	98,275174
1614,000000	98,289208
1613,000000	98,310517
1612,000000	98,332305
1611,000000	98,355174
1610,000000	98,385967
1609,000000	98,418365
1608,000000	98,434601
1607,000000	98,434217
1606,000000	98,430175
1605,000000	98,420167
1604,000000	98,390465
1603,000000	98,341247
1602,000000	98,279590
1601,000000	98,194917
1600,000000	98,069948
1599,000000	97,911464
1598,000000	97,746001
1597,000000	97,596506
1596,000000	97,482294
1595,000000	97,431663
1594,000000	97,466622
1593,000000	97,571771
1592,000000	97,706542
1591,000000	97,844368
1590,000000	97,978160
1589,000000	98,096207
1588,000000	98,183566
1587,000000	98,245274
1586,000000	98,299552
1585,000000	98,348048
1584,000000	98,379628
1583,000000	98,397828
1582,000000	98,420911
1581,000000	98,451983
1580,000000	98,478119
1579,000000	98,500498
1578,000000	98,533666
1577,000000	98,574176
1576,000000	98,594076
1575,000000	98,599650
1574,000000	98,614708
1573,000000	98,632144
1572,000000	98,645778
1571,000000	98,663726
1570,000000	98,693423
1569,000000	98,717043
1568,000000	98,719752
1567,000000	98,717927
1566,000000	98,729444
1565,000000	98,747503
1564,000000	98,764550
1563,000000	98,792254
1562,000000	98,841950
1561,000000	98,892259
1560,000000	98,889957
1559,000000	98,813207
1558,000000	98,759522
1557,000000	98,773572
1556,000000	98,778969
1555,000000	98,769113
1554,000000	98,766176
1553,000000	98,765451
1552,000000	98,762578
1551,000000	98,761733
1550,000000	98,763356
1549,000000	98,758209
1548,000000	98,748732
1547,000000	98,745271
1546,000000	98,751752
1545,000000	98,765186
1544,000000	98,777539
1543,000000	98,784888
1542,000000	98,786512
1541,000000	98,787615
1540,000000	98,789123
1539,000000	98,794115
1538,000000	98,803779
1537,000000	98,800592
1536,000000	98,788284
1535,000000	98,778994
1534,000000	98,773899
1533,000000	98,765117
1532,000000	98,758071
1531,000000	98,747115
1530,000000	98,727874
1529,000000	98,707945
1528,000000	98,696508
1527,000000	98,689922
1526,000000	98,676836
1525,000000	98,661400
1524,000000	98,659019
1523,000000	98,669224
1522,000000	98,674813
1521,000000	98,662543
1520,000000	98,645806
1519,000000	98,631066
1518,000000	98,610698
1517,000000	98,581988
1516,000000	98,554938
1515,000000	98,541851
1514,000000	98,535158
1513,000000	98,523496
1512,000000	98,516046
1511,000000	98,522417
1510,000000	98,525666
1509,000000	98,509463
1508,000000	98,483858
1507,000000	98,461298
1506,000000	98,434716
1505,000000	98,428192
1504,000000	98,423917
1503,000000	98,413499
1502,000000	98,402773
1501,000000	98,391170
1500,000000	98,384568
1499,000000	98,393494
1498,000000	98,393677
1497,000000	98,355175
1496,000000	98,298720
1495,000000	98,254324
1494,000000	98,204064
1493,000000	98,129939
1492,000000	98,048268
1491,000000	97,988193
1490,000000	97,943437
1489,000000	97,893894
1488,000000	97,850732
1487,000000	97,816331
1486,000000	97,774902
1485,000000	97,716094
1484,000000	97,645886
1483,000000	97,577336
1482,000000	97,504971
1481,000000	97,415399
1480,000000	97,317940
1479,000000	97,227565
1478,000000	97,132939
1477,000000	97,013516
1476,000000	96,874465
1475,000000	96,726050
1474,000000	96,543611
1473,000000	96,295710
1472,000000	96,018775
1471,000000	95,779938
1470,000000	95,569625
1469,000000	95,350527
1468,000000	95,119412
1467,000000	94,871499
1466,000000	94,548514
1465,000000	94,083038
1464,000000	93,502015
1463,000000	92,891989
1462,000000	92,262420
1461,000000	91,567896
1460,000000	90,782400
1459,000000	89,842581
1458,000000	88,537418
1457,000000	86,727703
1456,000000	84,882897
1455,000000	83,562337
1454,000000	82,739664
1453,000000	82,236093
1452,000000	82,018674
1451,000000	82,071340
1450,000000	82,266388
1449,000000	82,443299
1448,000000	82,528992
1447,000000	82,502803
1446,000000	82,326770
1445,000000	81,987105
1444,000000	81,529294
1443,000000	80,997873
1442,000000	80,384861
1441,000000	79,692138
1440,000000	78,989000
1439,000000	78,330887
1438,000000	77,675761
1437,000000	77,027084
1436,000000	76,637606
1435,000000	76,778705
1434,000000	77,411273
1433,000000	78,418546
1432,000000	79,790424
1431,000000	81,510227
1430,000000	83,436476
1429,000000	85,354720
1428,000000	87,093852
1427,000000	88,576756
1426,000000	89,829452
1425,000000	90,920908
1424,000000	91,868730
1423,000000	92,635280
1422,000000	93,216859
1421,000000	93,675601
1420,000000	94,079000
1419,000000	94,444511
1418,000000	94,735877
1417,000000	94,945667
1416,000000	95,110288
1415,000000	95,255644
1414,000000	95,390652
1413,000000	95,515112
1412,000000	95,624014
1411,000000	95,715234
1410,000000	95,791206
1409,000000	95,856246
1408,000000	95,912679
1407,000000	95,959143
1406,000000	95,997621
1405,000000	96,032099
1404,000000	96,061329
1403,000000	96,083791
1402,000000	96,098060
1401,000000	96,102640
1400,000000	96,092793
1399,000000	96,065365
1398,000000	96,023894
1397,000000	95,968345
1396,000000	95,891884
1395,000000	95,805423
1394,000000	95,743547
1393,000000	95,721449
1392,000000	95,715601
1391,000000	95,691981
1390,000000	95,632022
1389,000000	95,527100
1388,000000	95,364627
1387,000000	95,138670
1386,000000	94,856431
1385,000000	94,505103
1384,000000	94,027394
1383,000000	93,352175
1382,000000	92,425028
1381,000000	91,198585
1380,000000	89,653748
1379,000000	87,916893
1378,000000	86,322178
1377,000000	85,252526
1376,000000	84,920607
1375,000000	85,306983
1374,000000	86,191374
1373,000000	87,252254
1372,000000	88,264265
1371,000000	89,199274
1370,000000	90,127144
1369,000000	91,072392
1368,000000	91,978654
1367,000000	92,774302
1366,000000	93,443884
1365,000000	94,030076
1364,000000	94,584053
1363,000000	95,119163
1362,000000	95,605884
1361,000000	96,006355
1360,000000	96,307256
1359,000000	96,520608
1358,000000	96,670444
1357,000000	96,777546
1356,000000	96,851411
1355,000000	96,898886
1354,000000	96,936981
1353,000000	96,988281
1352,000000	97,062010
1351,000000	97,148650
1350,000000	97,240590
1349,000000	97,332338
1348,000000	97,412918
1347,000000	97,473038
1346,000000	97,515573
1345,000000	97,547946
1344,000000	97,569788
1343,000000	97,575335
1342,000000	97,565682
1341,000000	97,545647
1340,000000	97,511150
1339,000000	97,453629
1338,000000	97,372630
1337,000000	97,274169
1336,000000	97,163130
1335,000000	97,048262
1334,000000	96,948232
1333,000000	96,880814
1332,000000	96,846946
1331,000000	96,832801
1330,000000	96,826943
1329,000000	96,828533
1328,000000	96,846384
1327,000000	96,896240
1326,000000	96,993271
1325,000000	97,132050
1324,000000	97,285164
1323,000000	97,423926
1322,000000	97,533689
1321,000000	97,610211
1320,000000	97,651860
1319,000000	97,659969
1318,000000	97,636427
1317,000000	97,576488
1316,000000	97,469020
1315,000000	97,309459
1314,000000	97,111293
1313,000000	96,904949
1312,000000	96,731198
1311,000000	96,630310
1310,000000	96,622976
1309,000000	96,693027
1308,000000	96,795446
1307,000000	96,888694
1306,000000	96,962610
1305,000000	97,031619
1304,000000	97,112114
1303,000000	97,209453
1302,000000	97,317372
1301,000000	97,420648
1300,000000	97,502022
1299,000000	97,552796
1298,000000	97,575580
1297,000000	97,576065
1296,000000	97,556378
1295,000000	97,518109
1294,000000	97,464076
1293,000000	97,392026
1292,000000	97,293535
1291,000000	97,166879
1290,000000	97,028332
1289,000000	96,907948
1288,000000	96,836787
1287,000000	96,836988
1286,000000	96,912120
1285,000000	97,042132
1284,000000	97,190868
1283,000000	97,322778
1282,000000	97,415502
1281,000000	97,460110
1280,000000	97,458275
1279,000000	97,425357
1278,000000	97,389089
1277,000000	97,376688
1276,000000	97,401498
1275,000000	97,461792
1274,000000	97,545567
1273,000000	97,633728
1272,000000	97,706003
1271,000000	97,751293
1270,000000	97,771222
1269,000000	97,771509
1268,000000	97,754781
1267,000000	97,723752
1266,000000	97,683157
1265,000000	97,633771
1264,000000	97,569434
1263,000000	97,484367
1262,000000	97,379736
1261,000000	97,262657
1260,000000	97,143031
1259,000000	97,033342
1258,000000	96,942589
1257,000000	96,869674
1256,000000	96,809179
1255,000000	96,764236
1254,000000	96,746058
1253,000000	96,757524
1252,000000	96,784513
1251,000000	96,805758
1250,000000	96,804221
1249,000000	96,766711
1248,000000	96,683457
1247,000000	96,556154
1246,000000	96,401589
1245,000000	96,242961
1244,000000	96,101779
1243,000000	95,998916
1242,000000	95,953268
1241,000000	95,969920
1240,000000	96,031567
1239,000000	96,108594
1238,000000	96,177792
1237,000000	96,231553
1236,000000	96,272015
1235,000000	96,301755
1234,000000	96,320378
1233,000000	96,325090
1232,000000	96,311697
1231,000000	96,277007
1230,000000	96,225224
1229,000000	96,176313
1228,000000	96,165646
1227,000000	96,227366
1226,000000	96,370334
1225,000000	96,568531
1224,000000	96,778878
1223,000000	96,967638
1222,000000	97,121934
1221,000000	97,243434
1220,000000	97,338253
1219,000000	97,412876
1218,000000	97,472349
1217,000000	97,518434
1216,000000	97,549999
1215,000000	97,566496
1214,000000	97,565648
1213,000000	97,539454
1212,000000	97,477406
1211,000000	97,375774
1210,000000	97,244548
1209,000000	97,105015
1208,000000	96,982948
1207,000000	96,900018
1206,000000	96,863166
1205,000000	96,858588
1204,000000	96,855604
1203,000000	96,817858
1202,000000	96,717347
1201,000000	96,554254
1200,000000	96,373694
1199,000000	96,258419
1198,000000	96,283491
1197,000000	96,463919
1196,000000	96,746876
1195,000000	97,051858
1194,000000	97,318882
1193,000000	97,526197
1192,000000	97,678069
1191,000000	97,787482
1190,000000	97,866005
1189,000000	97,920094
1188,000000	97,951002
1187,000000	97,960273
1186,000000	97,953681
1185,000000	97,941824
1184,000000	97,936354
1183,000000	97,944918
1182,000000	97,967499
1181,000000	97,996976
1180,000000	98,025498
1179,000000	98,050649
1178,000000	98,073887
1177,000000	98,094297
1176,000000	98,107508
1175,000000	98,110466
1174,000000	98,103935
1173,000000	98,089007
1172,000000	98,065236
1171,000000	98,032043
1170,000000	97,988945
1169,000000	97,934387
1168,000000	97,867713
1167,000000	97,793015
1166,000000	97,715023
1165,000000	97,629045
1164,000000	97,517194
1163,000000	97,346570
1162,000000	97,069765
1161,000000	96,626286
1160,000000	95,965685
1159,000000	95,093575
1158,000000	94,109003
1157,000000	93,198075
1156,000000	92,575180
1155,000000	92,386307
1154,000000	92,614385
1153,000000	93,057745
1152,000000	93,417267
1151,000000	93,452371
1150,000000	93,120227
1149,000000	92,606844
1148,000000	92,235566
1147,000000	92,286042
1146,000000	92,836773
1145,000000	93,737584
1144,000000	94,727822
1143,000000	95,594793
1142,000000	96,251300
1141,000000	96,709645
1140,000000	97,018309
1139,000000	97,224553
1138,000000	97,365811
1137,000000	97,468050
1136,000000	97,546348
1135,000000	97,608207
1134,000000	97,660167
1133,000000	97,704592
1132,000000	97,738867
1131,000000	97,760843
1130,000000	97,770997
1129,000000	97,768467
1128,000000	97,749911
1127,000000	97,716868
1126,000000	97,679172
1125,000000	97,645406
1124,000000	97,613418
1123,000000	97,571662
1122,000000	97,506180
1121,000000	97,404903
1120,000000	97,260779
1119,000000	97,078689
1118,000000	96,878723
1117,000000	96,691285
1116,000000	96,547543
1115,000000	96,468322
1114,000000	96,451580
1113,000000	96,469051
1112,000000	96,482647
1111,000000	96,468294
1110,000000	96,426016
1109,000000	96,369985
1108,000000	96,318804
1107,000000	96,291847
1106,000000	96,303090
1105,000000	96,353143
1104,000000	96,429850
1103,000000	96,518791
1102,000000	96,610592
1101,000000	96,697737
1100,000000	96,776513
1099,000000	96,843426
1098,000000	96,898243
1097,000000	96,938977
1096,000000	96,962254
1095,000000	96,966881
1094,000000	96,952438
1093,000000	96,914510
1092,000000	96,847818
1091,000000	96,757167
1090,000000	96,656898
1089,000000	96,556242
1088,000000	96,450925
1087,000000	96,331479
1086,000000	96,195721
1085,000000	96,050060
1084,000000	95,904735
1083,000000	95,770852
1082,000000	95,657346
1081,000000	95,566290
1080,000000	95,493621
1079,000000	95,436614
1078,000000	95,398226
1077,000000	95,385658
1076,000000	95,404743
1075,000000	95,454922
1074,000000	95,526499
1073,000000	95,604152
1072,000000	95,673975
1071,000000	95,722215
1070,000000	95,727187
1069,000000	95,666212
1068,000000	95,544151
1067,000000	95,408769
1066,000000	95,320373
1065,000000	95,301163
1064,000000	95,321554
1063,000000	95,332941
1062,000000	95,298236
1061,000000	95,194489
1060,000000	95,008325
1059,000000	94,740952
1058,000000	94,407708
1057,000000	94,016655
1056,000000	93,557640
1055,000000	93,026849
1054,000000	92,465406
1053,000000	91,968077
1052,000000	91,652484
1051,000000	91,606908
1050,000000	91,843765
1049,000000	92,293821
1048,000000	92,839712
1047,000000	93,371028
1046,000000	93,821039
1045,000000	94,167233
1044,000000	94,413994
1043,000000	94,578285
1042,000000	94,684872
1041,000000	94,760645
1040,000000	94,829951
1039,000000	94,913058
1038,000000	95,026069
1037,000000	95,172674
1036,000000	95,335230
1035,000000	95,482178
1034,000000	95,589224
1033,000000	95,652238
1032,000000	95,674473
1031,000000	95,643470
1030,000000	95,532495
1029,000000	95,325476
1028,000000	95,038390
1027,000000	94,710135
1026,000000	94,377317
1025,000000	94,067178
1024,000000	93,807200
1023,000000	93,621176
1022,000000	93,503394
1021,000000	93,409762
1020,000000	93,288463
1019,000000	93,120960
1018,000000	92,932209
1017,000000	92,771076
1016,000000	92,691071
1015,000000	92,730628
1014,000000	92,892353
1013,000000	93,141243
1012,000000	93,437032
1011,000000	93,771522
1010,000000	94,160928
1009,000000	94,605417
1008,000000	95,066558
1007,000000	95,489270
1006,000000	95,835999
1005,000000	96,097295
1004,000000	96,279726
1003,000000	96,393220
1002,000000	96,447868
1001,000000	96,450622
1000,000000	96,407267
999,000000	96,328057
998,000000	96,228112
997,000000	96,120103
996,000000	96,006218
995,000000	95,880507
994,000000	95,736062
993,000000	95,572127
992,000000	95,400437
991,000000	95,246287
990,000000	95,137447
989,000000	95,088961
988,000000	95,101943
987,000000	95,172065
986,000000	95,294246
985,000000	95,458853
984,000000	95,652084
983,000000	95,864155
982,000000	96,089854
981,000000	96,320468
980,000000	96,539328
979,000000	96,729920
978,000000	96,884393
977,000000	97,003062
976,000000	97,089914
975,000000	97,151729
974,000000	97,197023
973,000000	97,230061
972,000000	97,249635
971,000000	97,254615
970,000000	97,247356
969,000000	97,230158
968,000000	97,202166
967,000000	97,162100
966,000000	97,107795
965,000000	97,029388
964,000000	96,908741
963,000000	96,723427
962,000000	96,448437
961,000000	96,056646
960,000000	95,542385
959,000000	94,963710
958,000000	94,457570
957,000000	94,185840
956,000000	94,240889
955,000000	94,589349
954,000000	95,097215
953,000000	95,615291
952,000000	96,052011
951,000000	96,385979
950,000000	96,634798
949,000000	96,822734
948,000000	96,970379
947,000000	97,093540
946,000000	97,199074
945,000000	97,281422
944,000000	97,332776
943,000000	97,355056
942,000000	97,360228
941,000000	97,361386
940,000000	97,368032
939,000000	97,386119
938,000000	97,414179
937,000000	97,440877
936,000000	97,453150
935,000000	97,445232
934,000000	97,415999
933,000000	97,361450
932,000000	97,278394
931,000000	97,173263
930,000000	97,057549
929,000000	96,936198
928,000000	96,806225
927,000000	96,661151
926,000000	96,487132
925,000000	96,255805
924,000000	95,934681
923,000000	95,505749
922,000000	94,965406
921,000000	94,311645
920,000000	93,522405
919,000000	92,533982
918,000000	91,242549
917,000000	89,600931
916,000000	87,789317
915,000000	86,286892
914,000000	85,656734
913,000000	86,154590
912,000000	87,532614
911,000000	89,213553
910,000000	90,665107
909,000000	91,642521
908,000000	92,156783
907,000000	92,321419
906,000000	92,249810
905,000000	92,026741
904,000000	91,700543
903,000000	91,284281
902,000000	90,758137
901,000000	90,081774
900,000000	89,199792
899,000000	88,050825
898,000000	86,586161
897,000000	84,769427
896,000000	82,574018
895,000000	79,980886
894,000000	76,983470
893,000000	73,603177
892,000000	69,897705
891,000000	65,972510
890,000000	61,983218
889,000000	58,157606
888,000000	54,816479
887,000000	52,370097
886,000000	51,236291
885,000000	51,716863
884,000000	53,893514
883,000000	57,539316
882,000000	62,156768
881,000000	67,138942
880,000000	71,968280
879,000000	76,319746
878,000000	80,049763
877,000000	83,145230
876,000000	85,661427
875,000000	87,681455
874,000000	89,287177
873,000000	90,555937
872,000000	91,552166
871,000000	92,327670
870,000000	92,926795
869,000000	93,383455
868,000000	93,725764
867,000000	93,982229
866,000000	94,188796
865,000000	94,385084
864,000000	94,602047
863,000000	94,855148
862,000000	95,142621
861,000000	95,446486
860,000000	95,738453
859,000000	95,992812
858,000000	96,198794
857,000000	96,361574
856,000000	96,494613
855,000000	96,614014
854,000000	96,733394
853,000000	96,856472
852,000000	96,974697
851,000000	97,076719
850,000000	97,158925
849,000000	97,223504
848,000000	97,271622
847,000000	97,304746
846,000000	97,329097
845,000000	97,351911
844,000000	97,375078
843,000000	97,397985
842,000000	97,423319
841,000000	97,453512
840,000000	97,484856
839,000000	97,511892
838,000000	97,535320
837,000000	97,558935
836,000000	97,581414
835,000000	97,598270
834,000000	97,609318
833,000000	97,616895
832,000000	97,619126
831,000000	97,612943
830,000000	97,601798
829,000000	97,591858
828,000000	97,581404
827,000000	97,562686
826,000000	97,533133
825,000000	97,496252
824,000000	97,452244
823,000000	97,396958
822,000000	97,329663
821,000000	97,252752
820,000000	97,165339
819,000000	97,065304
818,000000	96,955481
817,000000	96,839400
816,000000	96,712001
815,000000	96,562160
814,000000	96,381175
813,000000	96,158266
812,000000	95,870736
811,000000	95,486668
810,000000	94,977094
809,000000	94,318128
808,000000	93,487293
807,000000	92,475765
806,000000	91,298628
805,000000	89,978949
804,000000	88,522177
803,000000	86,921311
802,000000	85,189064
801,000000	83,372815
800,000000	81,561581
799,000000	79,923785
798,000000	78,762731
797,000000	78,465114
796,000000	79,292392
795,000000	81,137941
794,000000	83,485701
793,000000	85,634183
792,000000	87,018050
791,000000	87,452951
790,000000	87,218385
789,000000	86,923984
788,000000	87,181463
787,000000	88,251846
786,000000	89,929153
785,000000	91,754301
784,000000	93,342852
783,000000	94,548312
782,000000	95,406733
781,000000	96,010440
780,000000	96,439122
779,000000	96,753430
778,000000	96,994555
777,000000	97,181988
776,000000	97,322344
775,000000	97,422170
774,000000	97,489835
773,000000	97,531472
772,000000	97,553947
771,000000	97,566464
770,000000	97,571551
769,000000	97,557783
768,000000	97,505161
767,000000	97,392253
766,000000	97,193980
765,000000	96,884937
764,000000	96,465246
763,000000	95,984972
762,000000	95,529047
761,000000	95,169444
760,000000	94,936366
759,000000	94,834745
758,000000	94,876498
757,000000	95,083275
756,000000	95,454387
755,000000	95,939856
754,000000	96,452397
753,000000	96,909925
752,000000	97,270395
751,000000	97,534821
750,000000	97,725629
749,000000	97,864376
748,000000	97,965295
747,000000	98,039452
746,000000	98,097324
745,000000	98,146236
744,000000	98,189187
743,000000	98,226787
742,000000	98,258513
741,000000	98,282492
740,000000	98,297306
739,000000	98,305037
738,000000	98,310080
737,000000	98,314393
736,000000	98,316568
735,000000	98,315910
734,000000	98,314501
733,000000	98,314350
732,000000	98,315958
731,000000	98,320020
730,000000	98,327070
729,000000	98,333899
728,000000	98,336104
727,000000	98,335160
726,000000	98,336063
725,000000	98,338758
724,000000	98,338033
723,000000	98,332088
722,000000	98,325055
721,000000	98,320503
720,000000	98,317622
719,000000	98,314072
718,000000	98,308507
717,000000	98,299112
716,000000	98,283664
715,000000	98,265064
714,000000	98,253482
713,000000	98,258435
712,000000	98,282131
711,000000	98,321906
710,000000	98,373509
709,000000	98,427960
708,000000	98,471728
707,000000	98,497809
706,000000	98,509842
705,000000	98,513947
704,000000	98,512363
703,000000	98,506327
702,000000	98,501153
701,000000	98,504073
700,000000	98,517015
699,000000	98,539063
698,000000	98,570140
697,000000	98,606828
696,000000	98,640272
695,000000	98,662410
694,000000	98,676673
693,000000	98,694665
692,000000	98,719621
691,000000	98,744229
690,000000	98,761553
689,000000	98,771782
688,000000	98,777043
687,000000	98,773835
686,000000	98,757931
685,000000	98,728052
684,000000	98,680897
683,000000	98,617310
682,000000	98,555651
681,000000	98,525506
680,000000	98,538976
679,000000	98,580024
678,000000	98,628665
677,000000	98,672799
676,000000	98,708375
675,000000	98,738968
674,000000	98,773471
673,000000	98,821371
672,000000	98,894911
671,000000	99,017662
670,000000	99,211164
669,000000	99,446099
668,000000	99,585662
667,000000	99,492314
666,000000	99,273924
665,000000	99,074263
664,000000	98,940592
663,000000	98,876214
662,000000	98,861164
661,000000	98,868276
660,000000	98,876890
659,000000	98,881630
658,000000	98,885446
657,000000	98,884061
656,000000	98,877000
655,000000	98,876071
654,000000	98,882720
653,000000	98,876625
652,000000	98,845833
651,000000	98,806375
650,000000	98,777803
649,000000	98,753596
648,000000	98,712294
647,000000	98,642323
646,000000	98,536341
645,000000	98,377239
644,000000	98,146024
643,000000	97,844387
642,000000	97,511282
641,000000	97,218883
640,000000	97,055789
639,000000	97,085031
638,000000	97,290086
637,000000	97,576699
636,000000	97,847052
635,000000	98,058899
634,000000	98,216017
633,000000	98,333206
632,000000	98,424302
631,000000	98,502634
630,000000	98,572177
629,000000	98,623879
628,000000	98,652249
627,000000	98,668679
626,000000	98,685494
625,000000	98,701020
624,000000	98,707315
623,000000	98,704335
622,000000	98,696520
621,000000	98,683329
620,000000	98,666962
619,000000	98,658396
618,000000	98,665888
617,000000	98,683985
616,000000	98,702321
615,000000	98,718326
614,000000	98,732830
613,000000	98,742506
612,000000	98,747408
611,000000	98,754476
610,000000	98,767116
609,000000	98,778675
608,000000	98,782071
607,000000	98,781341
606,000000	98,779609
605,000000	98,772023
604,000000	98,756311
603,000000	98,740746
602,000000	98,733658
601,000000	98,733775
600,000000	98,735630
599,000000	98,742776
598,000000	98,757486
597,000000	98,767893
596,000000	98,761290
595,000000	98,741840
594,000000	98,723421
593,000000	98,709042
592,000000	98,694899
591,000000	98,686108
590,000000	98,690505
589,000000	98,700288
588,000000	98,700761
587,000000	98,693066
586,000000	98,688585
585,000000	98,689094
584,000000	98,682230
583,000000	98,659854
582,000000	98,623253
581,000000	98,578448
580,000000	98,533483
579,000000	98,496932
578,000000	98,462389
577,000000	98,407013
576,000000	98,316716
575,000000	98,194342
574,000000	98,039665
573,000000	97,848982
572,000000	97,655024
571,000000	97,532468
570,000000	97,531717
569,000000	97,617975
568,000000	97,709025
567,000000	97,749432
566,000000	97,729810
565,000000	97,666538
564,000000	97,588172
563,000000	97,529214
562,000000	97,499059
561,000000	97,467934
560,000000	97,399125
559,000000	97,275182
558,000000	97,079950
557,000000	96,788675
556,000000	96,396995
555,000000	95,946869
554,000000	95,504878
553,000000	95,122772
552,000000	94,825635
551,000000	94,599063
550,000000	94,366237
549,000000	94,013655
548,000000	93,471051
547,000000	92,747012
546,000000	91,888130
545,000000	90,955722
544,000000	90,074472
543,000000	89,445541
542,000000	89,241300
541,000000	89,504578
540,000000	90,165516
539,000000	91,102405
538,000000	92,155172
537,000000	93,149476
536,000000	93,967829
535,000000	94,588261
534,000000	95,036469
533,000000	95,341201
532,000000	95,530009
531,000000	95,633152
530,000000	95,663006
529,000000	95,602881
528,000000	95,428121
527,000000	95,141386
526,000000	94,765841
525,000000	94,321591
524,000000	93,849198
523,000000	93,426693
522,000000	93,138576
521,000000	93,042243
520,000000	93,165574
519,000000	93,501069
518,000000	93,984128
517,000000	94,506393
516,000000	94,984851
515,000000	95,393717
514,000000	95,728798
513,000000	95,985025
512,000000	96,167555
511,000000	96,297880
510,000000	96,387717
509,000000	96,434192
508,000000	96,435988
507,000000	96,413163
506,000000	96,382421
505,000000	96,324411
504,000000	96,211263
503,000000	96,041346
502,000000	95,831738
501,000000	95,593463
500,000000	95,337453
499,000000	95,104786
498,000000	94,953348
497,000000	94,910439
496,000000	94,948932
495,000000	95,002851
494,000000	95,000118
493,000000	94,889231
492,000000	94,664867
491,000000	94,391273
490,000000	94,159286
489,000000	94,029977
488,000000	94,018979
487,000000	94,117385
486,000000	94,300601
485,000000	94,527969
484,000000	94,764966
483,000000	95,009271
482,000000	95,270751
481,000000	95,531960
480,000000	95,764251
479,000000	95,965765
478,000000	96,131651
477,000000	96,223806
476,000000	96,210385
475,000000	96,107652
474,000000	95,933222
473,000000	95,664798
472,000000	95,308467
471,000000	94,992285
470,000000	94,864431
469,000000	94,966207
468,000000	95,258843
467,000000	95,675761
466,000000	96,114806
465,000000	96,478073
464,000000	96,732563
463,000000	96,904534
462,000000	97,017387
461,000000	97,051659
460,000000	97,001258
459,000000	96,918888
458,000000	96,868810
457,000000	96,870726
456,000000	96,915551
455,000000	96,984815
454,000000	97,037364
453,000000	97,024028
452,000000	96,954432
451,000000	96,921219
450,000000	96,972716
449,000000	97,047543
448,000000	97,066868
447,000000	97,033355
446,000000	96,997436
445,000000	96,983431
444,000000	96,985254
443,000000	96,985125
442,000000	96,941348
441,000000	96,805628
440,000000	96,598264
439,000000	96,391818
438,000000	96,205269
437,000000	95,945473
436,000000	95,494057
435,000000	94,811459
434,000000	93,889706
433,000000	92,665448
432,000000	91,080955
431,000000	89,215185
430,000000	87,311262
429,000000	85,708535
428,000000	84,809241
427,000000	84,945543
426,000000	86,080907
425,000000	87,803319
424,000000	89,678873
423,000000	91,453604
422,000000	92,981936
421,000000	94,160511
420,000000	94,977047
419,000000	95,590859
418,000000	96,220280
417,000000	96,841893
416,000000	97,345813
415,000000	97,734445
414,000000	98,031577
413,000000	98,221413
412,000000	98,307646
411,000000	98,347738
410,000000	98,406159
409,000000	98,473296
408,000000	98,519346
407,000000	98,574910
406,000000	98,652013
405,000000	98,673647
404,000000	98,608682
403,000000	98,566864
402,000000	98,635040
401,000000	98,741730
400,000000	98,777468
