# Supplementary material for: Controlled Release of D-Limonene from Biodegradable Films with Enzymatic Treatment
Source: Polymers (Basel). 2025 Aug 17;17(16):2238. doi: 10.3390/polym17162238 (PMC12389446; doi:10.3390/polym17162238)
Supplement: Supplementary file 1 [file polymers-17-02238-s001.zip › release_profiles_data/X73.asc]

PE IR       SUBTECH     SPECTRUM    ASCII       PEDS        4.00        
   -1
X73_2.asc
25/07/08
12:09:47.00
25/07/08
12:09:47.00
Administrator
Sample 020 By Administrator Date �������, ����� 08 2025
400,000000
#HDR
-1
-1
#GR
cm-1
%T
1.0
0.0
4000,000000
-1,000000
3601
8
98,145247
47,100956
#DATA
4000,000000	97,436315
3999,000000	97,436146
3998,000000	97,435330
3997,000000	97,434072
3996,000000	97,432930
3995,000000	97,432258
3994,000000	97,432157
3993,000000	97,432773
3992,000000	97,434396
3991,000000	97,437021
3990,000000	97,439944
3989,000000	97,442230
3988,000000	97,443564
3987,000000	97,444328
3986,000000	97,444915
3985,000000	97,445235
3984,000000	97,444973
3983,000000	97,444169
3982,000000	97,443313
3981,000000	97,442954
3980,000000	97,443229
3979,000000	97,443856
3978,000000	97,444530
3977,000000	97,445207
3976,000000	97,446185
3975,000000	97,447966
3974,000000	97,450734
3973,000000	97,454004
3972,000000	97,456884
3971,000000	97,458841
3970,000000	97,460193
3969,000000	97,461765
3968,000000	97,464221
3967,000000	97,467373
3966,000000	97,470251
3965,000000	97,472051
3964,000000	97,473052
3963,000000	97,474312
3962,000000	97,476439
3961,000000	97,478970
3960,000000	97,481190
3959,000000	97,483146
3958,000000	97,485256
3957,000000	97,487162
3956,000000	97,487991
3955,000000	97,487124
3954,000000	97,484644
3953,000000	97,481111
3952,000000	97,477177
3951,000000	97,473624
3950,000000	97,471230
3949,000000	97,470578
3948,000000	97,471343
3947,000000	97,471965
3946,000000	97,471422
3945,000000	97,471300
3944,000000	97,474468
3943,000000	97,481295
3942,000000	97,489136
3941,000000	97,495868
3940,000000	97,501682
3939,000000	97,507439
3938,000000	97,512174
3937,000000	97,512859
3936,000000	97,508103
3935,000000	97,500289
3934,000000	97,493412
3933,000000	97,489365
3932,000000	97,487602
3931,000000	97,488226
3930,000000	97,491342
3929,000000	97,495057
3928,000000	97,496692
3927,000000	97,496163
3926,000000	97,496554
3925,000000	97,499035
3924,000000	97,501097
3923,000000	97,500989
3922,000000	97,500056
3921,000000	97,500131
3920,000000	97,501148
3919,000000	97,502660
3918,000000	97,506514
3917,000000	97,514572
3916,000000	97,525414
3915,000000	97,535785
3914,000000	97,544295
3913,000000	97,551612
3912,000000	97,557667
3911,000000	97,560423
3910,000000	97,557634
3909,000000	97,547023
3908,000000	97,528524
3907,000000	97,505950
3906,000000	97,486426
3905,000000	97,474555
3904,000000	97,467367
3903,000000	97,460205
3902,000000	97,454620
3901,000000	97,457517
3900,000000	97,473216
3899,000000	97,497704
3898,000000	97,521874
3897,000000	97,538901
3896,000000	97,546156
3895,000000	97,545021
3894,000000	97,541378
3893,000000	97,542539
3892,000000	97,551166
3891,000000	97,560176
3890,000000	97,559504
3889,000000	97,546296
3888,000000	97,531512
3887,000000	97,531007
3886,000000	97,542987
3885,000000	97,548293
3884,000000	97,537557
3883,000000	97,521235
3882,000000	97,516688
3881,000000	97,529869
3880,000000	97,549572
3879,000000	97,561928
3878,000000	97,562418
3877,000000	97,556569
3876,000000	97,554255
3875,000000	97,556819
3874,000000	97,553251
3873,000000	97,536050
3872,000000	97,516130
3871,000000	97,512387
3870,000000	97,524927
3869,000000	97,535042
3868,000000	97,532867
3867,000000	97,526915
3866,000000	97,530905
3865,000000	97,543888
3864,000000	97,553117
3863,000000	97,556929
3862,000000	97,563552
3861,000000	97,573588
3860,000000	97,579423
3859,000000	97,571969
3858,000000	97,547937
3857,000000	97,513795
3856,000000	97,492288
3855,000000	97,508061
3854,000000	97,540702
3853,000000	97,547451
3852,000000	97,538018
3851,000000	97,541375
3850,000000	97,560196
3849,000000	97,584860
3848,000000	97,605278
3847,000000	97,615945
3846,000000	97,617807
3845,000000	97,613444
3844,000000	97,604063
3843,000000	97,589234
3842,000000	97,569111
3841,000000	97,549050
3840,000000	97,539001
3839,000000	97,541448
3838,000000	97,549172
3837,000000	97,554901
3836,000000	97,558412
3835,000000	97,563243
3834,000000	97,572554
3833,000000	97,587904
3832,000000	97,606240
3831,000000	97,620459
3830,000000	97,626218
3829,000000	97,625736
3828,000000	97,625336
3827,000000	97,627254
3826,000000	97,624557
3825,000000	97,609096
3824,000000	97,586399
3823,000000	97,575154
3822,000000	97,582553
3821,000000	97,590053
3820,000000	97,583259
3819,000000	97,569793
3818,000000	97,567328
3817,000000	97,587939
3816,000000	97,619318
3815,000000	97,638758
3814,000000	97,644035
3813,000000	97,647902
3812,000000	97,656174
3811,000000	97,662510
3810,000000	97,660430
3809,000000	97,655684
3808,000000	97,657617
3807,000000	97,661178
3806,000000	97,652798
3805,000000	97,630117
3804,000000	97,607272
3803,000000	97,603256
3802,000000	97,616324
3801,000000	97,622087
3800,000000	97,612828
3799,000000	97,603057
3798,000000	97,606448
3797,000000	97,624415
3796,000000	97,645041
3795,000000	97,658754
3794,000000	97,667337
3793,000000	97,677265
3792,000000	97,689256
3791,000000	97,698513
3790,000000	97,701420
3789,000000	97,698399
3788,000000	97,691855
3787,000000	97,684407
3786,000000	97,678321
3785,000000	97,674429
3784,000000	97,670956
3783,000000	97,665755
3782,000000	97,660575
3781,000000	97,659667
3780,000000	97,663250
3779,000000	97,666573
3778,000000	97,667508
3777,000000	97,669005
3776,000000	97,674396
3775,000000	97,681754
3774,000000	97,684252
3773,000000	97,678308
3772,000000	97,669539
3771,000000	97,664665
3770,000000	97,660890
3769,000000	97,652253
3768,000000	97,641571
3767,000000	97,637323
3766,000000	97,643559
3765,000000	97,653564
3764,000000	97,656412
3763,000000	97,649328
3762,000000	97,640057
3761,000000	97,635958
3760,000000	97,634423
3759,000000	97,629942
3758,000000	97,624563
3757,000000	97,619972
3756,000000	97,612786
3755,000000	97,602201
3754,000000	97,594838
3753,000000	97,595705
3752,000000	97,595233
3751,000000	97,580733
3750,000000	97,558336
3749,000000	97,538528
3748,000000	97,517539
3747,000000	97,497393
3746,000000	97,501741
3745,000000	97,535948
3744,000000	97,564757
3743,000000	97,571632
3742,000000	97,572250
3741,000000	97,578099
3740,000000	97,586799
3739,000000	97,588511
3738,000000	97,581605
3737,000000	97,571667
3736,000000	97,558821
3735,000000	97,542659
3734,000000	97,533774
3733,000000	97,543884
3732,000000	97,569075
3731,000000	97,594217
3730,000000	97,608187
3729,000000	97,611912
3728,000000	97,614184
3727,000000	97,617755
3726,000000	97,615653
3725,000000	97,604964
3724,000000	97,593251
3723,000000	97,589108
3722,000000	97,592408
3721,000000	97,597943
3720,000000	97,602255
3719,000000	97,605036
3718,000000	97,606627
3717,000000	97,603561
3716,000000	97,592789
3715,000000	97,578447
3714,000000	97,568972
3713,000000	97,565028
3712,000000	97,555966
3711,000000	97,537482
3710,000000	97,521441
3709,000000	97,519116
3708,000000	97,529550
3707,000000	97,544085
3706,000000	97,553612
3705,000000	97,554194
3704,000000	97,548118
3703,000000	97,539216
3702,000000	97,528564
3701,000000	97,516958
3700,000000	97,507075
3699,000000	97,501071
3698,000000	97,498963
3697,000000	97,496768
3696,000000	97,487104
3695,000000	97,466743
3694,000000	97,439864
3693,000000	97,412378
3692,000000	97,387163
3691,000000	97,364154
3690,000000	97,341908
3689,000000	97,319110
3688,000000	97,299092
3687,000000	97,285596
3686,000000	97,278072
3685,000000	97,275138
3684,000000	97,273938
3683,000000	97,267591
3682,000000	97,250415
3681,000000	97,222102
3680,000000	97,183652
3679,000000	97,135470
3678,000000	97,084314
3677,000000	97,042862
3676,000000	97,004980
3675,000000	96,955321
3674,000000	96,901014
3673,000000	96,855015
3672,000000	96,824738
3671,000000	96,809895
3670,000000	96,791617
3669,000000	96,758972
3668,000000	96,726647
3667,000000	96,706643
3666,000000	96,695530
3665,000000	96,683863
3664,000000	96,664134
3663,000000	96,634301
3662,000000	96,596695
3661,000000	96,553066
3660,000000	96,503541
3659,000000	96,450015
3658,000000	96,396287
3657,000000	96,342521
3656,000000	96,283594
3655,000000	96,218134
3654,000000	96,149936
3653,000000	96,085795
3652,000000	96,033205
3651,000000	95,986270
3650,000000	95,919270
3649,000000	95,821870
3648,000000	95,725300
3647,000000	95,662610
3646,000000	95,633234
3645,000000	95,618310
3644,000000	95,603044
3643,000000	95,580846
3642,000000	95,548995
3641,000000	95,506381
3640,000000	95,455812
3639,000000	95,401947
3638,000000	95,346266
3637,000000	95,287034
3636,000000	95,223890
3635,000000	95,159024
3634,000000	95,091657
3633,000000	95,018103
3632,000000	94,938956
3631,000000	94,862817
3630,000000	94,789845
3629,000000	94,701283
3628,000000	94,600607
3627,000000	94,519403
3626,000000	94,469117
3625,000000	94,436217
3624,000000	94,402541
3623,000000	94,355375
3622,000000	94,291960
3621,000000	94,215403
3620,000000	94,126311
3619,000000	94,026337
3618,000000	93,926861
3617,000000	93,839405
3616,000000	93,764934
3615,000000	93,697917
3614,000000	93,630619
3613,000000	93,557556
3612,000000	93,480654
3611,000000	93,406159
3610,000000	93,335186
3609,000000	93,260680
3608,000000	93,176879
3607,000000	93,089342
3606,000000	93,009111
3605,000000	92,939976
3604,000000	92,876771
3603,000000	92,810899
3602,000000	92,735202
3601,000000	92,647321
3600,000000	92,550811
3599,000000	92,452900
3598,000000	92,358550
3597,000000	92,266775
3596,000000	92,173515
3595,000000	92,077497
3594,000000	91,981304
3593,000000	91,889171
3592,000000	91,802592
3591,000000	91,718628
3590,000000	91,631131
3589,000000	91,530674
3588,000000	91,409380
3587,000000	91,275593
3586,000000	91,152765
3585,000000	91,055120
3584,000000	90,978389
3583,000000	90,909981
3582,000000	90,837986
3581,000000	90,755302
3580,000000	90,661267
3579,000000	90,560014
3578,000000	90,455986
3577,000000	90,351176
3576,000000	90,245588
3575,000000	90,138904
3574,000000	90,031229
3573,000000	89,923309
3572,000000	89,816763
3571,000000	89,712312
3570,000000	89,607567
3569,000000	89,494424
3568,000000	89,360603
3567,000000	89,204277
3566,000000	89,046027
3565,000000	88,910655
3564,000000	88,803994
3563,000000	88,715354
3562,000000	88,630336
3561,000000	88,539223
3560,000000	88,439798
3559,000000	88,334903
3558,000000	88,227899
3557,000000	88,120034
3556,000000	88,010555
3555,000000	87,897241
3554,000000	87,777490
3553,000000	87,650806
3552,000000	87,521625
3551,000000	87,397057
3550,000000	87,280454
3549,000000	87,168435
3548,000000	87,053622
3547,000000	86,929529
3546,000000	86,795682
3545,000000	86,658866
3544,000000	86,528244
3543,000000	86,408629
3542,000000	86,298511
3541,000000	86,192809
3540,000000	86,086446
3539,000000	85,975713
3538,000000	85,858472
3537,000000	85,734862
3536,000000	85,608249
3535,000000	85,483764
3534,000000	85,364479
3533,000000	85,249800
3532,000000	85,136535
3531,000000	85,020716
3530,000000	84,898862
3529,000000	84,769898
3528,000000	84,636660
3527,000000	84,504242
3526,000000	84,375835
3525,000000	84,250715
3524,000000	84,126551
3523,000000	84,002818
3522,000000	83,881498
3521,000000	83,764608
3520,000000	83,651891
3519,000000	83,540640
3518,000000	83,427618
3517,000000	83,311596
3516,000000	83,194018
3515,000000	83,076788
3514,000000	82,959802
3513,000000	82,841492
3512,000000	82,720724
3511,000000	82,597203
3510,000000	82,471272
3509,000000	82,345194
3508,000000	82,223122
3507,000000	82,107510
3506,000000	81,995590
3505,000000	81,880634
3504,000000	81,757352
3503,000000	81,626791
3502,000000	81,495856
3501,000000	81,371632
3500,000000	81,256463
3499,000000	81,147319
3498,000000	81,038498
3497,000000	80,925568
3496,000000	80,808313
3495,000000	80,690143
3494,000000	80,574523
3493,000000	80,462459
3492,000000	80,352602
3491,000000	80,242232
3490,000000	80,128394
3489,000000	80,009897
3488,000000	79,888831
3487,000000	79,769191
3486,000000	79,653470
3485,000000	79,540638
3484,000000	79,427051
3483,000000	79,309000
3482,000000	79,185475
3481,000000	79,059999
3480,000000	78,938695
3479,000000	78,825151
3478,000000	78,717416
3477,000000	78,610448
3476,000000	78,500786
3475,000000	78,388125
3474,000000	78,273442
3473,000000	78,157139
3472,000000	78,039262
3471,000000	77,920250
3470,000000	77,800915
3469,000000	77,682327
3468,000000	77,565815
3467,000000	77,452343
3466,000000	77,341782
3465,000000	77,232843
3464,000000	77,123417
3463,000000	77,011101
3462,000000	76,894767
3461,000000	76,776371
3460,000000	76,659866
3459,000000	76,547347
3458,000000	76,437167
3457,000000	76,326555
3456,000000	76,214803
3455,000000	76,102783
3454,000000	75,990862
3453,000000	75,879148
3452,000000	75,768723
3451,000000	75,660770
3450,000000	75,554335
3449,000000	75,446152
3448,000000	75,333227
3447,000000	75,215696
3446,000000	75,097369
3445,000000	74,982990
3444,000000	74,874372
3443,000000	74,769032
3442,000000	74,662758
3441,000000	74,553710
3440,000000	74,443443
3439,000000	74,334022
3438,000000	74,225857
3437,000000	74,118803
3436,000000	74,013478
3435,000000	73,910129
3434,000000	73,807443
3433,000000	73,703894
3432,000000	73,599403
3431,000000	73,494913
3430,000000	73,390967
3429,000000	73,287613
3428,000000	73,185089
3427,000000	73,083811
3426,000000	72,984099
3425,000000	72,886139
3424,000000	72,789505
3423,000000	72,692385
3422,000000	72,592427
3421,000000	72,489347
3420,000000	72,386001
3419,000000	72,286018
3418,000000	72,190841
3417,000000	72,099328
3416,000000	72,009140
3415,000000	71,918012
3414,000000	71,824992
3413,000000	71,731302
3412,000000	71,639206
3411,000000	71,549497
3410,000000	71,460878
3409,000000	71,372097
3408,000000	71,283494
3407,000000	71,195902
3406,000000	71,109177
3405,000000	71,022648
3404,000000	70,936235
3403,000000	70,850358
3402,000000	70,765495
3401,000000	70,682415
3400,000000	70,601846
3399,000000	70,523356
3398,000000	70,445431
3397,000000	70,367332
3396,000000	70,289808
3395,000000	70,213160
3394,000000	70,136019
3393,000000	70,057276
3392,000000	69,978299
3391,000000	69,901912
3390,000000	69,829627
3389,000000	69,760795
3388,000000	69,693716
3387,000000	69,626406
3386,000000	69,556920
3385,000000	69,484269
3384,000000	69,409170
3383,000000	69,333408
3382,000000	69,258559
3381,000000	69,185549
3380,000000	69,114582
3379,000000	69,044840
3378,000000	68,974781
3377,000000	68,903332
3376,000000	68,830361
3375,000000	68,755853
3374,000000	68,679517
3373,000000	68,601517
3372,000000	68,522628
3371,000000	68,443131
3370,000000	68,362514
3369,000000	68,280709
3368,000000	68,198644
3367,000000	68,116965
3366,000000	68,035116
3365,000000	67,952263
3364,000000	67,868141
3363,000000	67,782382
3362,000000	67,694151
3361,000000	67,603129
3360,000000	67,510030
3359,000000	67,415663
3358,000000	67,320263
3357,000000	67,224033
3356,000000	67,127153
3355,000000	67,028951
3354,000000	66,928337
3353,000000	66,825560
3352,000000	66,722408
3351,000000	66,620088
3350,000000	66,518115
3349,000000	66,415875
3348,000000	66,313906
3347,000000	66,212904
3346,000000	66,112714
3345,000000	66,013007
3344,000000	65,913904
3343,000000	65,815364
3342,000000	65,716990
3341,000000	65,619155
3340,000000	65,523150
3339,000000	65,429457
3338,000000	65,337067
3337,000000	65,245165
3336,000000	65,154432
3335,000000	65,066049
3334,000000	64,980401
3333,000000	64,897433
3332,000000	64,817185
3331,000000	64,739330
3330,000000	64,663273
3329,000000	64,589189
3328,000000	64,518083
3327,000000	64,450317
3326,000000	64,385141
3325,000000	64,322030
3324,000000	64,261302
3323,000000	64,203160
3322,000000	64,147260
3321,000000	64,093665
3320,000000	64,043034
3319,000000	63,995276
3318,000000	63,949343
3317,000000	63,904666
3316,000000	63,861623
3315,000000	63,820418
3314,000000	63,780844
3313,000000	63,743635
3312,000000	63,710354
3311,000000	63,681149
3310,000000	63,654126
3309,000000	63,627556
3308,000000	63,601557
3307,000000	63,576873
3306,000000	63,553202
3305,000000	63,529841
3304,000000	63,506843
3303,000000	63,484897
3302,000000	63,464842
3301,000000	63,447591
3300,000000	63,433580
3299,000000	63,421862
3298,000000	63,410892
3297,000000	63,400551
3296,000000	63,392162
3295,000000	63,386318
3294,000000	63,381888
3293,000000	63,377577
3292,000000	63,373153
3291,000000	63,368576
3290,000000	63,363598
3289,000000	63,358968
3288,000000	63,356733
3287,000000	63,358417
3286,000000	63,363581
3285,000000	63,370933
3284,000000	63,379879
3283,000000	63,390543
3282,000000	63,403161
3281,000000	63,417965
3280,000000	63,435133
3279,000000	63,454366
3278,000000	63,475161
3277,000000	63,497681
3276,000000	63,522474
3275,000000	63,549292
3274,000000	63,577165
3273,000000	63,605796
3272,000000	63,635966
3271,000000	63,668325
3270,000000	63,702733
3269,000000	63,738933
3268,000000	63,776856
3267,000000	63,816333
3266,000000	63,857374
3265,000000	63,900739
3264,000000	63,947196
3263,000000	63,996044
3262,000000	64,045516
3261,000000	64,094627
3260,000000	64,143849
3259,000000	64,194006
3258,000000	64,245472
3257,000000	64,298379
3256,000000	64,352339
3255,000000	64,406124
3254,000000	64,458985
3253,000000	64,512219
3252,000000	64,568082
3251,000000	64,627199
3250,000000	64,688240
3249,000000	64,749949
3248,000000	64,811827
3247,000000	64,872839
3246,000000	64,931397
3245,000000	64,987393
3244,000000	65,042957
3243,000000	65,100351
3242,000000	65,160198
3241,000000	65,222091
3240,000000	65,285616
3239,000000	65,350119
3238,000000	65,414520
3237,000000	65,478094
3236,000000	65,540895
3235,000000	65,603258
3234,000000	65,665706
3233,000000	65,729257
3232,000000	65,794671
3231,000000	65,861235
3230,000000	65,927343
3229,000000	65,992567
3228,000000	66,058100
3227,000000	66,125064
3226,000000	66,193480
3225,000000	66,263053
3224,000000	66,333822
3223,000000	66,405644
3222,000000	66,477952
3221,000000	66,550396
3220,000000	66,623047
3219,000000	66,696033
3218,000000	66,769784
3217,000000	66,845429
3216,000000	66,923811
3215,000000	67,004156
3214,000000	67,085088
3213,000000	67,166871
3212,000000	67,251044
3211,000000	67,337758
3210,000000	67,425119
3209,000000	67,511906
3208,000000	67,599423
3207,000000	67,689926
3206,000000	67,784251
3205,000000	67,881578
3204,000000	67,980634
3203,000000	68,080470
3202,000000	68,180816
3201,000000	68,282271
3200,000000	68,385538
3199,000000	68,490325
3198,000000	68,595761
3197,000000	68,701920
3196,000000	68,810022
3195,000000	68,920785
3194,000000	69,033611
3193,000000	69,147648
3192,000000	69,262652
3191,000000	69,378628
3190,000000	69,495493
3189,000000	69,613604
3188,000000	69,733692
3187,000000	69,855684
3186,000000	69,978327
3185,000000	70,100396
3184,000000	70,221909
3183,000000	70,343921
3182,000000	70,467676
3181,000000	70,593975
3180,000000	70,722472
3179,000000	70,851507
3178,000000	70,979624
3177,000000	71,107431
3176,000000	71,237035
3175,000000	71,369368
3174,000000	71,503008
3173,000000	71,636007
3172,000000	71,767877
3171,000000	71,899392
3170,000000	72,031302
3169,000000	72,163959
3168,000000	72,297630
3167,000000	72,432342
3166,000000	72,567627
3165,000000	72,702817
3164,000000	72,837448
3163,000000	72,971303
3162,000000	73,104463
3161,000000	73,237403
3160,000000	73,370594
3159,000000	73,503977
3158,000000	73,637264
3157,000000	73,770604
3156,000000	73,904265
3155,000000	74,037702
3154,000000	74,169785
3153,000000	74,300133
3152,000000	74,429585
3151,000000	74,559196
3150,000000	74,689447
3149,000000	74,820524
3148,000000	74,952510
3147,000000	75,084933
3146,000000	75,216680
3145,000000	75,346711
3144,000000	75,474571
3143,000000	75,600293
3142,000000	75,724407
3141,000000	75,847929
3140,000000	75,971453
3139,000000	76,094182
3138,000000	76,214681
3137,000000	76,332879
3136,000000	76,450334
3135,000000	76,568058
3134,000000	76,685165
3133,000000	76,800311
3132,000000	76,913529
3131,000000	77,025625
3130,000000	77,136340
3129,000000	77,244340
3128,000000	77,348727
3127,000000	77,449907
3126,000000	77,549269
3125,000000	77,648355
3124,000000	77,747932
3123,000000	77,847192
3122,000000	77,944243
3121,000000	78,037885
3120,000000	78,128477
3119,000000	78,216720
3118,000000	78,301979
3117,000000	78,382527
3116,000000	78,457318
3115,000000	78,526875
3114,000000	78,592943
3113,000000	78,657641
3112,000000	78,722344
3111,000000	78,786634
3110,000000	78,848419
3109,000000	78,905837
3108,000000	78,958889
3107,000000	79,008983
3106,000000	79,057494
3105,000000	79,105047
3104,000000	79,151533
3103,000000	79,196003
3102,000000	79,236930
3101,000000	79,273497
3100,000000	79,306488
3099,000000	79,337273
3098,000000	79,365848
3097,000000	79,390329
3096,000000	79,408681
3095,000000	79,420521
3094,000000	79,427310
3093,000000	79,430900
3092,000000	79,431721
3091,000000	79,428521
3090,000000	79,420071
3089,000000	79,407616
3088,000000	79,395495
3087,000000	79,389504
3086,000000	79,394914
3085,000000	79,415716
3084,000000	79,454249
3083,000000	79,510071
3082,000000	79,579594
3081,000000	79,657272
3080,000000	79,737741
3079,000000	79,817087
3078,000000	79,893013
3077,000000	79,965322
3076,000000	80,036150
3075,000000	80,109319
3074,000000	80,189099
3073,000000	80,279135
3072,000000	80,381958
3071,000000	80,498410
3070,000000	80,627478
3069,000000	80,766886
3068,000000	80,913654
3067,000000	81,064634
3066,000000	81,216982
3065,000000	81,368769
3064,000000	81,519114
3063,000000	81,667471
3062,000000	81,813219
3061,000000	81,956008
3060,000000	82,096080
3059,000000	82,233757
3058,000000	82,368903
3057,000000	82,501381
3056,000000	82,631893
3055,000000	82,761814
3054,000000	82,892085
3053,000000	83,022629
3052,000000	83,152591
3051,000000	83,280911
3050,000000	83,407094
3049,000000	83,532075
3048,000000	83,658234
3047,000000	83,787840
3046,000000	83,921395
3045,000000	84,057783
3044,000000	84,195639
3043,000000	84,333812
3042,000000	84,470765
3041,000000	84,604617
3040,000000	84,734268
3039,000000	84,859879
3038,000000	84,982122
3037,000000	85,101410
3036,000000	85,217795
3035,000000	85,331018
3034,000000	85,440250
3033,000000	85,544576
3032,000000	85,643964
3031,000000	85,739168
3030,000000	85,830712
3029,000000	85,918428
3028,000000	86,002081
3027,000000	86,081503
3026,000000	86,155819
3025,000000	86,223680
3024,000000	86,284502
3023,000000	86,338893
3022,000000	86,387479
3021,000000	86,429910
3020,000000	86,465696
3019,000000	86,495375
3018,000000	86,520640
3017,000000	86,543764
3016,000000	86,567222
3015,000000	86,593421
3014,000000	86,624156
3013,000000	86,660442
3012,000000	86,702641
3011,000000	86,750338
3010,000000	86,802142
3009,000000	86,856465
3008,000000	86,912692
3007,000000	86,970980
3006,000000	87,030733
3005,000000	87,089770
3004,000000	87,145282
3003,000000	87,194974
3002,000000	87,237203
3001,000000	87,270315
3000,000000	87,292254
2999,000000	87,300669
2998,000000	87,293460
2997,000000	87,270053
2996,000000	87,231525
2995,000000	87,178930
2994,000000	87,111729
2993,000000	87,029061
2992,000000	86,933056
2991,000000	86,829426
2990,000000	86,724688
2989,000000	86,623324
2988,000000	86,527149
2987,000000	86,435607
2986,000000	86,345269
2985,000000	86,250063
2984,000000	86,143392
2983,000000	86,020545
2982,000000	85,880000
2981,000000	85,723261
2980,000000	85,553517
2979,000000	85,373330
2978,000000	85,182061
2977,000000	84,975736
2976,000000	84,748852
2975,000000	84,496386
2974,000000	84,215148
2973,000000	83,904797
2972,000000	83,568996
2971,000000	83,215109
2970,000000	82,853454
2969,000000	82,497064
2968,000000	82,161647
2967,000000	81,863609
2966,000000	81,616527
2965,000000	81,428730
2964,000000	81,302051
2963,000000	81,232017
2962,000000	81,208375
2961,000000	81,217303
2960,000000	81,244689
2959,000000	81,278326
2958,000000	81,308832
2957,000000	81,329353
2956,000000	81,335252
2955,000000	81,323232
2954,000000	81,290643
2953,000000	81,235725
2952,000000	81,158344
2951,000000	81,060015
2950,000000	80,942551
2949,000000	80,807033
2948,000000	80,653619
2947,000000	80,482541
2946,000000	80,295556
2945,000000	80,096800
2944,000000	79,892175
2943,000000	79,687279
2942,000000	79,486251
2941,000000	79,292260
2940,000000	79,108442
2939,000000	78,937732
2938,000000	78,782219
2937,000000	78,643151
2936,000000	78,520817
2935,000000	78,414254
2934,000000	78,321383
2933,000000	78,240171
2932,000000	78,169500
2931,000000	78,108961
2930,000000	78,059012
2929,000000	78,021517
2928,000000	77,999347
2927,000000	77,994426
2926,000000	78,006243
2925,000000	78,032964
2924,000000	78,073395
2923,000000	78,127557
2922,000000	78,195880
2921,000000	78,278362
2920,000000	78,374694
2919,000000	78,484597
2918,000000	78,608194
2917,000000	78,746244
2916,000000	78,899572
2915,000000	79,068282
2914,000000	79,251290
2913,000000	79,446528
2912,000000	79,650710
2911,000000	79,858605
2910,000000	80,063443
2909,000000	80,258521
2908,000000	80,438741
2907,000000	80,600099
2906,000000	80,738608
2905,000000	80,850957
2904,000000	80,936440
2903,000000	80,997641
2902,000000	81,039036
2901,000000	81,065202
2900,000000	81,079468
2899,000000	81,083140
2898,000000	81,075165
2897,000000	81,053104
2896,000000	81,015107
2895,000000	80,961255
2894,000000	80,893860
2893,000000	80,817206
2892,000000	80,736983
2891,000000	80,659161
2890,000000	80,588849
2889,000000	80,530274
2888,000000	80,486913
2887,000000	80,460727
2886,000000	80,451156
2885,000000	80,455448
2884,000000	80,470528
2883,000000	80,494396
2882,000000	80,526089
2881,000000	80,565146
2880,000000	80,611794
2879,000000	80,667974
2878,000000	80,738008
2877,000000	80,828013
2876,000000	80,943903
2875,000000	81,088970
2874,000000	81,262784
2873,000000	81,461926
2872,000000	81,681488
2871,000000	81,915797
2870,000000	82,158593
2869,000000	82,403189
2868,000000	82,642799
2867,000000	82,870666
2866,000000	83,079838
2865,000000	83,264072
2864,000000	83,419402
2863,000000	83,544893
2862,000000	83,642245
2861,000000	83,715487
2860,000000	83,771524
2859,000000	83,820595
2858,000000	83,875243
2857,000000	83,947927
2856,000000	84,048602
2855,000000	84,182510
2854,000000	84,349122
2853,000000	84,542775
2852,000000	84,754221
2851,000000	84,972020
2850,000000	85,183892
2849,000000	85,378618
2848,000000	85,547928
2847,000000	85,687457
2846,000000	85,796084
2845,000000	85,875215
2844,000000	85,928623
2843,000000	85,961801
2842,000000	85,980813
2841,000000	85,991380
2840,000000	85,998003
2839,000000	86,003138
2838,000000	86,007914
2837,000000	86,015032
2836,000000	86,032240
2835,000000	86,072375
2834,000000	86,149598
2833,000000	86,275309
2832,000000	86,455241
2831,000000	86,687536
2830,000000	86,962316
2829,000000	87,264026
2828,000000	87,576047
2827,000000	87,884529
2826,000000	88,179136
2825,000000	88,452690
2824,000000	88,701501
2823,000000	88,924988
2822,000000	89,124348
2821,000000	89,301503
2820,000000	89,459214
2819,000000	89,601182
2818,000000	89,730860
2817,000000	89,850424
2816,000000	89,961347
2815,000000	90,065161
2814,000000	90,163372
2813,000000	90,257313
2812,000000	90,348043
2811,000000	90,435865
2810,000000	90,519937
2809,000000	90,599445
2808,000000	90,675429
2807,000000	90,750374
2806,000000	90,825996
2805,000000	90,902405
2804,000000	90,979307
2803,000000	91,056481
2802,000000	91,132799
2801,000000	91,206520
2800,000000	91,277187
2799,000000	91,345960
2798,000000	91,413603
2797,000000	91,479604
2796,000000	91,543867
2795,000000	91,607547
2794,000000	91,671285
2793,000000	91,734016
2792,000000	91,794457
2791,000000	91,852634
2790,000000	91,908979
2789,000000	91,963200
2788,000000	92,015086
2787,000000	92,065342
2786,000000	92,114713
2785,000000	92,163240
2784,000000	92,211103
2783,000000	92,259095
2782,000000	92,307339
2781,000000	92,354718
2780,000000	92,400578
2779,000000	92,445946
2778,000000	92,492040
2777,000000	92,538353
2776,000000	92,583171
2775,000000	92,625264
2774,000000	92,664369
2773,000000	92,700961
2772,000000	92,736379
2771,000000	92,772364
2770,000000	92,809558
2769,000000	92,846956
2768,000000	92,883271
2767,000000	92,918105
2766,000000	92,951455
2765,000000	92,983256
2764,000000	93,014087
2763,000000	93,045288
2762,000000	93,077555
2761,000000	93,110108
2760,000000	93,141773
2759,000000	93,172043
2758,000000	93,200765
2757,000000	93,227807
2756,000000	93,253626
2755,000000	93,279286
2754,000000	93,305372
2753,000000	93,331648
2752,000000	93,357956
2751,000000	93,384310
2750,000000	93,409866
2749,000000	93,433024
2748,000000	93,453127
2747,000000	93,471085
2746,000000	93,488139
2745,000000	93,505297
2744,000000	93,524065
2743,000000	93,546004
2742,000000	93,570821
2741,000000	93,596181
2740,000000	93,620098
2739,000000	93,642352
2738,000000	93,663134
2737,000000	93,681823
2736,000000	93,697896
2735,000000	93,711791
2734,000000	93,723934
2733,000000	93,733986
2732,000000	93,741700
2731,000000	93,747618
2730,000000	93,752631
2729,000000	93,758050
2728,000000	93,766402
2727,000000	93,780739
2726,000000	93,802534
2725,000000	93,831236
2724,000000	93,866130
2723,000000	93,907046
2722,000000	93,952759
2721,000000	94,000484
2720,000000	94,047725
2719,000000	94,093456
2718,000000	94,137021
2717,000000	94,177364
2716,000000	94,214283
2715,000000	94,248993
2714,000000	94,282441
2713,000000	94,314071
2712,000000	94,342918
2711,000000	94,368760
2710,000000	94,391774
2709,000000	94,412326
2708,000000	94,431625
2707,000000	94,451303
2706,000000	94,471604
2705,000000	94,491147
2704,000000	94,508900
2703,000000	94,525153
2702,000000	94,540366
2701,000000	94,554512
2700,000000	94,567945
2699,000000	94,581381
2698,000000	94,594574
2697,000000	94,606646
2696,000000	94,618131
2695,000000	94,630965
2694,000000	94,645853
2693,000000	94,661296
2692,000000	94,675824
2691,000000	94,689461
2690,000000	94,702347
2689,000000	94,713711
2688,000000	94,723144
2687,000000	94,731386
2686,000000	94,738996
2685,000000	94,745713
2684,000000	94,751840
2683,000000	94,758670
2682,000000	94,766733
2681,000000	94,774935
2680,000000	94,782142
2679,000000	94,788252
2678,000000	94,793174
2677,000000	94,796388
2676,000000	94,798207
2675,000000	94,799953
2674,000000	94,802234
2673,000000	94,804528
2672,000000	94,806984
2671,000000	94,810945
2670,000000	94,817033
2669,000000	94,824337
2668,000000	94,832175
2667,000000	94,840934
2666,000000	94,850447
2665,000000	94,859305
2664,000000	94,866696
2663,000000	94,873556
2662,000000	94,881180
2661,000000	94,890181
2660,000000	94,901394
2659,000000	94,915875
2658,000000	94,933099
2657,000000	94,950830
2656,000000	94,967737
2655,000000	94,984671
2654,000000	95,002528
2653,000000	95,020644
2652,000000	95,038370
2651,000000	95,056531
2650,000000	95,076095
2649,000000	95,096703
2648,000000	95,117432
2647,000000	95,137714
2646,000000	95,156963
2645,000000	95,174962
2644,000000	95,193215
2643,000000	95,213986
2642,000000	95,237207
2641,000000	95,260281
2640,000000	95,281663
2639,000000	95,302527
2638,000000	95,324136
2637,000000	95,345857
2636,000000	95,366938
2635,000000	95,387974
2634,000000	95,409427
2633,000000	95,430680
2632,000000	95,451564
2631,000000	95,472813
2630,000000	95,494173
2629,000000	95,514359
2628,000000	95,533616
2627,000000	95,553742
2626,000000	95,574810
2625,000000	95,594817
2624,000000	95,613539
2623,000000	95,633615
2622,000000	95,656316
2621,000000	95,679311
2620,000000	95,700217
2619,000000	95,719527
2618,000000	95,738604
2617,000000	95,757773
2616,000000	95,777998
2615,000000	95,801123
2614,000000	95,826487
2613,000000	95,850309
2612,000000	95,870459
2611,000000	95,889106
2610,000000	95,908769
2609,000000	95,928761
2608,000000	95,947598
2607,000000	95,965921
2606,000000	95,984843
2605,000000	96,003992
2604,000000	96,023221
2603,000000	96,043696
2602,000000	96,065455
2601,000000	96,086466
2600,000000	96,105688
2599,000000	96,124359
2598,000000	96,142965
2597,000000	96,160003
2596,000000	96,175102
2595,000000	96,190002
2594,000000	96,205003
2593,000000	96,218195
2592,000000	96,229741
2591,000000	96,243110
2590,000000	96,260053
2589,000000	96,277994
2588,000000	96,294262
2587,000000	96,309026
2586,000000	96,322278
2585,000000	96,332196
2584,000000	96,339055
2583,000000	96,346770
2582,000000	96,357826
2581,000000	96,370189
2580,000000	96,381574
2579,000000	96,393010
2578,000000	96,405694
2577,000000	96,418048
2576,000000	96,428594
2575,000000	96,438472
2574,000000	96,448675
2573,000000	96,457996
2572,000000	96,465650
2571,000000	96,472530
2570,000000	96,478177
2569,000000	96,480464
2568,000000	96,480260
2567,000000	96,482332
2566,000000	96,489421
2565,000000	96,499292
2564,000000	96,509483
2563,000000	96,520540
2562,000000	96,532429
2561,000000	96,542438
2560,000000	96,549561
2559,000000	96,556845
2558,000000	96,566543
2557,000000	96,576660
2556,000000	96,584674
2555,000000	96,590944
2554,000000	96,596277
2553,000000	96,600302
2552,000000	96,604402
2551,000000	96,611921
2550,000000	96,623080
2549,000000	96,633824
2548,000000	96,641904
2547,000000	96,649676
2546,000000	96,658699
2545,000000	96,666329
2544,000000	96,670250
2543,000000	96,671919
2542,000000	96,673010
2541,000000	96,673116
2540,000000	96,673604
2539,000000	96,678871
2538,000000	96,690402
2537,000000	96,703542
2536,000000	96,713113
2535,000000	96,718576
2534,000000	96,721680
2533,000000	96,723361
2532,000000	96,725341
2531,000000	96,730236
2530,000000	96,737448
2529,000000	96,743077
2528,000000	96,745999
2527,000000	96,749621
2526,000000	96,755676
2525,000000	96,761414
2524,000000	96,765293
2523,000000	96,770249
2522,000000	96,778367
2521,000000	96,787091
2520,000000	96,793584
2519,000000	96,798380
2518,000000	96,802122
2517,000000	96,803566
2516,000000	96,803636
2515,000000	96,806716
2514,000000	96,814952
2513,000000	96,825334
2512,000000	96,834789
2511,000000	96,843721
2510,000000	96,852549
2509,000000	96,859926
2508,000000	96,866774
2507,000000	96,876673
2506,000000	96,889434
2505,000000	96,899409
2504,000000	96,903221
2503,000000	96,904299
2502,000000	96,906910
2501,000000	96,910964
2500,000000	96,915609
2499,000000	96,922642
2498,000000	96,932611
2497,000000	96,942172
2496,000000	96,948814
2495,000000	96,954273
2494,000000	96,960441
2493,000000	96,966330
2492,000000	96,971685
2491,000000	96,978823
2490,000000	96,987934
2489,000000	96,995231
2488,000000	96,998830
2487,000000	97,001943
2486,000000	97,007520
2485,000000	97,014258
2484,000000	97,020662
2483,000000	97,028294
2482,000000	97,037960
2481,000000	97,047035
2480,000000	97,053514
2479,000000	97,058692
2478,000000	97,063574
2477,000000	97,067155
2476,000000	97,070343
2475,000000	97,076643
2474,000000	97,086385
2473,000000	97,095190
2472,000000	97,100738
2471,000000	97,106371
2470,000000	97,115418
2469,000000	97,126665
2468,000000	97,137724
2467,000000	97,148049
2466,000000	97,156451
2465,000000	97,160756
2464,000000	97,162471
2463,000000	97,166755
2462,000000	97,175297
2461,000000	97,184109
2460,000000	97,190450
2459,000000	97,196483
2458,000000	97,203848
2457,000000	97,210430
2456,000000	97,215451
2455,000000	97,222130
2454,000000	97,231981
2453,000000	97,241616
2452,000000	97,248357
2451,000000	97,254175
2450,000000	97,261166
2449,000000	97,268253
2448,000000	97,275158
2447,000000	97,284468
2446,000000	97,296843
2445,000000	97,309244
2444,000000	97,320371
2443,000000	97,332507
2442,000000	97,345575
2441,000000	97,355403
2440,000000	97,360914
2439,000000	97,367134
2438,000000	97,377736
2437,000000	97,390055
2436,000000	97,400625
2435,000000	97,409985
2434,000000	97,418926
2433,000000	97,425642
2432,000000	97,430103
2431,000000	97,435993
2430,000000	97,445043
2429,000000	97,454323
2428,000000	97,461876
2427,000000	97,469767
2426,000000	97,478962
2425,000000	97,486853
2424,000000	97,492660
2423,000000	97,499604
2422,000000	97,508604
2421,000000	97,515480
2420,000000	97,517558
2419,000000	97,517853
2418,000000	97,519752
2417,000000	97,522846
2416,000000	97,526637
2415,000000	97,532730
2414,000000	97,540491
2413,000000	97,545986
2412,000000	97,548274
2411,000000	97,551645
2410,000000	97,559100
2409,000000	97,568753
2408,000000	97,578806
2407,000000	97,590082
2406,000000	97,601149
2405,000000	97,607311
2404,000000	97,607615
2403,000000	97,607095
2402,000000	97,609075
2401,000000	97,610984
2400,000000	97,610633
2399,000000	97,610665
2398,000000	97,613492
2397,000000	97,617361
2396,000000	97,620584
2395,000000	97,624250
2394,000000	97,627752
2393,000000	97,627352
2392,000000	97,622727
2391,000000	97,619659
2390,000000	97,622716
2389,000000	97,630027
2388,000000	97,638283
2387,000000	97,647909
2386,000000	97,660093
2385,000000	97,673465
2384,000000	97,687020
2383,000000	97,701866
2382,000000	97,717041
2381,000000	97,728036
2380,000000	97,732573
2379,000000	97,733442
2378,000000	97,732621
2377,000000	97,727611
2376,000000	97,717519
2375,000000	97,707649
2374,000000	97,703004
2373,000000	97,702012
2372,000000	97,701913
2371,000000	97,705237
2370,000000	97,714910
2369,000000	97,727661
2368,000000	97,738247
2367,000000	97,745423
2366,000000	97,748508
2365,000000	97,744076
2364,000000	97,732268
2363,000000	97,719935
2362,000000	97,710826
2361,000000	97,701383
2360,000000	97,689067
2359,000000	97,675756
2358,000000	97,661882
2357,000000	97,643024
2356,000000	97,620255
2355,000000	97,603406
2354,000000	97,597024
2353,000000	97,595833
2352,000000	97,597937
2351,000000	97,611312
2350,000000	97,639052
2349,000000	97,673024
2348,000000	97,703788
2347,000000	97,725586
2346,000000	97,733287
2345,000000	97,722691
2344,000000	97,700361
2343,000000	97,678322
2342,000000	97,659529
2341,000000	97,640933
2340,000000	97,623288
2339,000000	97,611415
2338,000000	97,604531
2337,000000	97,596789
2336,000000	97,587719
2335,000000	97,584756
2334,000000	97,590838
2333,000000	97,598466
2332,000000	97,598701
2331,000000	97,591187
2330,000000	97,577695
2329,000000	97,554393
2328,000000	97,517974
2327,000000	97,471787
2326,000000	97,425450
2325,000000	97,387906
2324,000000	97,367695
2323,000000	97,369980
2322,000000	97,390579
2321,000000	97,417618
2320,000000	97,441442
2319,000000	97,460939
2318,000000	97,477183
2317,000000	97,490005
2316,000000	97,501610
2315,000000	97,516438
2314,000000	97,534143
2313,000000	97,548191
2312,000000	97,555097
2311,000000	97,557829
2310,000000	97,559147
2309,000000	97,557451
2308,000000	97,553532
2307,000000	97,552489
2306,000000	97,557171
2305,000000	97,564660
2304,000000	97,572738
2303,000000	97,582532
2302,000000	97,592724
2301,000000	97,598621
2300,000000	97,599527
2299,000000	97,599516
2298,000000	97,598453
2297,000000	97,590286
2296,000000	97,574149
2295,000000	97,557718
2294,000000	97,546484
2293,000000	97,536968
2292,000000	97,526133
2291,000000	97,517743
2290,000000	97,514828
2289,000000	97,513161
2288,000000	97,508815
2287,000000	97,504550
2286,000000	97,503651
2285,000000	97,504756
2284,000000	97,507705
2283,000000	97,516422
2282,000000	97,530374
2281,000000	97,541772
2280,000000	97,546405
2279,000000	97,549141
2278,000000	97,553700
2277,000000	97,557217
2276,000000	97,559328
2275,000000	97,565662
2274,000000	97,576462
2273,000000	97,582959
2272,000000	97,581380
2271,000000	97,579037
2270,000000	97,581124
2269,000000	97,583427
2268,000000	97,584104
2267,000000	97,589153
2266,000000	97,599506
2265,000000	97,605979
2264,000000	97,604337
2263,000000	97,601623
2262,000000	97,601040
2261,000000	97,594974
2260,000000	97,580649
2259,000000	97,568196
2258,000000	97,565074
2257,000000	97,566853
2256,000000	97,570338
2255,000000	97,580769
2254,000000	97,597222
2253,000000	97,606891
2252,000000	97,603044
2251,000000	97,594073
2250,000000	97,587225
2249,000000	97,579134
2248,000000	97,569638
2247,000000	97,567434
2246,000000	97,573716
2245,000000	97,577177
2244,000000	97,573843
2243,000000	97,573354
2242,000000	97,577258
2241,000000	97,571125
2240,000000	97,549730
2239,000000	97,530191
2238,000000	97,527268
2237,000000	97,533620
2236,000000	97,536394
2235,000000	97,535617
2234,000000	97,533893
2233,000000	97,526512
2232,000000	97,514289
2231,000000	97,508605
2230,000000	97,511586
2229,000000	97,509513
2228,000000	97,496723
2227,000000	97,486751
2226,000000	97,488144
2225,000000	97,489927
2224,000000	97,483431
2223,000000	97,477850
2222,000000	97,480949
2221,000000	97,484620
2220,000000	97,483070
2219,000000	97,484634
2218,000000	97,492616
2217,000000	97,494744
2216,000000	97,485147
2215,000000	97,475772
2214,000000	97,473825
2213,000000	97,469481
2212,000000	97,457990
2211,000000	97,450924
2210,000000	97,452605
2209,000000	97,449219
2208,000000	97,434809
2207,000000	97,424494
2206,000000	97,426936
2205,000000	97,427806
2204,000000	97,415376
2203,000000	97,400221
2202,000000	97,394623
2201,000000	97,394729
2200,000000	97,395787
2199,000000	97,402335
2198,000000	97,411174
2197,000000	97,407973
2196,000000	97,392985
2195,000000	97,385004
2194,000000	97,389321
2193,000000	97,388351
2192,000000	97,374754
2191,000000	97,363982
2190,000000	97,362385
2189,000000	97,353897
2188,000000	97,332860
2187,000000	97,318622
2186,000000	97,323735
2185,000000	97,339657
2184,000000	97,365626
2183,000000	97,414389
2182,000000	97,472443
2181,000000	97,496126
2180,000000	97,468919
2179,000000	97,425444
2178,000000	97,400140
2177,000000	97,391534
2176,000000	97,391040
2175,000000	97,404751
2174,000000	97,425277
2173,000000	97,423041
2172,000000	97,388931
2171,000000	97,349808
2170,000000	97,322551
2169,000000	97,290313
2168,000000	97,244442
2167,000000	97,209407
2166,000000	97,199741
2165,000000	97,188714
2164,000000	97,152866
2163,000000	97,117066
2162,000000	97,127000
2161,000000	97,205605
2160,000000	97,351806
2159,000000	97,540313
2158,000000	97,704256
2157,000000	97,774245
2156,000000	97,753563
2155,000000	97,704685
2154,000000	97,664340
2153,000000	97,621627
2152,000000	97,572196
2151,000000	97,540643
2150,000000	97,539129
2149,000000	97,548814
2148,000000	97,555876
2147,000000	97,567279
2146,000000	97,579878
2145,000000	97,573149
2144,000000	97,545679
2143,000000	97,521777
2142,000000	97,511995
2141,000000	97,500914
2140,000000	97,483247
2139,000000	97,477014
2138,000000	97,491838
2137,000000	97,515296
2136,000000	97,539458
2135,000000	97,569464
2134,000000	97,598090
2133,000000	97,603938
2132,000000	97,583388
2131,000000	97,555846
2130,000000	97,531981
2129,000000	97,504566
2128,000000	97,473656
2127,000000	97,453783
2126,000000	97,448688
2125,000000	97,443858
2124,000000	97,431349
2123,000000	97,420484
2122,000000	97,417546
2121,000000	97,416428
2120,000000	97,414906
2119,000000	97,417626
2118,000000	97,417695
2117,000000	97,398861
2116,000000	97,363735
2115,000000	97,336799
2114,000000	97,331436
2113,000000	97,335689
2112,000000	97,337866
2111,000000	97,342155
2110,000000	97,350007
2109,000000	97,351414
2108,000000	97,346214
2107,000000	97,349833
2106,000000	97,365673
2105,000000	97,375968
2104,000000	97,371694
2103,000000	97,368166
2102,000000	97,377865
2101,000000	97,391655
2100,000000	97,399730
2099,000000	97,408717
2098,000000	97,424258
2097,000000	97,438690
2096,000000	97,448438
2095,000000	97,461271
2094,000000	97,475329
2093,000000	97,474067
2092,000000	97,453008
2091,000000	97,428697
2090,000000	97,412871
2089,000000	97,399884
2088,000000	97,387589
2087,000000	97,385730
2086,000000	97,393880
2085,000000	97,395550
2084,000000	97,385371
2083,000000	97,378689
2082,000000	97,383600
2081,000000	97,388519
2080,000000	97,387688
2079,000000	97,393206
2078,000000	97,408405
2077,000000	97,416967
2076,000000	97,412087
2075,000000	97,409923
2074,000000	97,419745
2073,000000	97,427954
2072,000000	97,426809
2071,000000	97,430550
2070,000000	97,447233
2069,000000	97,462833
2068,000000	97,468580
2067,000000	97,475301
2066,000000	97,486591
2065,000000	97,488375
2064,000000	97,481123
2063,000000	97,488875
2062,000000	97,519208
2061,000000	97,546476
2060,000000	97,550764
2059,000000	97,542800
2058,000000	97,536453
2057,000000	97,529844
2056,000000	97,525913
2055,000000	97,535103
2054,000000	97,543928
2053,000000	97,521298
2052,000000	97,473083
2051,000000	97,449478
2050,000000	97,476319
2049,000000	97,518349
2048,000000	97,538845
2047,000000	97,553341
2046,000000	97,585141
2045,000000	97,618046
2044,000000	97,634477
2043,000000	97,651243
2042,000000	97,679348
2041,000000	97,693890
2040,000000	97,680303
2039,000000	97,664067
2038,000000	97,662844
2037,000000	97,659841
2036,000000	97,653211
2035,000000	97,674799
2034,000000	97,726439
2033,000000	97,759549
2032,000000	97,755308
2031,000000	97,758838
2030,000000	97,797207
2029,000000	97,835050
2028,000000	97,846024
2027,000000	97,857524
2026,000000	97,886960
2025,000000	97,903051
2024,000000	97,888757
2023,000000	97,876355
2022,000000	97,883120
2021,000000	97,879848
2020,000000	97,856551
2019,000000	97,852288
2018,000000	97,884598
2017,000000	97,912795
2016,000000	97,908663
2015,000000	97,899305
2014,000000	97,905468
2013,000000	97,905954
2012,000000	97,891992
2011,000000	97,892401
2010,000000	97,917156
2009,000000	97,936008
2008,000000	97,940029
2007,000000	97,960919
2006,000000	98,003287
2005,000000	98,025793
2004,000000	98,012195
2003,000000	97,993391
2002,000000	97,982669
2001,000000	97,958900
2000,000000	97,924301
1999,000000	97,915752
1998,000000	97,938398
1997,000000	97,949244
1996,000000	97,929341
1995,000000	97,913480
1994,000000	97,924724
1993,000000	97,936793
1992,000000	97,928786
1991,000000	97,921824
1990,000000	97,927020
1989,000000	97,919409
1988,000000	97,893326
1987,000000	97,880524
1986,000000	97,888505
1985,000000	97,880425
1984,000000	97,841526
1983,000000	97,806366
1982,000000	97,794427
1981,000000	97,783061
1980,000000	97,770562
1979,000000	97,801740
1978,000000	97,887666
1977,000000	97,967928
1976,000000	98,002803
1975,000000	98,024445
1974,000000	98,054938
1973,000000	98,064898
1972,000000	98,045556
1971,000000	98,035678
1970,000000	98,047029
1969,000000	98,042065
1968,000000	98,011572
1967,000000	97,998586
1966,000000	98,015298
1965,000000	98,018634
1964,000000	97,997598
1963,000000	97,999496
1962,000000	98,046155
1961,000000	98,097708
1960,000000	98,122873
1959,000000	98,136683
1958,000000	98,145247
1957,000000	98,126787
1956,000000	98,088250
1955,000000	98,071232
1954,000000	98,083430
1953,000000	98,085521
1952,000000	98,064996
1951,000000	98,056811
1950,000000	98,074371
1949,000000	98,085355
1948,000000	98,073182
1947,000000	98,063011
1946,000000	98,067186
1945,000000	98,063166
1944,000000	98,046147
1943,000000	98,046096
1942,000000	98,068554
1941,000000	98,077335
1940,000000	98,062152
1939,000000	98,058645
1938,000000	98,083644
1937,000000	98,106790
1936,000000	98,104940
1935,000000	98,097192
1934,000000	98,101680
1933,000000	98,104008
1932,000000	98,095119
1931,000000	98,092172
1930,000000	98,101425
1929,000000	98,104252
1928,000000	98,092919
1927,000000	98,086775
1926,000000	98,092130
1925,000000	98,091006
1924,000000	98,079204
1923,000000	98,075807
1922,000000	98,083640
1921,000000	98,079534
1920,000000	98,059048
1919,000000	98,048875
1918,000000	98,057139
1917,000000	98,058155
1916,000000	98,043563
1915,000000	98,037398
1914,000000	98,050364
1913,000000	98,062954
1912,000000	98,063657
1911,000000	98,066654
1910,000000	98,077250
1909,000000	98,077562
1908,000000	98,061639
1907,000000	98,051635
1906,000000	98,055917
1905,000000	98,056836
1904,000000	98,048660
1903,000000	98,047941
1902,000000	98,059707
1901,000000	98,066402
1900,000000	98,059938
1899,000000	98,055643
1898,000000	98,059375
1897,000000	98,057349
1896,000000	98,048649
1895,000000	98,050850
1894,000000	98,063176
1893,000000	98,061603
1892,000000	98,042319
1891,000000	98,031881
1890,000000	98,041878
1889,000000	98,050924
1888,000000	98,048014
1887,000000	98,049308
1886,000000	98,060072
1885,000000	98,062223
1884,000000	98,049082
1883,000000	98,038907
1882,000000	98,041351
1881,000000	98,042319
1880,000000	98,033478
1879,000000	98,028529
1878,000000	98,033853
1877,000000	98,033997
1876,000000	98,024684
1875,000000	98,023534
1874,000000	98,033646
1873,000000	98,032535
1872,000000	98,010946
1871,000000	97,991446
1870,000000	97,991770
1869,000000	97,993962
1868,000000	97,982761
1867,000000	97,975666
1866,000000	97,980693
1865,000000	97,982501
1864,000000	97,976921
1863,000000	97,978357
1862,000000	97,989247
1861,000000	97,992373
1860,000000	97,982114
1859,000000	97,975318
1858,000000	97,978692
1857,000000	97,976827
1856,000000	97,963542
1855,000000	97,954925
1854,000000	97,957396
1853,000000	97,956713
1852,000000	97,942530
1851,000000	97,927418
1850,000000	97,922452
1849,000000	97,917893
1848,000000	97,907295
1847,000000	97,903591
1846,000000	97,917349
1845,000000	97,936138
1844,000000	97,940219
1843,000000	97,931829
1842,000000	97,918973
1841,000000	97,898970
1840,000000	97,876674
1839,000000	97,867253
1838,000000	97,868428
1837,000000	97,861652
1836,000000	97,845015
1835,000000	97,835629
1834,000000	97,834936
1833,000000	97,823756
1832,000000	97,798033
1831,000000	97,784631
1830,000000	97,793427
1829,000000	97,795304
1828,000000	97,774492
1827,000000	97,752181
1826,000000	97,748849
1825,000000	97,752523
1824,000000	97,748406
1823,000000	97,746910
1822,000000	97,753814
1821,000000	97,754803
1820,000000	97,743890
1819,000000	97,737864
1818,000000	97,743024
1817,000000	97,741563
1816,000000	97,724900
1815,000000	97,706496
1814,000000	97,694862
1813,000000	97,678202
1812,000000	97,652445
1811,000000	97,633808
1810,000000	97,625951
1809,000000	97,612277
1808,000000	97,589717
1807,000000	97,575039
1806,000000	97,571276
1805,000000	97,559117
1804,000000	97,531191
1803,000000	97,503801
1802,000000	97,490831
1801,000000	97,479205
1800,000000	97,459671
1799,000000	97,444955
1798,000000	97,437850
1797,000000	97,422726
1796,000000	97,395494
1795,000000	97,370144
1794,000000	97,356126
1793,000000	97,338090
1792,000000	97,301215
1791,000000	97,264599
1790,000000	97,242564
1789,000000	97,219822
1788,000000	97,188570
1787,000000	97,162365
1786,000000	97,148838
1785,000000	97,134539
1784,000000	97,110641
1783,000000	97,086553
1782,000000	97,074527
1781,000000	97,064783
1780,000000	97,048310
1779,000000	97,037691
1778,000000	97,041371
1777,000000	97,052555
1776,000000	97,065611
1775,000000	97,086502
1774,000000	97,118368
1773,000000	97,136782
1772,000000	97,109652
1771,000000	97,061965
1770,000000	97,031293
1769,000000	97,013195
1768,000000	96,998833
1767,000000	96,992116
1766,000000	96,989330
1765,000000	96,972714
1764,000000	96,941903
1763,000000	96,921901
1762,000000	96,922462
1761,000000	96,911512
1760,000000	96,872134
1759,000000	96,827328
1758,000000	96,800415
1757,000000	96,783265
1756,000000	96,757139
1755,000000	96,734412
1754,000000	96,727413
1753,000000	96,718800
1752,000000	96,686695
1751,000000	96,637223
1750,000000	96,585495
1749,000000	96,527374
1748,000000	96,462387
1747,000000	96,411122
1746,000000	96,381723
1745,000000	96,348212
1744,000000	96,295305
1743,000000	96,243109
1742,000000	96,206979
1741,000000	96,168237
1740,000000	96,112351
1739,000000	96,058431
1738,000000	96,028092
1737,000000	96,007380
1736,000000	95,977857
1735,000000	95,950580
1734,000000	95,897290
1733,000000	95,765576
1732,000000	95,585166
1731,000000	95,431251
1730,000000	95,331699
1729,000000	95,250819
1728,000000	95,155104
1727,000000	95,055338
1726,000000	94,964730
1725,000000	94,859033
1724,000000	94,722144
1723,000000	94,581994
1722,000000	94,467336
1721,000000	94,370515
1720,000000	94,277168
1719,000000	94,193466
1718,000000	94,088137
1717,000000	93,893141
1716,000000	93,634450
1715,000000	93,412806
1714,000000	93,260527
1713,000000	93,128704
1712,000000	92,979859
1711,000000	92,826643
1710,000000	92,679583
1709,000000	92,510143
1708,000000	92,290504
1707,000000	92,032800
1706,000000	91,743833
1705,000000	91,416289
1704,000000	91,093421
1703,000000	90,815341
1702,000000	90,529370
1701,000000	90,095203
1700,000000	89,443878
1699,000000	88,823793
1698,000000	88,371697
1697,000000	87,889524
1696,000000	87,204705
1695,000000	86,433009
1694,000000	85,784068
1693,000000	85,264180
1692,000000	84,778884
1691,000000	84,265502
1690,000000	83,714440
1689,000000	83,166470
1688,000000	82,684154
1687,000000	82,283906
1686,000000	81,865594
1685,000000	81,193046
1684,000000	80,138173
1683,000000	79,096631
1682,000000	78,345720
1681,000000	77,705210
1680,000000	77,016660
1679,000000	76,300016
1678,000000	75,610011
1677,000000	74,880236
1676,000000	73,973405
1675,000000	72,905403
1674,000000	71,905220
1673,000000	71,079717
1672,000000	70,316310
1671,000000	69,466911
1670,000000	68,447742
1669,000000	67,317711
1668,000000	66,264802
1667,000000	65,412944
1666,000000	64,725726
1665,000000	64,070668
1664,000000	63,323935
1663,000000	62,470034
1662,000000	61,633084
1661,000000	60,925446
1660,000000	60,340325
1659,000000	59,850110
1658,000000	59,456734
1657,000000	59,157504
1656,000000	58,925312
1655,000000	58,731411
1654,000000	58,492604
1653,000000	58,039887
1652,000000	57,497869
1651,000000	57,093376
1650,000000	56,813332
1649,000000	56,555905
1648,000000	56,195663
1647,000000	55,694568
1646,000000	55,227873
1645,000000	54,955643
1644,000000	54,857184
1643,000000	54,896432
1642,000000	55,062721
1641,000000	55,309776
1640,000000	55,568362
1639,000000	55,809030
1638,000000	56,045652
1637,000000	56,282234
1636,000000	56,470517
1635,000000	56,586633
1634,000000	56,684959
1633,000000	56,805138
1632,000000	56,956820
1631,000000	57,158249
1630,000000	57,446302
1629,000000	57,851412
1628,000000	58,359205
1627,000000	58,921105
1626,000000	59,521949
1625,000000	60,214935
1624,000000	61,073244
1623,000000	62,078962
1622,000000	63,089936
1621,000000	63,998453
1620,000000	64,833800
1619,000000	65,696522
1618,000000	66,699176
1617,000000	67,882832
1616,000000	69,076994
1615,000000	70,060547
1614,000000	70,850403
1613,000000	71,600489
1612,000000	72,399769
1611,000000	73,231496
1610,000000	74,041849
1609,000000	74,815510
1608,000000	75,558182
1607,000000	76,245394
1606,000000	76,854408
1605,000000	77,408424
1604,000000	77,938438
1603,000000	78,432983
1602,000000	78,862846
1601,000000	79,235202
1600,000000	79,571010
1599,000000	79,859348
1598,000000	80,083412
1597,000000	80,263840
1596,000000	80,433489
1595,000000	80,585604
1594,000000	80,696581
1593,000000	80,778207
1592,000000	80,853212
1591,000000	80,905287
1590,000000	80,903761
1589,000000	80,857012
1588,000000	80,791546
1587,000000	80,698338
1586,000000	80,552303
1585,000000	80,365747
1584,000000	80,163904
1583,000000	79,934950
1582,000000	79,653984
1581,000000	79,344490
1580,000000	79,060012
1579,000000	78,804638
1578,000000	78,501616
1577,000000	78,034222
1576,000000	77,370221
1575,000000	76,655564
1574,000000	76,048057
1573,000000	75,563300
1572,000000	75,122656
1571,000000	74,600672
1570,000000	73,893065
1569,000000	73,082509
1568,000000	72,365540
1567,000000	71,774777
1566,000000	71,204844
1565,000000	70,601160
1564,000000	70,020923
1563,000000	69,563072
1562,000000	69,235385
1561,000000	68,947742
1560,000000	68,522700
1559,000000	67,718670
1558,000000	66,886783
1557,000000	66,467010
1556,000000	66,283226
1555,000000	66,162342
1554,000000	66,067132
1553,000000	65,995814
1552,000000	65,971097
1551,000000	66,016390
1550,000000	66,135746
1549,000000	66,302255
1548,000000	66,493027
1547,000000	66,716571
1546,000000	66,998270
1545,000000	67,338651
1544,000000	67,707498
1543,000000	68,098499
1542,000000	68,543856
1541,000000	69,068120
1540,000000	69,634671
1539,000000	70,156407
1538,000000	70,568227
1537,000000	70,892779
1536,000000	71,212690
1535,000000	71,613062
1534,000000	72,138613
1533,000000	72,712229
1532,000000	73,216564
1531,000000	73,650686
1530,000000	74,071740
1529,000000	74,507825
1528,000000	74,963075
1527,000000	75,443131
1526,000000	75,938402
1525,000000	76,403712
1524,000000	76,820599
1523,000000	77,246814
1522,000000	77,739658
1521,000000	78,228212
1520,000000	78,601718
1519,000000	78,903301
1518,000000	79,250084
1517,000000	79,672886
1516,000000	80,114081
1515,000000	80,531948
1514,000000	80,937274
1513,000000	81,336146
1512,000000	81,720485
1511,000000	82,091762
1510,000000	82,464187
1509,000000	82,845962
1508,000000	83,257846
1507,000000	83,723370
1506,000000	84,178622
1505,000000	84,480841
1504,000000	84,633225
1503,000000	84,760709
1502,000000	84,928194
1501,000000	85,115389
1500,000000	85,290526
1499,000000	85,470878
1498,000000	85,678615
1497,000000	85,869260
1496,000000	85,991587
1495,000000	86,064719
1494,000000	86,118271
1493,000000	86,141208
1492,000000	86,126016
1491,000000	86,096688
1490,000000	86,056633
1489,000000	85,964094
1488,000000	85,816039
1487,000000	85,657390
1486,000000	85,493811
1485,000000	85,293825
1484,000000	85,043007
1483,000000	84,756771
1482,000000	84,437489
1481,000000	84,070761
1480,000000	83,674956
1479,000000	83,285465
1478,000000	82,893226
1477,000000	82,455920
1476,000000	81,977891
1475,000000	81,499712
1474,000000	80,988322
1473,000000	80,332732
1472,000000	79,568054
1471,000000	78,894394
1470,000000	78,371101
1469,000000	77,910930
1468,000000	77,453593
1467,000000	76,978573
1466,000000	76,447883
1465,000000	75,822997
1464,000000	75,165812
1463,000000	74,593898
1462,000000	74,118757
1461,000000	73,682852
1460,000000	73,246705
1459,000000	72,774732
1458,000000	72,157342
1457,000000	71,339404
1456,000000	70,581356
1455,000000	70,116331
1454,000000	69,883020
1453,000000	69,785499
1452,000000	69,797850
1451,000000	69,909461
1450,000000	70,085538
1449,000000	70,285219
1448,000000	70,493714
1447,000000	70,694639
1446,000000	70,858910
1445,000000	70,970633
1444,000000	71,043105
1443,000000	71,094964
1442,000000	71,122261
1441,000000	71,117832
1440,000000	71,095845
1439,000000	71,079142
1438,000000	71,076269
1437,000000	71,098683
1436,000000	71,180916
1435,000000	71,346827
1434,000000	71,578916
1433,000000	71,861684
1432,000000	72,199710
1431,000000	72,589265
1430,000000	72,999260
1429,000000	73,383106
1428,000000	73,709429
1427,000000	73,971901
1426,000000	74,188248
1425,000000	74,377826
1424,000000	74,540436
1423,000000	74,671979
1422,000000	74,776592
1421,000000	74,856696
1420,000000	74,906871
1419,000000	74,917812
1418,000000	74,895698
1417,000000	74,863160
1416,000000	74,830784
1415,000000	74,794672
1414,000000	74,747115
1413,000000	74,679883
1412,000000	74,590557
1411,000000	74,488969
1410,000000	74,390270
1409,000000	74,301867
1408,000000	74,228156
1407,000000	74,175197
1406,000000	74,149813
1405,000000	74,156209
1404,000000	74,196305
1403,000000	74,268640
1402,000000	74,364298
1401,000000	74,478415
1400,000000	74,614708
1399,000000	74,769706
1398,000000	74,927331
1397,000000	75,078180
1396,000000	75,229857
1395,000000	75,387952
1394,000000	75,541335
1393,000000	75,671807
1392,000000	75,774272
1391,000000	75,857653
1390,000000	75,930358
1389,000000	75,994171
1388,000000	76,047520
1387,000000	76,086417
1386,000000	76,105311
1385,000000	76,097967
1384,000000	76,056170
1383,000000	75,971078
1382,000000	75,831040
1381,000000	75,622774
1380,000000	75,344633
1379,000000	75,030350
1378,000000	74,754330
1377,000000	74,597227
1376,000000	74,609713
1375,000000	74,799934
1374,000000	75,123491
1373,000000	75,496846
1372,000000	75,859213
1371,000000	76,205663
1370,000000	76,559771
1369,000000	76,933451
1368,000000	77,310045
1367,000000	77,659603
1366,000000	77,965156
1365,000000	78,233560
1364,000000	78,482649
1363,000000	78,716393
1362,000000	78,917686
1361,000000	79,069101
1360,000000	79,168704
1359,000000	79,222570
1358,000000	79,234820
1357,000000	79,207555
1356,000000	79,143080
1355,000000	79,044673
1354,000000	78,917719
1353,000000	78,768391
1352,000000	78,603287
1351,000000	78,424468
1350,000000	78,230868
1349,000000	78,022512
1348,000000	77,801070
1347,000000	77,569576
1346,000000	77,331279
1345,000000	77,089997
1344,000000	76,850657
1343,000000	76,617784
1342,000000	76,393158
1341,000000	76,178289
1340,000000	75,982252
1339,000000	75,825746
1338,000000	75,728920
1337,000000	75,694805
1336,000000	75,713993
1335,000000	75,778384
1334,000000	75,883352
1333,000000	76,024568
1332,000000	76,195034
1331,000000	76,383295
1330,000000	76,575800
1329,000000	76,761424
1328,000000	76,934995
1327,000000	77,095176
1326,000000	77,241111
1325,000000	77,370812
1324,000000	77,481688
1323,000000	77,573283
1322,000000	77,649036
1321,000000	77,715131
1320,000000	77,777299
1319,000000	77,839798
1318,000000	77,905917
1317,000000	77,977855
1316,000000	78,056529
1315,000000	78,142836
1314,000000	78,238918
1313,000000	78,347291
1312,000000	78,468912
1311,000000	78,601926
1310,000000	78,741555
1309,000000	78,879403
1308,000000	79,004632
1307,000000	79,108915
1306,000000	79,192974
1305,000000	79,265619
1304,000000	79,335834
1303,000000	79,407494
1302,000000	79,479540
1301,000000	79,547566
1300,000000	79,603408
1299,000000	79,637476
1298,000000	79,643409
1297,000000	79,619679
1296,000000	79,567109
1295,000000	79,485588
1294,000000	79,374751
1293,000000	79,235652
1292,000000	79,071589
1291,000000	78,889840
1290,000000	78,701519
1289,000000	78,519451
1288,000000	78,356249
1287,000000	78,222631
1286,000000	78,124280
1285,000000	78,060406
1284,000000	78,026265
1283,000000	78,016815
1282,000000	78,028284
1281,000000	78,057055
1280,000000	78,099901
1279,000000	78,154865
1278,000000	78,220562
1277,000000	78,295007
1276,000000	78,374190
1275,000000	78,452153
1274,000000	78,522626
1273,000000	78,580841
1272,000000	78,624180
1271,000000	78,651887
1270,000000	78,664027
1269,000000	78,660501
1268,000000	78,641171
1267,000000	78,606065
1266,000000	78,555582
1265,000000	78,489480
1264,000000	78,406357
1263,000000	78,305035
1262,000000	78,184558
1261,000000	78,044617
1260,000000	77,886469
1259,000000	77,712642
1258,000000	77,524731
1257,000000	77,321191
1256,000000	77,100785
1255,000000	76,866733
1254,000000	76,624485
1253,000000	76,376979
1252,000000	76,123508
1251,000000	75,862331
1250,000000	75,591466
1249,000000	75,308749
1248,000000	75,014974
1247,000000	74,715925
1246,000000	74,419849
1245,000000	74,135660
1244,000000	73,875870
1243,000000	73,654824
1242,000000	73,481325
1241,000000	73,356474
1240,000000	73,280724
1239,000000	73,259379
1238,000000	73,295575
1237,000000	73,387036
1236,000000	73,531537
1235,000000	73,728349
1234,000000	73,974823
1233,000000	74,263424
1232,000000	74,586602
1231,000000	74,939573
1230,000000	75,316995
1229,000000	75,714294
1228,000000	76,129976
1227,000000	76,562641
1226,000000	77,004290
1225,000000	77,439289
1224,000000	77,850316
1223,000000	78,224060
1222,000000	78,552594
1221,000000	78,831883
1220,000000	79,060962
1219,000000	79,239178
1218,000000	79,366015
1217,000000	79,442004
1216,000000	79,468513
1215,000000	79,449478
1214,000000	79,389219
1213,000000	79,290664
1212,000000	79,156246
1211,000000	78,990454
1210,000000	78,802981
1209,000000	78,607836
1208,000000	78,421812
1207,000000	78,262493
1206,000000	78,144677
1205,000000	78,076980
1204,000000	78,063791
1203,000000	78,107890
1202,000000	78,209951
1201,000000	78,371158
1200,000000	78,594677
1199,000000	78,885062
1198,000000	79,241744
1197,000000	79,651718
1196,000000	80,091869
1195,000000	80,536597
1194,000000	80,967986
1193,000000	81,380142
1192,000000	81,774244
1191,000000	82,152039
1190,000000	82,514239
1189,000000	82,861005
1188,000000	83,190029
1187,000000	83,497081
1186,000000	83,779908
1185,000000	84,040793
1184,000000	84,282366
1183,000000	84,503463
1182,000000	84,702636
1181,000000	84,880952
1180,000000	85,040599
1179,000000	85,183154
1178,000000	85,310651
1177,000000	85,426241
1176,000000	85,530817
1175,000000	85,623267
1174,000000	85,704812
1173,000000	85,778616
1172,000000	85,844857
1171,000000	85,899055
1170,000000	85,937338
1169,000000	85,959828
1168,000000	85,967827
1167,000000	85,962936
1166,000000	85,949153
1165,000000	85,932364
1164,000000	85,916212
1163,000000	85,900007
1162,000000	85,879739
1161,000000	85,846836
1160,000000	85,788741
1159,000000	85,699748
1158,000000	85,595843
1157,000000	85,515046
1156,000000	85,499580
1155,000000	85,573382
1154,000000	85,727115
1153,000000	85,916894
1152,000000	86,079185
1151,000000	86,161517
1150,000000	86,153817
1149,000000	86,095233
1148,000000	86,049677
1147,000000	86,068906
1146,000000	86,166501
1145,000000	86,314308
1144,000000	86,462097
1143,000000	86,566524
1142,000000	86,609775
1141,000000	86,594750
1140,000000	86,527348
1139,000000	86,409885
1138,000000	86,243885
1137,000000	86,031587
1136,000000	85,773268
1135,000000	85,466766
1134,000000	85,112362
1133,000000	84,709456
1132,000000	84,252687
1131,000000	83,736248
1130,000000	83,158070
1129,000000	82,520263
1128,000000	81,825199
1127,000000	81,077368
1126,000000	80,285918
1125,000000	79,459766
1124,000000	78,606044
1123,000000	77,732518
1122,000000	76,848461
1121,000000	75,962598
1120,000000	75,084976
1119,000000	74,230157
1118,000000	73,415067
1117,000000	72,656230
1116,000000	71,970479
1115,000000	71,375962
1114,000000	70,881885
1113,000000	70,485329
1112,000000	70,182498
1111,000000	69,972326
1110,000000	69,852445
1109,000000	69,814477
1108,000000	69,850541
1107,000000	69,956491
1106,000000	70,121329
1105,000000	70,327096
1104,000000	70,558211
1103,000000	70,805625
1102,000000	71,061369
1101,000000	71,315367
1100,000000	71,561424
1099,000000	71,798093
1098,000000	72,022647
1097,000000	72,230118
1096,000000	72,419231
1095,000000	72,591894
1094,000000	72,746084
1093,000000	72,875493
1092,000000	72,975785
1091,000000	73,046834
1090,000000	73,086320
1089,000000	73,088736
1088,000000	73,053261
1087,000000	72,986236
1086,000000	72,896485
1085,000000	72,792701
1084,000000	72,687202
1083,000000	72,594787
1082,000000	72,523351
1081,000000	72,471070
1080,000000	72,434257
1079,000000	72,411313
1078,000000	72,397091
1077,000000	72,380526
1076,000000	72,351052
1075,000000	72,301083
1074,000000	72,220064
1073,000000	72,094126
1072,000000	71,912970
1071,000000	71,674082
1070,000000	71,377727
1069,000000	71,023150
1068,000000	70,613861
1067,000000	70,155913
1066,000000	69,650801
1065,000000	69,096235
1064,000000	68,495383
1063,000000	67,859289
1062,000000	67,193455
1061,000000	66,494031
1060,000000	65,760629
1059,000000	65,000443
1058,000000	64,216207
1057,000000	63,400236
1056,000000	62,548421
1055,000000	61,669003
1054,000000	60,773245
1053,000000	59,872190
1052,000000	58,988936
1051,000000	58,156223
1050,000000	57,390046
1049,000000	56,682397
1048,000000	56,023968
1047,000000	55,416431
1046,000000	54,857453
1045,000000	54,336488
1044,000000	53,855740
1043,000000	53,430676
1042,000000	53,066761
1041,000000	52,756311
1040,000000	52,500085
1039,000000	52,311966
1038,000000	52,192757
1037,000000	52,125536
1036,000000	52,104442
1035,000000	52,143108
1034,000000	52,254981
1033,000000	52,443789
1032,000000	52,719905
1031,000000	53,102688
1030,000000	53,595046
1029,000000	54,182157
1028,000000	54,854790
1027,000000	55,616062
1026,000000	56,466417
1025,000000	57,398695
1024,000000	58,414410
1023,000000	59,518948
1022,000000	60,698092
1021,000000	61,918403
1020,000000	63,148778
1019,000000	64,370255
1018,000000	65,566856
1017,000000	66,725315
1016,000000	67,843139
1015,000000	68,922861
1014,000000	69,954371
1013,000000	70,912966
1012,000000	71,776928
1011,000000	72,534657
1010,000000	73,180452
1009,000000	73,707068
1008,000000	74,105787
1007,000000	74,372223
1006,000000	74,504847
1005,000000	74,508963
1004,000000	74,399544
1003,000000	74,198260
1002,000000	73,928319
1001,000000	73,610336
1000,000000	73,268260
999,000000	72,931091
998,000000	72,625560
997,000000	72,371307
996,000000	72,184772
995,000000	72,079578
994,000000	72,059817
993,000000	72,121574
992,000000	72,261560
991,000000	72,480867
990,000000	72,775332
989,000000	73,130259
988,000000	73,527463
987,000000	73,948156
986,000000	74,370480
985,000000	74,770915
984,000000	75,131981
983,000000	75,444442
982,000000	75,702420
981,000000	75,901501
980,000000	76,044206
979,000000	76,143279
978,000000	76,216763
977,000000	76,284416
976,000000	76,369370
975,000000	76,497240
974,000000	76,687783
973,000000	76,950259
972,000000	77,286667
971,000000	77,695709
970,000000	78,170475
969,000000	78,695500
968,000000	79,251157
967,000000	79,818665
966,000000	80,382123
965,000000	80,927658
964,000000	81,441871
963,000000	81,910588
962,000000	82,319670
961,000000	82,658166
960,000000	82,923890
959,000000	83,131605
958,000000	83,313735
957,000000	83,507928
956,000000	83,736427
955,000000	83,993343
954,000000	84,251396
953,000000	84,479482
952,000000	84,658080
951,000000	84,783348
950,000000	84,861048
949,000000	84,899131
948,000000	84,902440
947,000000	84,872419
946,000000	84,808884
945,000000	84,709945
944,000000	84,573646
943,000000	84,398406
942,000000	84,182089
941,000000	83,922335
940,000000	83,618786
939,000000	83,275679
938,000000	82,897056
937,000000	82,481765
936,000000	82,028196
935,000000	81,541441
934,000000	81,032548
933,000000	80,511871
932,000000	79,989162
931,000000	79,477443
930,000000	78,990413
929,000000	78,537710
928,000000	78,127994
927,000000	77,772622
926,000000	77,478626
925,000000	77,242913
924,000000	77,057015
923,000000	76,914214
922,000000	76,808718
921,000000	76,731406
920,000000	76,670442
919,000000	76,606835
918,000000	76,510165
917,000000	76,359949
916,000000	76,188215
915,000000	76,096886
914,000000	76,205300
913,000000	76,563786
912,000000	77,118178
911,000000	77,750284
910,000000	78,352111
909,000000	78,871399
908,000000	79,305715
907,000000	79,672895
906,000000	79,989974
905,000000	80,267150
904,000000	80,508163
903,000000	80,711633
902,000000	80,870795
901,000000	80,975797
900,000000	81,015134
899,000000	80,975561
898,000000	80,842911
897,000000	80,601647
896,000000	80,239690
895,000000	79,751090
894,000000	79,134009
893,000000	78,390993
892,000000	77,535142
891,000000	76,599076
890,000000	75,634818
889,000000	74,712308
888,000000	73,922688
887,000000	73,374259
886,000000	73,161365
885,000000	73,326389
884,000000	73,843464
883,000000	74,619052
882,000000	75,513992
881,000000	76,385662
880,000000	77,131842
879,000000	77,706056
878,000000	78,102846
877,000000	78,337159
876,000000	78,433945
875,000000	78,424464
874,000000	78,337148
873,000000	78,191959
872,000000	78,003736
871,000000	77,789617
870,000000	77,568418
869,000000	77,354209
868,000000	77,156312
867,000000	76,980892
866,000000	76,829050
865,000000	76,697071
864,000000	76,582314
863,000000	76,484142
862,000000	76,396180
861,000000	76,304335
860,000000	76,197584
859,000000	76,076189
858,000000	75,945337
857,000000	75,806565
856,000000	75,660987
855,000000	75,515646
854,000000	75,380991
853,000000	75,265678
852,000000	75,177913
851,000000	75,126742
850,000000	75,116715
849,000000	75,146495
848,000000	75,215110
847,000000	75,324139
846,000000	75,471358
845,000000	75,648226
844,000000	75,847534
843,000000	76,066577
842,000000	76,300200
841,000000	76,537591
840,000000	76,769391
839,000000	76,992697
838,000000	77,205400
837,000000	77,400541
836,000000	77,569199
835,000000	77,705386
834,000000	77,805610
833,000000	77,868686
832,000000	77,898544
831,000000	77,901313
830,000000	77,877306
829,000000	77,820898
828,000000	77,732094
827,000000	77,621051
826,000000	77,495465
825,000000	77,352458
824,000000	77,190118
823,000000	77,019062
822,000000	76,852932
821,000000	76,694249
820,000000	76,538755
819,000000	76,387413
818,000000	76,246213
817,000000	76,119230
816,000000	76,008609
815,000000	75,916166
814,000000	75,838750
813,000000	75,765870
812,000000	75,686048
811,000000	75,590761
810,000000	75,469853
809,000000	75,310808
808,000000	75,107551
807,000000	74,864222
806,000000	74,584568
805,000000	74,264241
804,000000	73,898536
803,000000	73,490833
802,000000	73,048182
801,000000	72,576870
800,000000	72,092895
799,000000	71,635441
798,000000	71,266226
797,000000	71,053295
796,000000	71,042577
795,000000	71,219869
794,000000	71,493383
793,000000	71,730639
792,000000	71,827951
791,000000	71,757878
790,000000	71,571222
789,000000	71,368578
788,000000	71,254840
787,000000	71,282311
786,000000	71,418042
785,000000	71,577231
784,000000	71,694092
783,000000	71,754169
782,000000	71,769230
781,000000	71,748359
780,000000	71,699844
779,000000	71,637601
778,000000	71,569494
777,000000	71,490749
776,000000	71,397459
775,000000	71,294906
774,000000	71,186705
773,000000	71,069261
772,000000	70,943460
771,000000	70,817750
770,000000	70,693301
769,000000	70,560325
768,000000	70,414847
767,000000	70,263741
766,000000	70,106633
765,000000	69,929604
764,000000	69,726167
763,000000	69,509705
762,000000	69,296766
761,000000	69,092650
760,000000	68,901162
759,000000	68,732479
758,000000	68,591775
757,000000	68,473684
756,000000	68,374662
755,000000	68,296149
754,000000	68,229750
753,000000	68,156425
752,000000	68,067662
751,000000	67,971765
750,000000	67,873272
749,000000	67,763491
748,000000	67,638109
747,000000	67,506115
746,000000	67,373634
745,000000	67,236031
744,000000	67,093445
743,000000	66,956168
742,000000	66,827117
741,000000	66,696408
740,000000	66,560093
739,000000	66,426021
738,000000	66,295395
737,000000	66,158534
736,000000	66,014995
735,000000	65,876593
734,000000	65,743243
733,000000	65,598232
732,000000	65,436078
731,000000	65,273216
730,000000	65,121134
729,000000	64,970830
728,000000	64,813789
727,000000	64,655941
726,000000	64,500039
725,000000	64,336672
724,000000	64,164439
723,000000	63,997625
722,000000	63,843119
721,000000	63,690290
720,000000	63,534081
719,000000	63,385942
718,000000	63,250589
717,000000	63,114760
716,000000	62,970270
715,000000	62,825633
714,000000	62,684951
713,000000	62,537880
712,000000	62,381248
711,000000	62,227990
710,000000	62,083171
709,000000	61,933437
708,000000	61,770652
707,000000	61,604572
706,000000	61,442490
705,000000	61,279479
704,000000	61,117285
703,000000	60,968049
702,000000	60,830825
701,000000	60,689888
700,000000	60,543521
699,000000	60,407698
698,000000	60,283951
697,000000	60,153010
696,000000	60,009157
695,000000	59,868654
694,000000	59,734400
693,000000	59,585287
692,000000	59,413909
691,000000	59,240889
690,000000	59,076723
689,000000	58,902363
688,000000	58,704517
687,000000	58,497275
686,000000	58,290060
685,000000	58,069677
684,000000	57,831882
683,000000	57,596339
682,000000	57,374144
681,000000	57,153476
680,000000	56,929437
679,000000	56,715898
678,000000	56,516605
677,000000	56,319958
676,000000	56,130514
675,000000	55,968657
674,000000	55,836703
673,000000	55,716151
672,000000	55,602168
671,000000	55,502617
670,000000	55,410604
669,000000	55,295999
668,000000	55,156070
667,000000	55,066670
666,000000	55,056025
665,000000	55,056625
664,000000	55,032244
663,000000	54,995231
662,000000	54,956203
661,000000	54,904644
660,000000	54,838442
659,000000	54,775094
658,000000	54,716542
657,000000	54,643395
656,000000	54,554069
655,000000	54,471755
654,000000	54,403484
653,000000	54,329044
652,000000	54,240990
651,000000	54,159168
650,000000	54,093371
649,000000	54,027643
648,000000	53,954542
647,000000	53,887753
646,000000	53,829324
645,000000	53,760614
644,000000	53,676051
643,000000	53,590695
642,000000	53,508232
641,000000	53,418201
640,000000	53,331991
639,000000	53,280070
638,000000	53,262979
637,000000	53,245238
636,000000	53,207409
635,000000	53,163961
634,000000	53,121416
633,000000	53,063559
632,000000	52,988812
631,000000	52,919053
630,000000	52,859314
629,000000	52,790839
628,000000	52,713505
627,000000	52,652426
626,000000	52,611185
625,000000	52,562398
624,000000	52,497003
623,000000	52,437463
622,000000	52,391060
621,000000	52,336172
620,000000	52,266346
619,000000	52,201451
618,000000	52,144745
617,000000	52,076298
616,000000	52,002148
615,000000	51,957801
614,000000	51,948036
613,000000	51,934517
612,000000	51,898383
611,000000	51,865339
610,000000	51,852594
609,000000	51,841791
608,000000	51,822058
607,000000	51,809487
606,000000	51,803741
605,000000	51,777109
604,000000	51,727152
603,000000	51,689875
602,000000	51,680092
601,000000	51,668172
600,000000	51,632837
599,000000	51,588321
598,000000	51,544618
597,000000	51,490882
596,000000	51,434174
595,000000	51,402373
594,000000	51,393041
593,000000	51,368942
592,000000	51,321672
591,000000	51,288387
590,000000	51,287499
589,000000	51,292684
588,000000	51,286504
587,000000	51,282064
586,000000	51,279562
585,000000	51,256646
584,000000	51,215930
583,000000	51,188443
582,000000	51,175083
581,000000	51,139455
580,000000	51,071343
579,000000	50,999796
578,000000	50,930988
577,000000	50,834449
576,000000	50,704112
575,000000	50,573132
574,000000	50,450402
573,000000	50,306173
572,000000	50,136396
571,000000	49,975670
570,000000	49,832850
569,000000	49,676122
568,000000	49,501238
567,000000	49,347621
566,000000	49,228666
565,000000	49,115370
564,000000	49,003447
563,000000	48,922150
562,000000	48,864428
561,000000	48,783527
560,000000	48,674714
559,000000	48,584204
558,000000	48,520472
557,000000	48,435341
556,000000	48,310626
555,000000	48,187127
554,000000	48,089464
553,000000	47,998363
552,000000	47,913101
551,000000	47,862059
550,000000	47,833582
549,000000	47,776287
548,000000	47,682683
547,000000	47,592813
546,000000	47,506551
545,000000	47,380893
544,000000	47,228505
543,000000	47,124445
542,000000	47,100956
541,000000	47,122856
540,000000	47,177510
539,000000	47,293181
538,000000	47,450602
537,000000	47,572690
536,000000	47,629399
535,000000	47,666155
534,000000	47,708913
533,000000	47,730241
532,000000	47,728715
531,000000	47,748638
530,000000	47,795778
529,000000	47,822678
528,000000	47,819939
527,000000	47,838491
526,000000	47,893881
525,000000	47,932886
524,000000	47,933139
523,000000	47,939152
522,000000	47,975231
521,000000	48,017205
520,000000	48,065288
519,000000	48,161419
518,000000	48,306904
517,000000	48,445033
516,000000	48,555705
515,000000	48,671476
514,000000	48,787815
513,000000	48,857234
512,000000	48,881780
511,000000	48,921137
510,000000	48,991855
509,000000	49,043668
508,000000	49,056353
507,000000	49,070652
506,000000	49,097668
505,000000	49,091562
504,000000	49,039462
503,000000	48,987083
502,000000	48,949964
501,000000	48,886069
500,000000	48,787626
499,000000	48,702927
498,000000	48,647482
497,000000	48,585272
496,000000	48,508143
495,000000	48,448357
494,000000	48,397167
493,000000	48,300430
492,000000	48,157143
491,000000	48,031367
490,000000	47,946335
489,000000	47,864943
488,000000	47,788982
487,000000	47,767292
486,000000	47,790629
485,000000	47,783429
484,000000	47,732657
483,000000	47,716656
482,000000	47,765696
481,000000	47,816574
480,000000	47,837760
479,000000	47,879544
478,000000	47,968761
477,000000	48,058296
476,000000	48,120086
475,000000	48,188201
474,000000	48,273903
473,000000	48,335250
472,000000	48,374975
471,000000	48,459968
470,000000	48,598408
469,000000	48,731359
468,000000	48,852845
467,000000	49,015112
466,000000	49,213273
465,000000	49,379034
464,000000	49,502616
463,000000	49,640451
462,000000	49,795467
461,000000	49,909896
460,000000	49,993361
459,000000	50,135101
458,000000	50,347934
457,000000	50,517658
456,000000	50,600125
455,000000	50,678487
454,000000	50,784652
453,000000	50,867380
452,000000	50,925843
451,000000	51,027834
450,000000	51,167396
449,000000	51,255310
448,000000	51,274412
447,000000	51,305053
446,000000	51,372131
445,000000	51,408651
444,000000	51,410934
443,000000	51,463855
442,000000	51,565670
441,000000	51,606212
440,000000	51,572196
439,000000	51,569511
438,000000	51,625050
437,000000	51,639428
436,000000	51,565555
435,000000	51,474282
434,000000	51,380015
433,000000	51,195477
432,000000	50,911871
431,000000	50,629683
430,000000	50,372656
429,000000	50,076702
428,000000	49,814534
427,000000	49,779405
426,000000	49,980392
425,000000	50,214701
424,000000	50,415326
423,000000	50,725417
422,000000	51,152320
421,000000	51,488622
420,000000	51,630724
419,000000	51,708827
418,000000	51,763142
417,000000	51,657005
416,000000	51,484357
415,000000	51,462967
414,000000	51,576101
413,000000	51,625945
412,000000	51,606108
411,000000	51,736049
410,000000	52,021858
409,000000	52,170259
408,000000	52,061140
407,000000	51,883684
406,000000	51,746643
405,000000	51,575130
404,000000	51,516074
403,000000	51,866535
402,000000	52,546990
401,000000	53,012731
400,000000	53,079877
