# Supplementary material for: Controlled Release of D-Limonene from Biodegradable Films with Enzymatic Treatment
Source: Polymers (Basel). 2025 Aug 17;17(16):2238. doi: 10.3390/polym17162238 (PMC12389446; doi:10.3390/polym17162238)
Supplement: Supplementary file 1 [file polymers-17-02238-s001.zip › release_profiles_data/X72.asc]

PE IR       SUBTECH     SPECTRUM    ASCII       PEDS        4.00        
   -1
X72_2.asc
25/07/08
12:06:30.00
25/07/08
12:06:30.00
Administrator
Sample 019 By Administrator Date �������, ����� 08 2025
400,000000
#HDR
-1
-1
#GR
cm-1
%T
1.0
0.0
4000,000000
-1,000000
3601
8
98,799044
78,951303
#DATA
4000,000000	98,624752
3999,000000	98,625488
3998,000000	98,625108
3997,000000	98,623797
3996,000000	98,622197
3995,000000	98,620819
3994,000000	98,619645
3993,000000	98,618549
3992,000000	98,617900
3991,000000	98,618374
3990,000000	98,620021
3989,000000	98,621913
3988,000000	98,622895
3987,000000	98,622502
3986,000000	98,621028
3985,000000	98,619013
3984,000000	98,616917
3983,000000	98,615201
3982,000000	98,614338
3981,000000	98,614568
3980,000000	98,615610
3979,000000	98,616855
3978,000000	98,617951
3977,000000	98,619025
3976,000000	98,620345
3975,000000	98,621949
3974,000000	98,623529
3973,000000	98,624613
3972,000000	98,624911
3971,000000	98,624512
3970,000000	98,623816
3969,000000	98,623117
3968,000000	98,622500
3967,000000	98,621868
3966,000000	98,621088
3965,000000	98,620354
3964,000000	98,620375
3963,000000	98,621840
3962,000000	98,624534
3961,000000	98,627091
3960,000000	98,628172
3959,000000	98,627718
3958,000000	98,626744
3957,000000	98,625828
3956,000000	98,624840
3955,000000	98,623647
3954,000000	98,622424
3953,000000	98,621312
3952,000000	98,619829
3951,000000	98,617323
3950,000000	98,613828
3949,000000	98,610601
3948,000000	98,609136
3947,000000	98,609141
3946,000000	98,608874
3945,000000	98,607942
3944,000000	98,608200
3943,000000	98,610838
3942,000000	98,614328
3941,000000	98,616575
3940,000000	98,617743
3939,000000	98,619892
3938,000000	98,624118
3937,000000	98,628271
3936,000000	98,629268
3935,000000	98,626576
3934,000000	98,622159
3933,000000	98,617721
3932,000000	98,613403
3931,000000	98,610205
3930,000000	98,609904
3929,000000	98,612415
3928,000000	98,615416
3927,000000	98,617053
3926,000000	98,618506
3925,000000	98,620753
3924,000000	98,621549
3923,000000	98,618741
3922,000000	98,613978
3921,000000	98,610712
3920,000000	98,609998
3919,000000	98,609973
3918,000000	98,610095
3917,000000	98,611948
3916,000000	98,616159
3915,000000	98,621136
3914,000000	98,625872
3913,000000	98,630848
3912,000000	98,636306
3911,000000	98,640411
3910,000000	98,641329
3909,000000	98,637313
3908,000000	98,627881
3907,000000	98,615158
3906,000000	98,604051
3905,000000	98,598857
3904,000000	98,597033
3903,000000	98,591749
3902,000000	98,580958
3901,000000	98,570833
3900,000000	98,569958
3899,000000	98,580121
3898,000000	98,595075
3897,000000	98,607891
3896,000000	98,615438
3895,000000	98,617171
3894,000000	98,615453
3893,000000	98,614524
3892,000000	98,619052
3891,000000	98,627335
3890,000000	98,630988
3889,000000	98,622920
3888,000000	98,608023
3887,000000	98,601724
3886,000000	98,610161
3885,000000	98,619759
3884,000000	98,616249
3883,000000	98,601809
3882,000000	98,591361
3881,000000	98,595977
3880,000000	98,611320
3879,000000	98,624637
3878,000000	98,627928
3877,000000	98,623557
3876,000000	98,621379
3875,000000	98,626790
3874,000000	98,631928
3873,000000	98,624929
3872,000000	98,607780
3871,000000	98,597564
3870,000000	98,603246
3869,000000	98,611733
3868,000000	98,608552
3867,000000	98,596713
3866,000000	98,591831
3865,000000	98,599447
3864,000000	98,608115
3863,000000	98,610034
3862,000000	98,611140
3861,000000	98,616119
3860,000000	98,622453
3859,000000	98,623491
3858,000000	98,615047
3857,000000	98,598515
3856,000000	98,585746
3855,000000	98,596028
3854,000000	98,621903
3853,000000	98,627394
3852,000000	98,610397
3851,000000	98,595874
3850,000000	98,595720
3849,000000	98,608588
3848,000000	98,626186
3847,000000	98,639353
3846,000000	98,645135
3845,000000	98,645018
3844,000000	98,641486
3843,000000	98,635252
3842,000000	98,625105
3841,000000	98,611667
3840,000000	98,601997
3839,000000	98,600548
3838,000000	98,603611
3837,000000	98,605160
3836,000000	98,603892
3835,000000	98,602532
3834,000000	98,604238
3833,000000	98,611613
3832,000000	98,624214
3831,000000	98,636279
3830,000000	98,641804
3829,000000	98,640480
3828,000000	98,638704
3827,000000	98,642481
3826,000000	98,648748
3825,000000	98,646602
3824,000000	98,632639
3823,000000	98,619026
3822,000000	98,619381
3821,000000	98,627549
3820,000000	98,627854
3819,000000	98,616706
3818,000000	98,605230
3817,000000	98,610601
3816,000000	98,632424
3815,000000	98,650095
3814,000000	98,652558
3813,000000	98,649262
3812,000000	98,651921
3811,000000	98,659400
3810,000000	98,662876
3809,000000	98,661390
3808,000000	98,663824
3807,000000	98,672420
3806,000000	98,675937
3805,000000	98,664615
3804,000000	98,644452
3803,000000	98,633785
3802,000000	98,642578
3801,000000	98,654891
3800,000000	98,653641
3799,000000	98,642183
3798,000000	98,634364
3797,000000	98,639519
3796,000000	98,652483
3795,000000	98,663253
3794,000000	98,669377
3793,000000	98,676042
3792,000000	98,685843
3791,000000	98,695129
3790,000000	98,699555
3789,000000	98,698538
3788,000000	98,693882
3787,000000	98,687776
3786,000000	98,682650
3785,000000	98,680458
3784,000000	98,680267
3783,000000	98,678370
3782,000000	98,673815
3781,000000	98,670153
3780,000000	98,670377
3779,000000	98,672180
3778,000000	98,672506
3777,000000	98,672172
3776,000000	98,675041
3775,000000	98,682165
3774,000000	98,688345
3773,000000	98,687462
3772,000000	98,681257
3771,000000	98,676965
3770,000000	98,675631
3769,000000	98,670818
3768,000000	98,660357
3767,000000	98,650727
3766,000000	98,650583
3765,000000	98,659971
3764,000000	98,669070
3763,000000	98,669741
3762,000000	98,664976
3761,000000	98,662404
3760,000000	98,662679
3759,000000	98,660431
3758,000000	98,656603
3757,000000	98,654893
3756,000000	98,653930
3755,000000	98,651810
3754,000000	98,652047
3753,000000	98,658679
3752,000000	98,664306
3751,000000	98,656925
3750,000000	98,641634
3749,000000	98,629794
3748,000000	98,616834
3747,000000	98,597255
3746,000000	98,587759
3745,000000	98,606860
3744,000000	98,634882
3743,000000	98,645045
3742,000000	98,640715
3741,000000	98,637729
3740,000000	98,643421
3739,000000	98,650603
3738,000000	98,651970
3737,000000	98,649184
3736,000000	98,642959
3735,000000	98,631093
3734,000000	98,618805
3733,000000	98,618796
3732,000000	98,635107
3731,000000	98,657063
3730,000000	98,671423
3729,000000	98,675200
3728,000000	98,676200
3727,000000	98,680513
3726,000000	98,683197
3725,000000	98,677939
3724,000000	98,668147
3723,000000	98,662573
3722,000000	98,664169
3721,000000	98,669319
3720,000000	98,674762
3719,000000	98,680136
3718,000000	98,686968
3717,000000	98,693611
3716,000000	98,695918
3715,000000	98,694446
3714,000000	98,695093
3713,000000	98,699607
3712,000000	98,699400
3711,000000	98,687597
3710,000000	98,672499
3709,000000	98,666195
3708,000000	98,671692
3707,000000	98,683810
3706,000000	98,694555
3705,000000	98,698723
3704,000000	98,696673
3703,000000	98,692023
3702,000000	98,687667
3701,000000	98,685073
3700,000000	98,684823
3699,000000	98,686659
3698,000000	98,690825
3697,000000	98,697153
3696,000000	98,701303
3695,000000	98,698764
3694,000000	98,690593
3693,000000	98,680789
3692,000000	98,671008
3691,000000	98,659669
3690,000000	98,646671
3689,000000	98,635126
3688,000000	98,629524
3687,000000	98,629784
3686,000000	98,632673
3685,000000	98,638594
3684,000000	98,648957
3683,000000	98,659657
3682,000000	98,664084
3681,000000	98,660760
3680,000000	98,650805
3679,000000	98,632860
3678,000000	98,607271
3677,000000	98,585524
3676,000000	98,575414
3675,000000	98,568024
3674,000000	98,555692
3673,000000	98,538673
3672,000000	98,525376
3671,000000	98,526637
3670,000000	98,535810
3669,000000	98,538162
3668,000000	98,535768
3667,000000	98,537944
3666,000000	98,546692
3665,000000	98,557302
3664,000000	98,563688
3663,000000	98,563369
3662,000000	98,558699
3661,000000	98,552083
3660,000000	98,542147
3659,000000	98,528004
3658,000000	98,513034
3657,000000	98,502383
3656,000000	98,494174
3655,000000	98,481307
3654,000000	98,459839
3653,000000	98,434605
3652,000000	98,417428
3651,000000	98,412465
3650,000000	98,403357
3649,000000	98,374648
3648,000000	98,340721
3647,000000	98,324652
3646,000000	98,328545
3645,000000	98,340712
3644,000000	98,352649
3643,000000	98,362156
3642,000000	98,368873
3641,000000	98,370889
3640,000000	98,367713
3639,000000	98,361908
3638,000000	98,354937
3637,000000	98,345353
3636,000000	98,332686
3635,000000	98,320518
3634,000000	98,310160
3633,000000	98,295778
3632,000000	98,271489
3631,000000	98,242669
3630,000000	98,221252
3629,000000	98,205283
3628,000000	98,187562
3627,000000	98,173116
3626,000000	98,167780
3625,000000	98,170758
3624,000000	98,176062
3623,000000	98,175027
3622,000000	98,163470
3621,000000	98,144760
3620,000000	98,123255
3619,000000	98,100070
3618,000000	98,077795
3617,000000	98,059686
3616,000000	98,045911
3615,000000	98,036359
3614,000000	98,030425
3613,000000	98,024887
3612,000000	98,016471
3611,000000	98,005549
3610,000000	97,994934
3609,000000	97,985291
3608,000000	97,974460
3607,000000	97,961992
3606,000000	97,950931
3605,000000	97,943550
3604,000000	97,938648
3603,000000	97,932989
3602,000000	97,923401
3601,000000	97,909035
3600,000000	97,890802
3599,000000	97,870968
3598,000000	97,851777
3597,000000	97,834250
3596,000000	97,817733
3595,000000	97,802811
3594,000000	97,790655
3593,000000	97,781012
3592,000000	97,770748
3591,000000	97,755479
3590,000000	97,733685
3589,000000	97,707294
3588,000000	97,678951
3587,000000	97,652840
3586,000000	97,634737
3585,000000	97,625902
3584,000000	97,622536
3583,000000	97,620410
3582,000000	97,616435
3581,000000	97,609034
3580,000000	97,598111
3579,000000	97,584816
3578,000000	97,570079
3577,000000	97,554107
3576,000000	97,536973
3575,000000	97,519523
3574,000000	97,503140
3573,000000	97,487968
3572,000000	97,472337
3571,000000	97,453438
3570,000000	97,429654
3569,000000	97,401464
3568,000000	97,369171
3567,000000	97,333839
3566,000000	97,301738
3565,000000	97,280041
3564,000000	97,269296
3563,000000	97,264925
3562,000000	97,261487
3561,000000	97,255080
3560,000000	97,244794
3559,000000	97,232099
3558,000000	97,218749
3557,000000	97,204961
3556,000000	97,189606
3555,000000	97,171441
3554,000000	97,150598
3553,000000	97,128666
3552,000000	97,107681
3551,000000	97,088595
3550,000000	97,070652
3549,000000	97,052449
3548,000000	97,033006
3547,000000	97,011591
3546,000000	96,988382
3545,000000	96,965213
3544,000000	96,944721
3543,000000	96,928480
3542,000000	96,916276
3541,000000	96,906240
3540,000000	96,895651
3539,000000	96,882115
3538,000000	96,864875
3537,000000	96,845236
3536,000000	96,825515
3535,000000	96,807697
3534,000000	96,792127
3533,000000	96,777885
3532,000000	96,763374
3531,000000	96,746940
3530,000000	96,727466
3529,000000	96,705190
3528,000000	96,681792
3527,000000	96,659254
3526,000000	96,638691
3525,000000	96,620250
3524,000000	96,603728
3523,000000	96,588763
3522,000000	96,574890
3521,000000	96,561761
3520,000000	96,549548
3519,000000	96,538604
3518,000000	96,528393
3517,000000	96,517534
3516,000000	96,505247
3515,000000	96,492205
3514,000000	96,478972
3513,000000	96,464629
3512,000000	96,447702
3511,000000	96,428122
3510,000000	96,407617
3509,000000	96,388489
3508,000000	96,371902
3507,000000	96,357450
3506,000000	96,344000
3505,000000	96,330548
3504,000000	96,316446
3503,000000	96,301819
3502,000000	96,287735
3501,000000	96,275054
3500,000000	96,263319
3499,000000	96,251115
3498,000000	96,237354
3497,000000	96,222125
3496,000000	96,206760
3495,000000	96,193063
3494,000000	96,181948
3493,000000	96,172764
3492,000000	96,163863
3491,000000	96,153636
3490,000000	96,141153
3489,000000	96,126610
3488,000000	96,111448
3487,000000	96,097461
3486,000000	96,085277
3485,000000	96,073705
3484,000000	96,060851
3483,000000	96,046041
3482,000000	96,030584
3481,000000	96,016842
3480,000000	96,006200
3479,000000	95,997826
3478,000000	95,989427
3477,000000	95,979242
3476,000000	95,967418
3475,000000	95,955372
3474,000000	95,943978
3473,000000	95,932559
3472,000000	95,919847
3471,000000	95,905530
3470,000000	95,890497
3469,000000	95,875932
3468,000000	95,862606
3467,000000	95,850627
3466,000000	95,839495
3465,000000	95,828431
3464,000000	95,816859
3463,000000	95,804679
3462,000000	95,792166
3461,000000	95,779834
3460,000000	95,768247
3459,000000	95,757673
3458,000000	95,747842
3457,000000	95,738171
3456,000000	95,728184
3455,000000	95,717662
3454,000000	95,706555
3453,000000	95,695172
3452,000000	95,683775
3451,000000	95,671912
3450,000000	95,658610
3449,000000	95,643642
3448,000000	95,628340
3447,000000	95,614616
3446,000000	95,603388
3445,000000	95,594186
3444,000000	95,586056
3443,000000	95,578238
3442,000000	95,569936
3441,000000	95,560301
3440,000000	95,549191
3439,000000	95,537562
3438,000000	95,526738
3437,000000	95,517285
3436,000000	95,508581
3435,000000	95,499442
3434,000000	95,489141
3433,000000	95,478032
3432,000000	95,466936
3431,000000	95,456252
3430,000000	95,445827
3429,000000	95,435424
3428,000000	95,425049
3427,000000	95,414841
3426,000000	95,404902
3425,000000	95,395044
3424,000000	95,384616
3423,000000	95,372891
3422,000000	95,359925
3421,000000	95,346925
3420,000000	95,335365
3419,000000	95,325743
3418,000000	95,317432
3417,000000	95,309618
3416,000000	95,302004
3415,000000	95,294653
3414,000000	95,287594
3413,000000	95,280658
3412,000000	95,273457
3411,000000	95,265516
3410,000000	95,256632
3409,000000	95,247098
3408,000000	95,237409
3407,000000	95,227817
3406,000000	95,218306
3405,000000	95,208847
3404,000000	95,199495
3403,000000	95,190301
3402,000000	95,181225
3401,000000	95,172202
3400,000000	95,163209
3399,000000	95,154346
3398,000000	95,145849
3397,000000	95,137935
3396,000000	95,130537
3395,000000	95,123150
3394,000000	95,115147
3393,000000	95,106298
3392,000000	95,096886
3391,000000	95,087271
3390,000000	95,077585
3389,000000	95,067996
3388,000000	95,058932
3387,000000	95,050594
3386,000000	95,042357
3385,000000	95,033143
3384,000000	95,022498
3383,000000	95,010983
3382,000000	94,999282
3381,000000	94,987483
3380,000000	94,975520
3379,000000	94,963838
3378,000000	94,952891
3377,000000	94,942097
3376,000000	94,929957
3375,000000	94,915438
3374,000000	94,898864
3373,000000	94,881297
3372,000000	94,863367
3371,000000	94,844935
3370,000000	94,825700
3369,000000	94,805796
3368,000000	94,785693
3367,000000	94,765677
3366,000000	94,745514
3365,000000	94,724630
3364,000000	94,702542
3363,000000	94,679145
3362,000000	94,654733
3361,000000	94,629749
3360,000000	94,604511
3359,000000	94,579232
3358,000000	94,554242
3357,000000	94,529944
3356,000000	94,506291
3355,000000	94,482480
3354,000000	94,457510
3353,000000	94,431002
3352,000000	94,403305
3351,000000	94,374885
3350,000000	94,346022
3349,000000	94,317042
3348,000000	94,288324
3347,000000	94,259927
3346,000000	94,231694
3345,000000	94,203979
3344,000000	94,177716
3343,000000	94,153362
3342,000000	94,129994
3341,000000	94,105971
3340,000000	94,080494
3339,000000	94,054200
3338,000000	94,028445
3337,000000	94,004275
3336,000000	93,981862
3335,000000	93,960406
3334,000000	93,938617
3333,000000	93,915669
3332,000000	93,891863
3331,000000	93,868294
3330,000000	93,845981
3329,000000	93,825393
3328,000000	93,806532
3327,000000	93,789100
3326,000000	93,772657
3325,000000	93,756876
3324,000000	93,741618
3323,000000	93,726750
3322,000000	93,712056
3321,000000	93,697556
3320,000000	93,683763
3319,000000	93,671176
3318,000000	93,659643
3317,000000	93,648516
3316,000000	93,637428
3315,000000	93,626685
3314,000000	93,616846
3313,000000	93,608150
3312,000000	93,600365
3311,000000	93,593059
3310,000000	93,586110
3309,000000	93,579997
3308,000000	93,575375
3307,000000	93,572122
3306,000000	93,568982
3305,000000	93,564542
3304,000000	93,558478
3303,000000	93,551615
3302,000000	93,544959
3301,000000	93,538992
3300,000000	93,533870
3299,000000	93,529869
3298,000000	93,527382
3297,000000	93,526573
3296,000000	93,526981
3295,000000	93,527458
3294,000000	93,526660
3293,000000	93,524000
3292,000000	93,520160
3291,000000	93,516448
3290,000000	93,513770
3289,000000	93,512455
3288,000000	93,512750
3287,000000	93,514920
3286,000000	93,518750
3285,000000	93,523444
3284,000000	93,528219
3283,000000	93,532743
3282,000000	93,536899
3281,000000	93,540480
3280,000000	93,543501
3279,000000	93,546533
3278,000000	93,550395
3277,000000	93,555696
3276,000000	93,562752
3275,000000	93,571591
3274,000000	93,581681
3273,000000	93,591910
3272,000000	93,601461
3271,000000	93,610671
3270,000000	93,620659
3269,000000	93,632034
3268,000000	93,644240
3267,000000	93,656305
3266,000000	93,667847
3265,000000	93,679183
3264,000000	93,690737
3263,000000	93,702646
3262,000000	93,714828
3261,000000	93,727152
3260,000000	93,739606
3259,000000	93,752295
3258,000000	93,765180
3257,000000	93,777922
3256,000000	93,790156
3255,000000	93,802029
3254,000000	93,814327
3253,000000	93,827774
3252,000000	93,842206
3251,000000	93,856708
3250,000000	93,870506
3249,000000	93,883525
3248,000000	93,895993
3247,000000	93,907751
3246,000000	93,918365
3245,000000	93,927900
3244,000000	93,937290
3243,000000	93,947647
3242,000000	93,959353
3241,000000	93,972026
3240,000000	93,985214
3239,000000	93,998752
3238,000000	94,012459
3237,000000	94,025886
3236,000000	94,038571
3235,000000	94,050335
3234,000000	94,061154
3233,000000	94,070846
3232,000000	94,079025
3231,000000	94,085482
3230,000000	94,090668
3229,000000	94,095851
3228,000000	94,102661
3227,000000	94,112058
3226,000000	94,123593
3225,000000	94,135867
3224,000000	94,147780
3223,000000	94,159218
3222,000000	94,170513
3221,000000	94,181555
3220,000000	94,191837
3219,000000	94,201100
3218,000000	94,209555
3217,000000	94,217502
3216,000000	94,225167
3215,000000	94,232960
3214,000000	94,241594
3213,000000	94,251650
3212,000000	94,262937
3211,000000	94,274431
3210,000000	94,285054
3209,000000	94,294595
3208,000000	94,303871
3207,000000	94,313957
3206,000000	94,325311
3205,000000	94,337620
3204,000000	94,350362
3203,000000	94,363317
3202,000000	94,376532
3201,000000	94,389899
3200,000000	94,402996
3199,000000	94,415411
3198,000000	94,427334
3197,000000	94,439738
3196,000000	94,453829
3195,000000	94,470147
3194,000000	94,488217
3193,000000	94,507095
3192,000000	94,526037
3191,000000	94,544731
3190,000000	94,563047
3189,000000	94,580849
3188,000000	94,598038
3187,000000	94,614569
3186,000000	94,630427
3185,000000	94,645693
3184,000000	94,660744
3183,000000	94,676214
3182,000000	94,692728
3181,000000	94,710588
3180,000000	94,729514
3179,000000	94,748724
3178,000000	94,767542
3177,000000	94,786046
3176,000000	94,804922
3175,000000	94,824644
3174,000000	94,844997
3173,000000	94,865432
3172,000000	94,885488
3171,000000	94,904852
3170,000000	94,923419
3169,000000	94,941603
3168,000000	94,960201
3167,000000	94,979549
3166,000000	94,999131
3165,000000	95,018386
3164,000000	95,037565
3163,000000	95,057160
3162,000000	95,076769
3161,000000	95,095265
3160,000000	95,112136
3159,000000	95,128211
3158,000000	95,144947
3157,000000	95,163277
3156,000000	95,183069
3155,000000	95,203279
3154,000000	95,222592
3153,000000	95,240203
3152,000000	95,256195
3151,000000	95,271191
3150,000000	95,285923
3149,000000	95,301263
3148,000000	95,318156
3147,000000	95,336808
3146,000000	95,355938
3145,000000	95,373482
3144,000000	95,388370
3143,000000	95,401413
3142,000000	95,414373
3141,000000	95,428384
3140,000000	95,443287
3139,000000	95,458207
3138,000000	95,472503
3137,000000	95,486269
3136,000000	95,500001
3135,000000	95,513761
3134,000000	95,526895
3133,000000	95,538799
3132,000000	95,549728
3131,000000	95,560348
3130,000000	95,570656
3129,000000	95,579970
3128,000000	95,587957
3127,000000	95,595139
3126,000000	95,602409
3125,000000	95,610339
3124,000000	95,618862
3123,000000	95,627237
3122,000000	95,634481
3121,000000	95,640219
3120,000000	95,645059
3119,000000	95,649836
3118,000000	95,654445
3117,000000	95,657785
3116,000000	95,658893
3115,000000	95,657727
3114,000000	95,655007
3113,000000	95,651719
3112,000000	95,648647
3111,000000	95,645890
3110,000000	95,642709
3109,000000	95,638341
3108,000000	95,632955
3107,000000	95,627527
3106,000000	95,622835
3105,000000	95,618762
3104,000000	95,614440
3103,000000	95,608841
3102,000000	95,601535
3101,000000	95,593100
3100,000000	95,584630
3099,000000	95,576583
3098,000000	95,568285
3097,000000	95,558854
3096,000000	95,548491
3095,000000	95,538501
3094,000000	95,529993
3093,000000	95,522795
3092,000000	95,515544
3091,000000	95,506745
3090,000000	95,496008
3089,000000	95,484600
3088,000000	95,474539
3087,000000	95,466876
3086,000000	95,460950
3085,000000	95,455451
3084,000000	95,449747
3083,000000	95,443853
3082,000000	95,437766
3081,000000	95,431564
3080,000000	95,425927
3079,000000	95,421709
3078,000000	95,418889
3077,000000	95,416654
3076,000000	95,414560
3075,000000	95,413122
3074,000000	95,413271
3073,000000	95,415762
3072,000000	95,421042
3071,000000	95,428957
3070,000000	95,438352
3069,000000	95,447488
3068,000000	95,455320
3067,000000	95,462320
3066,000000	95,469865
3065,000000	95,478951
3064,000000	95,489604
3063,000000	95,501284
3062,000000	95,513690
3061,000000	95,527209
3060,000000	95,542627
3059,000000	95,560253
3058,000000	95,579225
3057,000000	95,598002
3056,000000	95,615764
3055,000000	95,633263
3054,000000	95,652076
3053,000000	95,672961
3052,000000	95,694999
3051,000000	95,716377
3050,000000	95,736126
3049,000000	95,755106
3048,000000	95,775127
3047,000000	95,797103
3046,000000	95,820259
3045,000000	95,843209
3044,000000	95,865290
3043,000000	95,886505
3042,000000	95,906685
3041,000000	95,925499
3040,000000	95,943262
3039,000000	95,960910
3038,000000	95,978946
3037,000000	95,996915
3036,000000	96,014184
3035,000000	96,030875
3034,000000	96,047707
3033,000000	96,065201
3032,000000	96,083317
3031,000000	96,101595
3030,000000	96,119490
3029,000000	96,136725
3028,000000	96,153393
3027,000000	96,169535
3026,000000	96,184800
3025,000000	96,198927
3024,000000	96,212456
3023,000000	96,226378
3022,000000	96,240946
3021,000000	96,255180
3020,000000	96,267672
3019,000000	96,277547
3018,000000	96,284781
3017,000000	96,290070
3016,000000	96,294492
3015,000000	96,298786
3014,000000	96,302702
3013,000000	96,305419
3012,000000	96,306722
3011,000000	96,307342
3010,000000	96,308082
3009,000000	96,309110
3008,000000	96,310294
3007,000000	96,311623
3006,000000	96,312862
3005,000000	96,313279
3004,000000	96,312257
3003,000000	96,310123
3002,000000	96,308040
3001,000000	96,306915
3000,000000	96,306344
2999,000000	96,304446
2998,000000	96,298863
2997,000000	96,288442
2996,000000	96,274124
2995,000000	96,257901
2994,000000	96,240947
2993,000000	96,223163
2992,000000	96,204413
2991,000000	96,185223
2990,000000	96,165916
2989,000000	96,145842
2988,000000	96,124210
2987,000000	96,101291
2986,000000	96,078053
2985,000000	96,054777
2984,000000	96,030641
2983,000000	96,004664
2982,000000	95,976795
2981,000000	95,948142
2980,000000	95,920356
2979,000000	95,894498
2978,000000	95,870026
2977,000000	95,844971
2976,000000	95,817467
2975,000000	95,787168
2974,000000	95,754993
2973,000000	95,721503
2972,000000	95,685847
2971,000000	95,646424
2970,000000	95,602479
2969,000000	95,555095
2968,000000	95,506653
2967,000000	95,459337
2966,000000	95,413952
2965,000000	95,370000
2964,000000	95,326718
2963,000000	95,284032
2962,000000	95,242858
2961,000000	95,204758
2960,000000	95,171228
2959,000000	95,142864
2958,000000	95,119270
2957,000000	95,099939
2956,000000	95,085150
2955,000000	95,075691
2954,000000	95,071625
2953,000000	95,071727
2952,000000	95,074065
2951,000000	95,076755
2950,000000	95,077974
2949,000000	95,075768
2948,000000	95,068338
2947,000000	95,054523
2946,000000	95,033868
2945,000000	95,006238
2944,000000	94,971625
2943,000000	94,930123
2942,000000	94,881852
2941,000000	94,826808
2940,000000	94,764762
2939,000000	94,695574
2938,000000	94,619752
2937,000000	94,538848
2936,000000	94,455026
2935,000000	94,369955
2934,000000	94,284349
2933,000000	94,198596
2932,000000	94,113613
2931,000000	94,030631
2930,000000	93,950527
2929,000000	93,873999
2928,000000	93,802383
2927,000000	93,738025
2926,000000	93,683590
2925,000000	93,641649
2924,000000	93,615060
2923,000000	93,607092
2922,000000	93,620325
2921,000000	93,654736
2920,000000	93,707395
2919,000000	93,774381
2918,000000	93,853161
2917,000000	93,942959
2916,000000	94,042921
2915,000000	94,150618
2914,000000	94,262193
2913,000000	94,373614
2912,000000	94,481420
2911,000000	94,582975
2910,000000	94,677023
2909,000000	94,763917
2908,000000	94,844827
2907,000000	94,920254
2906,000000	94,989685
2905,000000	95,052842
2904,000000	95,110791
2903,000000	95,165161
2902,000000	95,216757
2901,000000	95,265474
2900,000000	95,311220
2899,000000	95,354492
2898,000000	95,395822
2897,000000	95,435329
2896,000000	95,472949
2895,000000	95,508704
2894,000000	95,542623
2893,000000	95,574773
2892,000000	95,605425
2891,000000	95,634810
2890,000000	95,662613
2889,000000	95,688121
2888,000000	95,711040
2887,000000	95,731780
2886,000000	95,750762
2885,000000	95,767819
2884,000000	95,782488
2883,000000	95,794555
2882,000000	95,803929
2881,000000	95,810204
2880,000000	95,812757
2879,000000	95,811437
2878,000000	95,807139
2877,000000	95,801663
2876,000000	95,796795
2875,000000	95,793237
2874,000000	95,790558
2873,000000	95,788473
2872,000000	95,788050
2871,000000	95,791208
2870,000000	95,798898
2869,000000	95,809976
2868,000000	95,821707
2867,000000	95,830812
2866,000000	95,833958
2865,000000	95,828158
2864,000000	95,811406
2863,000000	95,782969
2862,000000	95,742892
2861,000000	95,691504
2860,000000	95,629795
2859,000000	95,560218
2858,000000	95,486840
2857,000000	95,414757
2856,000000	95,349740
2855,000000	95,297969
2854,000000	95,265528
2853,000000	95,257411
2852,000000	95,276332
2851,000000	95,322351
2850,000000	95,393279
2849,000000	95,485158
2848,000000	95,592482
2847,000000	95,708661
2846,000000	95,826947
2845,000000	95,941702
2844,000000	96,049108
2843,000000	96,147059
2842,000000	96,234973
2841,000000	96,313367
2840,000000	96,383243
2839,000000	96,445461
2838,000000	96,500533
2837,000000	96,549051
2836,000000	96,591978
2835,000000	96,630380
2834,000000	96,665277
2833,000000	96,697904
2832,000000	96,729572
2831,000000	96,760811
2830,000000	96,790851
2829,000000	96,818512
2828,000000	96,843543
2827,000000	96,866760
2826,000000	96,889155
2825,000000	96,911302
2824,000000	96,933311
2823,000000	96,954766
2822,000000	96,974780
2821,000000	96,992734
2820,000000	97,008923
2819,000000	97,024045
2818,000000	97,038165
2817,000000	97,050745
2816,000000	97,061672
2815,000000	97,071780
2814,000000	97,082314
2813,000000	97,094221
2812,000000	97,107670
2811,000000	97,121674
2810,000000	97,134376
2809,000000	97,144474
2808,000000	97,152503
2807,000000	97,160261
2806,000000	97,169062
2805,000000	97,179013
2804,000000	97,189678
2803,000000	97,200518
2802,000000	97,210714
2801,000000	97,219523
2800,000000	97,227105
2799,000000	97,234383
2798,000000	97,241966
2797,000000	97,249869
2796,000000	97,258304
2795,000000	97,267860
2794,000000	97,278569
2793,000000	97,289540
2792,000000	97,299844
2791,000000	97,309180
2790,000000	97,317433
2789,000000	97,324403
2788,000000	97,330466
2787,000000	97,336877
2786,000000	97,344792
2785,000000	97,354225
2784,000000	97,364231
2783,000000	97,373737
2782,000000	97,382015
2781,000000	97,388921
2780,000000	97,395117
2779,000000	97,401727
2778,000000	97,409438
2777,000000	97,418116
2776,000000	97,427272
2775,000000	97,436390
2774,000000	97,444737
2773,000000	97,451637
2772,000000	97,457367
2771,000000	97,463252
2770,000000	97,470424
2769,000000	97,478795
2768,000000	97,487491
2767,000000	97,495815
2766,000000	97,503434
2765,000000	97,510097
2764,000000	97,515764
2763,000000	97,520880
2762,000000	97,526123
2761,000000	97,531863
2760,000000	97,537952
2759,000000	97,543859
2758,000000	97,549017
2757,000000	97,553316
2756,000000	97,557338
2755,000000	97,561852
2754,000000	97,567064
2753,000000	97,572624
2752,000000	97,578266
2751,000000	97,584033
2750,000000	97,589938
2749,000000	97,595896
2748,000000	97,601910
2747,000000	97,607807
2746,000000	97,612887
2745,000000	97,616553
2744,000000	97,619356
2743,000000	97,622720
2742,000000	97,627389
2741,000000	97,632736
2740,000000	97,637759
2739,000000	97,642170
2738,000000	97,646285
2737,000000	97,650459
2736,000000	97,654955
2735,000000	97,659837
2734,000000	97,664705
2733,000000	97,668949
2732,000000	97,672478
2731,000000	97,675835
2730,000000	97,679531
2729,000000	97,683774
2728,000000	97,688856
2727,000000	97,695047
2726,000000	97,701888
2725,000000	97,708289
2724,000000	97,713652
2723,000000	97,718353
2722,000000	97,722881
2721,000000	97,727192
2720,000000	97,731269
2719,000000	97,735654
2718,000000	97,740829
2717,000000	97,746490
2716,000000	97,751937
2715,000000	97,756878
2714,000000	97,761527
2713,000000	97,766178
2712,000000	97,770937
2711,000000	97,775618
2710,000000	97,779742
2709,000000	97,783027
2708,000000	97,785939
2707,000000	97,789268
2706,000000	97,793014
2705,000000	97,796269
2704,000000	97,798448
2703,000000	97,800076
2702,000000	97,802079
2701,000000	97,804800
2700,000000	97,807963
2699,000000	97,811040
2698,000000	97,813351
2697,000000	97,814422
2696,000000	97,814690
2695,000000	97,815381
2694,000000	97,817241
2693,000000	97,819720
2692,000000	97,821774
2691,000000	97,823086
2690,000000	97,824113
2689,000000	97,825321
2688,000000	97,826840
2687,000000	97,828635
2686,000000	97,830635
2685,000000	97,832726
2684,000000	97,834809
2683,000000	97,836753
2682,000000	97,838314
2681,000000	97,839424
2680,000000	97,840510
2679,000000	97,842017
2678,000000	97,843523
2677,000000	97,843909
2676,000000	97,842702
2675,000000	97,840808
2674,000000	97,839647
2673,000000	97,839943
2672,000000	97,841555
2671,000000	97,843982
2670,000000	97,846651
2669,000000	97,849003
2668,000000	97,850644
2667,000000	97,851279
2666,000000	97,850447
2665,000000	97,847703
2664,000000	97,843274
2663,000000	97,838197
2662,000000	97,833617
2661,000000	97,830166
2660,000000	97,828034
2659,000000	97,827204
2658,000000	97,827376
2657,000000	97,828008
2656,000000	97,828718
2655,000000	97,829497
2654,000000	97,830467
2653,000000	97,831755
2652,000000	97,833651
2651,000000	97,836503
2650,000000	97,840253
2649,000000	97,844302
2648,000000	97,847986
2647,000000	97,851094
2646,000000	97,854051
2645,000000	97,857807
2644,000000	97,863224
2643,000000	97,870080
2642,000000	97,876877
2641,000000	97,882210
2640,000000	97,886217
2639,000000	97,890161
2638,000000	97,894804
2637,000000	97,899819
2636,000000	97,904543
2635,000000	97,908486
2634,000000	97,911270
2633,000000	97,912942
2632,000000	97,914286
2631,000000	97,916030
2630,000000	97,917904
2629,000000	97,919346
2628,000000	97,920862
2627,000000	97,923491
2626,000000	97,927101
2625,000000	97,930648
2624,000000	97,934204
2623,000000	97,939223
2622,000000	97,946302
2621,000000	97,953999
2620,000000	97,960501
2619,000000	97,965420
2618,000000	97,969480
2617,000000	97,973495
2616,000000	97,978163
2615,000000	97,983712
2614,000000	97,989109
2613,000000	97,992627
2612,000000	97,993914
2611,000000	97,994673
2610,000000	97,996589
2609,000000	97,999328
2608,000000	98,001178
2607,000000	98,001093
2606,000000	97,999748
2605,000000	97,999243
2604,000000	98,001923
2603,000000	98,008599
2602,000000	98,017553
2601,000000	98,025914
2600,000000	98,032225
2599,000000	98,037101
2598,000000	98,041694
2597,000000	98,046596
2596,000000	98,051931
2595,000000	98,057066
2594,000000	98,060291
2593,000000	98,060424
2592,000000	98,058922
2591,000000	98,058845
2590,000000	98,061476
2589,000000	98,065513
2588,000000	98,069684
2587,000000	98,074055
2586,000000	98,078260
2585,000000	98,080666
2584,000000	98,080588
2583,000000	98,079735
2582,000000	98,080228
2581,000000	98,082436
2580,000000	98,085731
2579,000000	98,089962
2578,000000	98,095007
2577,000000	98,099970
2576,000000	98,104022
2575,000000	98,107295
2574,000000	98,110212
2573,000000	98,112749
2572,000000	98,114830
2571,000000	98,116414
2570,000000	98,116892
2569,000000	98,115833
2568,000000	98,114739
2567,000000	98,116337
2566,000000	98,121251
2565,000000	98,126991
2564,000000	98,131243
2563,000000	98,134575
2562,000000	98,138619
2561,000000	98,143001
2560,000000	98,145743
2559,000000	98,145922
2558,000000	98,144624
2557,000000	98,143805
2556,000000	98,145041
2555,000000	98,148673
2554,000000	98,153363
2553,000000	98,157108
2552,000000	98,159274
2551,000000	98,160882
2550,000000	98,162619
2549,000000	98,163813
2548,000000	98,163976
2547,000000	98,164002
2546,000000	98,164905
2545,000000	98,166442
2544,000000	98,167819
2543,000000	98,168777
2542,000000	98,169202
2541,000000	98,168761
2540,000000	98,167960
2539,000000	98,168670
2538,000000	98,172443
2537,000000	98,178616
2536,000000	98,184683
2535,000000	98,188224
2534,000000	98,188339
2533,000000	98,186114
2532,000000	98,184046
2531,000000	98,184109
2530,000000	98,185919
2529,000000	98,187445
2528,000000	98,187652
2527,000000	98,187562
2526,000000	98,188621
2525,000000	98,191197
2524,000000	98,194938
2523,000000	98,199434
2522,000000	98,204009
2521,000000	98,207760
2520,000000	98,210175
2519,000000	98,211078
2518,000000	98,210140
2517,000000	98,207547
2516,000000	98,205007
2515,000000	98,204724
2514,000000	98,207217
2513,000000	98,211208
2512,000000	98,215487
2511,000000	98,219550
2510,000000	98,222786
2509,000000	98,224857
2508,000000	98,226920
2507,000000	98,230489
2506,000000	98,234819
2505,000000	98,237269
2504,000000	98,236722
2503,000000	98,234889
2502,000000	98,233772
2501,000000	98,233686
2500,000000	98,234378
2499,000000	98,236245
2498,000000	98,239424
2497,000000	98,243046
2496,000000	98,246314
2495,000000	98,249336
2494,000000	98,252403
2493,000000	98,255483
2492,000000	98,258646
2491,000000	98,261750
2490,000000	98,263719
2489,000000	98,263683
2488,000000	98,262934
2487,000000	98,263938
2486,000000	98,267099
2485,000000	98,270336
2484,000000	98,272324
2483,000000	98,274180
2482,000000	98,277206
2481,000000	98,280603
2480,000000	98,282338
2479,000000	98,281147
2478,000000	98,277302
2477,000000	98,272873
2476,000000	98,271274
2475,000000	98,274536
2474,000000	98,280435
2473,000000	98,284084
2472,000000	98,283194
2471,000000	98,280346
2470,000000	98,279603
2469,000000	98,282642
2468,000000	98,288470
2467,000000	98,294679
2466,000000	98,298120
2465,000000	98,296465
2464,000000	98,290741
2463,000000	98,285171
2462,000000	98,283416
2461,000000	98,285812
2460,000000	98,290448
2459,000000	98,295188
2458,000000	98,298045
2457,000000	98,297665
2456,000000	98,294883
2455,000000	98,292493
2454,000000	98,292314
2453,000000	98,293486
2452,000000	98,294335
2451,000000	98,294633
2450,000000	98,295169
2449,000000	98,296450
2448,000000	98,298758
2447,000000	98,302367
2446,000000	98,306849
2445,000000	98,311239
2444,000000	98,315417
2443,000000	98,320168
2442,000000	98,325370
2441,000000	98,329522
2440,000000	98,331742
2439,000000	98,332887
2438,000000	98,334082
2437,000000	98,335457
2436,000000	98,336969
2435,000000	98,338937
2434,000000	98,340928
2433,000000	98,341441
2432,000000	98,339827
2431,000000	98,337696
2430,000000	98,337598
2429,000000	98,340721
2428,000000	98,346144
2427,000000	98,351687
2426,000000	98,355502
2425,000000	98,357627
2424,000000	98,359843
2423,000000	98,363168
2422,000000	98,366213
2421,000000	98,367249
2420,000000	98,366974
2419,000000	98,367326
2418,000000	98,368260
2417,000000	98,368208
2416,000000	98,367409
2415,000000	98,368009
2414,000000	98,370526
2413,000000	98,372859
2412,000000	98,373591
2411,000000	98,373946
2410,000000	98,375636
2409,000000	98,378924
2408,000000	98,383704
2407,000000	98,390251
2406,000000	98,397544
2405,000000	98,402746
2404,000000	98,404018
2403,000000	98,402787
2402,000000	98,402090
2401,000000	98,403416
2400,000000	98,405774
2399,000000	98,406998
2398,000000	98,405728
2397,000000	98,402986
2396,000000	98,401765
2395,000000	98,403729
2394,000000	98,406609
2393,000000	98,406538
2392,000000	98,402884
2391,000000	98,399055
2390,000000	98,398597
2389,000000	98,402612
2388,000000	98,410883
2387,000000	98,422945
2386,000000	98,437280
2385,000000	98,451735
2384,000000	98,465809
2383,000000	98,480639
2382,000000	98,495781
2381,000000	98,507848
2380,000000	98,513608
2379,000000	98,512886
2378,000000	98,507375
2377,000000	98,498504
2376,000000	98,488177
2375,000000	98,479740
2374,000000	98,475597
2373,000000	98,474523
2372,000000	98,473655
2371,000000	98,472687
2370,000000	98,473902
2369,000000	98,478664
2368,000000	98,485882
2367,000000	98,492608
2366,000000	98,494502
2365,000000	98,489187
2364,000000	98,479593
2363,000000	98,469931
2362,000000	98,462202
2361,000000	98,455419
2360,000000	98,448087
2359,000000	98,441713
2358,000000	98,436209
2357,000000	98,432610
2356,000000	98,434749
2355,000000	98,445184
2354,000000	98,457659
2353,000000	98,461199
2352,000000	98,454150
2351,000000	98,446388
2350,000000	98,449911
2349,000000	98,465785
2348,000000	98,482407
2347,000000	98,487837
2346,000000	98,477741
2345,000000	98,459815
2344,000000	98,444158
2343,000000	98,433557
2342,000000	98,423674
2341,000000	98,410153
2340,000000	98,394337
2339,000000	98,381412
2338,000000	98,375829
2337,000000	98,377290
2336,000000	98,383642
2335,000000	98,391333
2334,000000	98,397268
2333,000000	98,396129
2332,000000	98,387850
2331,000000	98,373641
2330,000000	98,356137
2329,000000	98,334429
2328,000000	98,307460
2327,000000	98,276462
2326,000000	98,245123
2325,000000	98,219146
2324,000000	98,204037
2323,000000	98,201424
2322,000000	98,208747
2321,000000	98,220752
2320,000000	98,236062
2319,000000	98,254155
2318,000000	98,274129
2317,000000	98,291573
2316,000000	98,304609
2315,000000	98,313562
2314,000000	98,320503
2313,000000	98,324730
2312,000000	98,325694
2311,000000	98,323638
2310,000000	98,320491
2309,000000	98,317450
2308,000000	98,315370
2307,000000	98,314534
2306,000000	98,315453
2305,000000	98,318236
2304,000000	98,323068
2303,000000	98,327965
2302,000000	98,330264
2301,000000	98,328440
2300,000000	98,325086
2299,000000	98,322600
2298,000000	98,320224
2297,000000	98,314827
2296,000000	98,306480
2295,000000	98,298238
2294,000000	98,291684
2293,000000	98,285201
2292,000000	98,277693
2291,000000	98,270873
2290,000000	98,266233
2289,000000	98,262996
2288,000000	98,260048
2287,000000	98,258295
2286,000000	98,258842
2285,000000	98,261492
2284,000000	98,265690
2283,000000	98,271662
2282,000000	98,278891
2281,000000	98,285636
2280,000000	98,290995
2279,000000	98,295728
2278,000000	98,300665
2277,000000	98,305941
2276,000000	98,312613
2275,000000	98,321886
2274,000000	98,332436
2273,000000	98,341047
2272,000000	98,346860
2271,000000	98,352029
2270,000000	98,357590
2269,000000	98,361788
2268,000000	98,363494
2267,000000	98,363773
2266,000000	98,363488
2265,000000	98,362730
2264,000000	98,363020
2263,000000	98,366112
2262,000000	98,369367
2261,000000	98,367313
2260,000000	98,359317
2259,000000	98,351852
2258,000000	98,351178
2257,000000	98,357352
2256,000000	98,367094
2255,000000	98,377996
2254,000000	98,387714
2253,000000	98,392599
2252,000000	98,390736
2251,000000	98,384057
2250,000000	98,376172
2249,000000	98,370215
2248,000000	98,368944
2247,000000	98,373202
2246,000000	98,379782
2245,000000	98,384381
2244,000000	98,386766
2243,000000	98,388780
2242,000000	98,388077
2241,000000	98,380267
2240,000000	98,368168
2239,000000	98,361724
2238,000000	98,366100
2237,000000	98,375760
2236,000000	98,382807
2235,000000	98,385443
2234,000000	98,385287
2233,000000	98,382767
2232,000000	98,379325
2231,000000	98,378687
2230,000000	98,381241
2229,000000	98,381571
2228,000000	98,375800
2227,000000	98,367571
2226,000000	98,362978
2225,000000	98,363395
2224,000000	98,366868
2223,000000	98,372652
2222,000000	98,380181
2221,000000	98,386406
2220,000000	98,388278
2219,000000	98,386435
2218,000000	98,384234
2217,000000	98,384938
2216,000000	98,390369
2215,000000	98,399098
2214,000000	98,405478
2213,000000	98,404527
2212,000000	98,398590
2211,000000	98,394549
2210,000000	98,393977
2209,000000	98,391605
2208,000000	98,384617
2207,000000	98,377091
2206,000000	98,372639
2205,000000	98,368867
2204,000000	98,362793
2203,000000	98,357100
2202,000000	98,356873
2201,000000	98,362908
2200,000000	98,370846
2199,000000	98,374874
2198,000000	98,371252
2197,000000	98,361098
2196,000000	98,350689
2195,000000	98,346247
2194,000000	98,348593
2193,000000	98,355227
2192,000000	98,365123
2191,000000	98,376744
2190,000000	98,383854
2189,000000	98,380030
2188,000000	98,366926
2187,000000	98,351804
2186,000000	98,338951
2185,000000	98,330998
2184,000000	98,335871
2183,000000	98,360773
2182,000000	98,397604
2181,000000	98,424871
2180,000000	98,428459
2179,000000	98,414099
2178,000000	98,397628
2177,000000	98,390900
2176,000000	98,397227
2175,000000	98,412118
2174,000000	98,425995
2173,000000	98,431051
2172,000000	98,426335
2171,000000	98,413040
2170,000000	98,388377
2169,000000	98,351875
2168,000000	98,314533
2167,000000	98,290753
2166,000000	98,280407
2165,000000	98,268293
2164,000000	98,245043
2163,000000	98,223806
2162,000000	98,235674
2161,000000	98,310793
2160,000000	98,452256
2159,000000	98,618957
2158,000000	98,746677
2157,000000	98,799044
2156,000000	98,789446
2155,000000	98,750395
2154,000000	98,701022
2153,000000	98,650402
2152,000000	98,611429
2151,000000	98,594283
2150,000000	98,594415
2149,000000	98,600536
2148,000000	98,609760
2147,000000	98,623557
2146,000000	98,634740
2145,000000	98,632384
2144,000000	98,617243
2143,000000	98,600024
2142,000000	98,586742
2141,000000	98,576197
2140,000000	98,569516
2139,000000	98,571511
2138,000000	98,583925
2137,000000	98,605103
2136,000000	98,633719
2135,000000	98,664626
2134,000000	98,684756
2133,000000	98,682742
2132,000000	98,661182
2131,000000	98,632185
2130,000000	98,604044
2129,000000	98,579166
2128,000000	98,559746
2127,000000	98,546751
2126,000000	98,535614
2125,000000	98,521046
2124,000000	98,504807
2123,000000	98,492644
2122,000000	98,485706
2121,000000	98,481256
2120,000000	98,478603
2119,000000	98,476727
2118,000000	98,469011
2117,000000	98,449591
2116,000000	98,424036
2115,000000	98,404828
2114,000000	98,396301
2113,000000	98,392032
2112,000000	98,387285
2111,000000	98,385174
2110,000000	98,388993
2109,000000	98,396448
2108,000000	98,403949
2107,000000	98,410204
2106,000000	98,413759
2105,000000	98,413107
2104,000000	98,410715
2103,000000	98,411091
2102,000000	98,414236
2101,000000	98,416609
2100,000000	98,418417
2099,000000	98,424150
2098,000000	98,435637
2097,000000	98,450845
2096,000000	98,468165
2095,000000	98,485121
2094,000000	98,494480
2093,000000	98,489756
2092,000000	98,474099
2091,000000	98,456695
2090,000000	98,441981
2089,000000	98,429342
2088,000000	98,421010
2087,000000	98,420489
2086,000000	98,423575
2085,000000	98,420256
2084,000000	98,407309
2083,000000	98,391507
2082,000000	98,379602
2081,000000	98,372726
2080,000000	98,370540
2079,000000	98,372979
2078,000000	98,376505
2077,000000	98,376687
2076,000000	98,374935
2075,000000	98,375834
2074,000000	98,378841
2073,000000	98,380074
2072,000000	98,381624
2071,000000	98,389405
2070,000000	98,402582
2069,000000	98,414987
2068,000000	98,425878
2067,000000	98,438290
2066,000000	98,447679
2065,000000	98,445231
2064,000000	98,434257
2063,000000	98,429956
2062,000000	98,440154
2061,000000	98,457021
2060,000000	98,468550
2059,000000	98,468725
2058,000000	98,457421
2057,000000	98,441628
2056,000000	98,434405
2055,000000	98,438640
2054,000000	98,434709
2053,000000	98,401281
2052,000000	98,349432
2051,000000	98,318400
2050,000000	98,332763
2049,000000	98,377746
2048,000000	98,423225
2047,000000	98,456806
2046,000000	98,479883
2045,000000	98,489539
2044,000000	98,482888
2043,000000	98,466059
2042,000000	98,445911
2041,000000	98,423329
2040,000000	98,402002
2039,000000	98,391595
2038,000000	98,396627
2037,000000	98,413399
2036,000000	98,439594
2035,000000	98,473109
2034,000000	98,501178
2033,000000	98,509975
2032,000000	98,507657
2031,000000	98,515813
2030,000000	98,536340
2029,000000	98,549989
2028,000000	98,550039
2027,000000	98,551903
2026,000000	98,565512
2025,000000	98,581290
2024,000000	98,589794
2023,000000	98,592086
2022,000000	98,585387
2021,000000	98,563041
2020,000000	98,534940
2019,000000	98,523961
2018,000000	98,534547
2017,000000	98,545763
2016,000000	98,543740
2015,000000	98,539378
2014,000000	98,545174
2013,000000	98,557149
2012,000000	98,568092
2011,000000	98,580420
2010,000000	98,598078
2009,000000	98,619548
2008,000000	98,644173
2007,000000	98,670540
2006,000000	98,687086
2005,000000	98,679907
2004,000000	98,653063
2003,000000	98,624645
2002,000000	98,603651
2001,000000	98,588049
2000,000000	98,578141
1999,000000	98,577659
1998,000000	98,580495
1997,000000	98,572982
1996,000000	98,552585
1995,000000	98,531338
1994,000000	98,518719
1993,000000	98,513401
1992,000000	98,511799
1991,000000	98,511796
1990,000000	98,507603
1989,000000	98,495796
1988,000000	98,485913
1987,000000	98,489391
1986,000000	98,499693
1985,000000	98,498711
1984,000000	98,481367
1983,000000	98,458316
1982,000000	98,437296
1981,000000	98,423114
1980,000000	98,430525
1979,000000	98,475253
1978,000000	98,544988
1977,000000	98,603792
1976,000000	98,634148
1975,000000	98,649678
1974,000000	98,662286
1973,000000	98,667839
1972,000000	98,666440
1971,000000	98,668078
1970,000000	98,673377
1969,000000	98,671643
1968,000000	98,661281
1967,000000	98,651777
1966,000000	98,643967
1965,000000	98,631028
1964,000000	98,619957
1963,000000	98,628331
1962,000000	98,659068
1961,000000	98,696231
1960,000000	98,726437
1959,000000	98,747076
1958,000000	98,754251
1957,000000	98,744220
1956,000000	98,726587
1955,000000	98,716020
1954,000000	98,712258
1953,000000	98,704507
1952,000000	98,695662
1951,000000	98,698656
1950,000000	98,711620
1949,000000	98,718024
1948,000000	98,710683
1947,000000	98,698346
1946,000000	98,688454
1945,000000	98,681123
1944,000000	98,680199
1943,000000	98,690400
1942,000000	98,702023
1941,000000	98,699014
1940,000000	98,684196
1939,000000	98,676548
1938,000000	98,684466
1937,000000	98,696642
1936,000000	98,700761
1935,000000	98,697610
1934,000000	98,692413
1933,000000	98,685509
1932,000000	98,679708
1931,000000	98,679285
1930,000000	98,682011
1929,000000	98,683552
1928,000000	98,685447
1927,000000	98,694239
1926,000000	98,705446
1925,000000	98,709357
1924,000000	98,706438
1923,000000	98,704891
1922,000000	98,704996
1921,000000	98,698644
1920,000000	98,684040
1919,000000	98,668748
1918,000000	98,654960
1917,000000	98,641301
1916,000000	98,633783
1915,000000	98,640061
1914,000000	98,658183
1913,000000	98,677585
1912,000000	98,691449
1911,000000	98,698934
1910,000000	98,697551
1909,000000	98,685290
1908,000000	98,668489
1907,000000	98,660165
1906,000000	98,661280
1905,000000	98,664178
1904,000000	98,666823
1903,000000	98,671427
1902,000000	98,675562
1901,000000	98,674583
1900,000000	98,669466
1899,000000	98,666710
1898,000000	98,666243
1897,000000	98,663997
1896,000000	98,662836
1895,000000	98,668462
1894,000000	98,677850
1893,000000	98,683558
1892,000000	98,686615
1891,000000	98,693009
1890,000000	98,698964
1889,000000	98,695337
1888,000000	98,686558
1887,000000	98,684769
1886,000000	98,690272
1885,000000	98,692686
1884,000000	98,688250
1883,000000	98,683614
1882,000000	98,683751
1881,000000	98,686330
1880,000000	98,688193
1879,000000	98,691044
1878,000000	98,694363
1877,000000	98,692503
1876,000000	98,686376
1875,000000	98,684702
1874,000000	98,690839
1873,000000	98,699873
1872,000000	98,708742
1871,000000	98,718715
1870,000000	98,724412
1869,000000	98,713483
1868,000000	98,690053
1867,000000	98,674355
1866,000000	98,672993
1865,000000	98,677631
1864,000000	98,682535
1863,000000	98,687802
1862,000000	98,691955
1861,000000	98,692438
1860,000000	98,692053
1859,000000	98,696199
1858,000000	98,702617
1857,000000	98,703142
1856,000000	98,696185
1855,000000	98,688885
1854,000000	98,685810
1853,000000	98,688069
1852,000000	98,692362
1851,000000	98,699364
1850,000000	98,710871
1849,000000	98,723204
1848,000000	98,729716
1847,000000	98,727597
1846,000000	98,720246
1845,000000	98,710678
1844,000000	98,699623
1843,000000	98,692976
1842,000000	98,693359
1841,000000	98,695881
1840,000000	98,699568
1839,000000	98,706616
1838,000000	98,710131
1837,000000	98,704985
1836,000000	98,699322
1835,000000	98,703684
1834,000000	98,715940
1833,000000	98,725940
1832,000000	98,728380
1831,000000	98,729306
1830,000000	98,729262
1829,000000	98,721981
1828,000000	98,709694
1827,000000	98,700674
1826,000000	98,698659
1825,000000	98,695489
1824,000000	98,686334
1823,000000	98,679768
1822,000000	98,681923
1821,000000	98,688460
1820,000000	98,694521
1819,000000	98,702738
1818,000000	98,712194
1817,000000	98,717210
1816,000000	98,717865
1815,000000	98,719443
1814,000000	98,724144
1813,000000	98,724939
1812,000000	98,718644
1811,000000	98,710039
1810,000000	98,700137
1809,000000	98,687399
1808,000000	98,676249
1807,000000	98,673318
1806,000000	98,677348
1805,000000	98,681542
1804,000000	98,684935
1803,000000	98,689269
1802,000000	98,694096
1801,000000	98,690353
1800,000000	98,678043
1799,000000	98,668811
1798,000000	98,668566
1797,000000	98,672551
1796,000000	98,675431
1795,000000	98,676364
1794,000000	98,678268
1793,000000	98,674816
1792,000000	98,659461
1791,000000	98,642405
1790,000000	98,633611
1789,000000	98,629303
1788,000000	98,626715
1787,000000	98,627968
1786,000000	98,631905
1785,000000	98,634551
1784,000000	98,636594
1783,000000	98,637505
1782,000000	98,639756
1781,000000	98,638589
1780,000000	98,632491
1779,000000	98,630161
1778,000000	98,638622
1777,000000	98,654033
1776,000000	98,662946
1775,000000	98,660904
1774,000000	98,660426
1773,000000	98,663731
1772,000000	98,651885
1771,000000	98,626403
1770,000000	98,599356
1769,000000	98,573851
1768,000000	98,558269
1767,000000	98,557909
1766,000000	98,565514
1765,000000	98,565273
1764,000000	98,553644
1763,000000	98,538464
1762,000000	98,524096
1761,000000	98,503514
1760,000000	98,475886
1759,000000	98,441378
1758,000000	98,402936
1757,000000	98,362893
1756,000000	98,318626
1755,000000	98,273322
1754,000000	98,228302
1753,000000	98,184287
1752,000000	98,141274
1751,000000	98,096663
1750,000000	98,043492
1749,000000	97,979607
1748,000000	97,911805
1747,000000	97,854552
1746,000000	97,817006
1745,000000	97,788742
1744,000000	97,760638
1743,000000	97,734904
1742,000000	97,712979
1741,000000	97,692342
1740,000000	97,682296
1739,000000	97,691325
1738,000000	97,705520
1737,000000	97,698544
1736,000000	97,679146
1735,000000	97,684630
1734,000000	97,709444
1733,000000	97,727446
1732,000000	97,737493
1731,000000	97,739440
1730,000000	97,736897
1729,000000	97,733127
1728,000000	97,726469
1727,000000	97,718652
1726,000000	97,711837
1725,000000	97,696200
1724,000000	97,672296
1723,000000	97,654338
1722,000000	97,643938
1721,000000	97,623720
1720,000000	97,585156
1719,000000	97,541928
1718,000000	97,489871
1717,000000	97,411912
1716,000000	97,328647
1715,000000	97,263790
1714,000000	97,212649
1713,000000	97,165319
1712,000000	97,122035
1711,000000	97,087766
1710,000000	97,063658
1709,000000	97,042570
1708,000000	97,012323
1707,000000	96,972793
1706,000000	96,926146
1705,000000	96,869421
1704,000000	96,801491
1703,000000	96,719046
1702,000000	96,631939
1701,000000	96,539722
1700,000000	96,411508
1699,000000	96,279150
1698,000000	96,151420
1697,000000	95,993625
1696,000000	95,819245
1695,000000	95,675667
1694,000000	95,582889
1693,000000	95,503110
1692,000000	95,409916
1691,000000	95,307752
1690,000000	95,199659
1689,000000	95,083736
1688,000000	94,958288
1687,000000	94,832764
1686,000000	94,712685
1685,000000	94,561112
1684,000000	94,328242
1683,000000	94,100083
1682,000000	93,938581
1681,000000	93,792410
1680,000000	93,635034
1679,000000	93,474459
1678,000000	93,312789
1677,000000	93,132145
1676,000000	92,913985
1675,000000	92,671057
1674,000000	92,458079
1673,000000	92,282016
1672,000000	92,101767
1671,000000	91,884096
1670,000000	91,614409
1669,000000	91,317524
1668,000000	91,053828
1667,000000	90,852017
1666,000000	90,687538
1665,000000	90,516500
1664,000000	90,310397
1663,000000	90,066692
1662,000000	89,822690
1661,000000	89,613310
1660,000000	89,434901
1659,000000	89,283392
1658,000000	89,160988
1657,000000	89,049596
1656,000000	88,916494
1655,000000	88,761407
1654,000000	88,574135
1653,000000	88,328139
1652,000000	88,168206
1651,000000	88,147253
1650,000000	88,144343
1649,000000	88,095506
1648,000000	87,991644
1647,000000	87,845991
1646,000000	87,711052
1645,000000	87,627517
1644,000000	87,575861
1643,000000	87,527283
1642,000000	87,481027
1641,000000	87,443722
1640,000000	87,409384
1639,000000	87,368710
1638,000000	87,312607
1637,000000	87,229777
1636,000000	87,099774
1635,000000	86,960961
1634,000000	86,877451
1633,000000	86,835966
1632,000000	86,801905
1631,000000	86,769494
1630,000000	86,744848
1629,000000	86,729779
1628,000000	86,725532
1627,000000	86,737354
1626,000000	86,770723
1625,000000	86,823640
1624,000000	86,895247
1623,000000	86,989528
1622,000000	87,110178
1621,000000	87,242362
1620,000000	87,362248
1619,000000	87,473645
1618,000000	87,612342
1617,000000	87,807312
1616,000000	88,037610
1615,000000	88,259580
1614,000000	88,456014
1613,000000	88,642626
1612,000000	88,841513
1611,000000	89,054122
1610,000000	89,270358
1609,000000	89,486846
1608,000000	89,704216
1607,000000	89,914322
1606,000000	90,113578
1605,000000	90,307779
1604,000000	90,499467
1603,000000	90,684560
1602,000000	90,859393
1601,000000	91,027305
1600,000000	91,190609
1599,000000	91,344299
1598,000000	91,484274
1597,000000	91,613431
1596,000000	91,735058
1595,000000	91,843953
1594,000000	91,935653
1593,000000	92,016795
1592,000000	92,094301
1591,000000	92,162800
1590,000000	92,214617
1589,000000	92,253715
1588,000000	92,287361
1587,000000	92,311847
1586,000000	92,319784
1585,000000	92,318379
1584,000000	92,311923
1583,000000	92,294793
1582,000000	92,266688
1581,000000	92,237254
1580,000000	92,204179
1579,000000	92,149546
1578,000000	92,060571
1577,000000	91,935940
1576,000000	91,789922
1575,000000	91,661702
1574,000000	91,571396
1573,000000	91,495397
1572,000000	91,409962
1571,000000	91,293239
1570,000000	91,117311
1569,000000	90,908519
1568,000000	90,726376
1567,000000	90,575185
1566,000000	90,420204
1565,000000	90,253947
1564,000000	90,090393
1563,000000	89,944850
1562,000000	89,816281
1561,000000	89,708832
1560,000000	89,568613
1559,000000	89,260159
1558,000000	88,918920
1557,000000	88,746125
1556,000000	88,643454
1555,000000	88,530340
1554,000000	88,418476
1553,000000	88,322723
1552,000000	88,237057
1551,000000	88,150098
1550,000000	88,062943
1549,000000	87,990751
1548,000000	87,944088
1547,000000	87,917563
1546,000000	87,903402
1545,000000	87,895736
1544,000000	87,889488
1543,000000	87,887500
1542,000000	87,884375
1541,000000	87,861041
1540,000000	87,815820
1539,000000	87,807177
1538,000000	87,866145
1537,000000	87,944207
1536,000000	88,004734
1535,000000	88,053162
1534,000000	88,105211
1533,000000	88,160393
1532,000000	88,222477
1531,000000	88,297337
1530,000000	88,379710
1529,000000	88,463091
1528,000000	88,545972
1527,000000	88,633826
1526,000000	88,733518
1525,000000	88,836235
1524,000000	88,924501
1523,000000	89,000820
1522,000000	89,084910
1521,000000	89,187203
1520,000000	89,302240
1519,000000	89,414266
1518,000000	89,515985
1517,000000	89,614231
1516,000000	89,718362
1515,000000	89,833237
1514,000000	89,962262
1513,000000	90,108941
1512,000000	90,275893
1511,000000	90,451520
1510,000000	90,617496
1509,000000	90,765199
1508,000000	90,904047
1507,000000	91,038124
1506,000000	91,177505
1505,000000	91,338391
1504,000000	91,502041
1503,000000	91,655187
1502,000000	91,807700
1501,000000	91,964311
1500,000000	92,112764
1499,000000	92,244433
1498,000000	92,367179
1497,000000	92,487777
1496,000000	92,614272
1495,000000	92,753223
1494,000000	92,896158
1493,000000	93,027410
1492,000000	93,146732
1491,000000	93,260909
1490,000000	93,359455
1489,000000	93,422860
1488,000000	93,459741
1487,000000	93,495222
1486,000000	93,534770
1485,000000	93,571655
1484,000000	93,595222
1483,000000	93,604487
1482,000000	93,600400
1481,000000	93,579947
1480,000000	93,547355
1479,000000	93,512714
1478,000000	93,475258
1477,000000	93,418195
1476,000000	93,334429
1475,000000	93,229962
1474,000000	93,099606
1473,000000	92,912111
1472,000000	92,680271
1471,000000	92,479464
1470,000000	92,335034
1469,000000	92,213389
1468,000000	92,092235
1467,000000	91,965493
1466,000000	91,825599
1465,000000	91,665610
1464,000000	91,506037
1463,000000	91,387395
1462,000000	91,310963
1461,000000	91,247128
1460,000000	91,166548
1459,000000	91,052106
1458,000000	90,880628
1457,000000	90,654673
1456,000000	90,473264
1455,000000	90,397116
1454,000000	90,373332
1453,000000	90,355979
1452,000000	90,344408
1451,000000	90,347891
1450,000000	90,364095
1449,000000	90,383527
1448,000000	90,408413
1447,000000	90,443476
1446,000000	90,492732
1445,000000	90,551524
1444,000000	90,613738
1443,000000	90,683754
1442,000000	90,765236
1441,000000	90,851795
1440,000000	90,930242
1439,000000	91,000691
1438,000000	91,076769
1437,000000	91,168623
1436,000000	91,273382
1435,000000	91,385739
1434,000000	91,496721
1433,000000	91,600079
1432,000000	91,696015
1431,000000	91,781899
1430,000000	91,852621
1429,000000	91,907895
1428,000000	91,955873
1427,000000	91,999355
1426,000000	92,040331
1425,000000	92,078847
1424,000000	92,108414
1423,000000	92,128703
1422,000000	92,144489
1421,000000	92,158778
1420,000000	92,165306
1419,000000	92,155675
1418,000000	92,140756
1417,000000	92,132978
1416,000000	92,125894
1415,000000	92,115233
1414,000000	92,103293
1413,000000	92,085220
1412,000000	92,053097
1411,000000	92,010621
1410,000000	91,969963
1409,000000	91,935611
1408,000000	91,906491
1407,000000	91,878911
1406,000000	91,850766
1405,000000	91,822342
1404,000000	91,799048
1403,000000	91,791506
1402,000000	91,800613
1401,000000	91,817416
1400,000000	91,833295
1399,000000	91,846965
1398,000000	91,861549
1397,000000	91,874382
1396,000000	91,879503
1395,000000	91,876640
1394,000000	91,875175
1393,000000	91,880931
1392,000000	91,889261
1391,000000	91,895292
1390,000000	91,897945
1389,000000	91,895008
1388,000000	91,884850
1387,000000	91,872190
1386,000000	91,864249
1385,000000	91,858176
1384,000000	91,845101
1383,000000	91,826512
1382,000000	91,809833
1381,000000	91,798215
1380,000000	91,791589
1379,000000	91,793422
1378,000000	91,809550
1377,000000	91,840762
1376,000000	91,883299
1375,000000	91,934416
1374,000000	91,995436
1373,000000	92,066281
1372,000000	92,143359
1371,000000	92,221657
1370,000000	92,299686
1369,000000	92,377755
1368,000000	92,456067
1367,000000	92,537364
1366,000000	92,623554
1365,000000	92,711667
1364,000000	92,794496
1363,000000	92,864722
1362,000000	92,920483
1361,000000	92,965214
1360,000000	93,001532
1359,000000	93,028974
1358,000000	93,046054
1357,000000	93,050374
1356,000000	93,038879
1355,000000	93,010684
1354,000000	92,968916
1353,000000	92,916727
1352,000000	92,856589
1351,000000	92,788235
1350,000000	92,711961
1349,000000	92,629713
1348,000000	92,543250
1347,000000	92,454312
1346,000000	92,364463
1345,000000	92,275367
1344,000000	92,189382
1343,000000	92,108847
1342,000000	92,032730
1341,000000	91,956242
1340,000000	91,877571
1339,000000	91,805814
1338,000000	91,755167
1337,000000	91,730433
1336,000000	91,727139
1335,000000	91,741802
1334,000000	91,774069
1333,000000	91,822160
1332,000000	91,881257
1331,000000	91,946367
1330,000000	92,014797
1329,000000	92,084288
1328,000000	92,151909
1327,000000	92,214578
1326,000000	92,270371
1325,000000	92,317849
1324,000000	92,355768
1323,000000	92,384913
1322,000000	92,407570
1321,000000	92,424747
1320,000000	92,435899
1319,000000	92,442713
1318,000000	92,449849
1317,000000	92,460736
1316,000000	92,475389
1315,000000	92,493305
1314,000000	92,515667
1313,000000	92,543528
1312,000000	92,576262
1311,000000	92,612096
1310,000000	92,648520
1309,000000	92,681604
1308,000000	92,708168
1307,000000	92,728404
1306,000000	92,745345
1305,000000	92,760619
1304,000000	92,773374
1303,000000	92,784030
1302,000000	92,795474
1301,000000	92,809589
1300,000000	92,824356
1299,000000	92,835868
1298,000000	92,840897
1297,000000	92,837348
1296,000000	92,824411
1295,000000	92,802658
1294,000000	92,772548
1293,000000	92,732551
1292,000000	92,680931
1291,000000	92,619533
1290,000000	92,552813
1289,000000	92,483798
1288,000000	92,413884
1287,000000	92,345690
1286,000000	92,282494
1285,000000	92,224966
1284,000000	92,172156
1283,000000	92,125584
1282,000000	92,088942
1281,000000	92,063882
1280,000000	92,049094
1279,000000	92,042924
1278,000000	92,043655
1277,000000	92,048157
1276,000000	92,053044
1275,000000	92,057164
1274,000000	92,060604
1273,000000	92,061845
1272,000000	92,058758
1271,000000	92,051608
1270,000000	92,041841
1269,000000	92,028482
1268,000000	92,008911
1267,000000	91,982941
1266,000000	91,953101
1265,000000	91,921018
1264,000000	91,886607
1263,000000	91,850340
1262,000000	91,812459
1261,000000	91,770867
1260,000000	91,722944
1259,000000	91,669387
1258,000000	91,612980
1257,000000	91,553726
1256,000000	91,489175
1255,000000	91,418695
1254,000000	91,343753
1253,000000	91,264877
1252,000000	91,181648
1251,000000	91,095428
1250,000000	91,008561
1249,000000	90,921068
1248,000000	90,831225
1247,000000	90,738691
1246,000000	90,644502
1245,000000	90,549418
1244,000000	90,455566
1243,000000	90,367723
1242,000000	90,289607
1241,000000	90,220494
1240,000000	90,158507
1239,000000	90,105424
1238,000000	90,064522
1237,000000	90,036953
1236,000000	90,023581
1235,000000	90,027335
1234,000000	90,050682
1233,000000	90,091858
1232,000000	90,147910
1231,000000	90,219305
1230,000000	90,307971
1229,000000	90,413780
1228,000000	90,534515
1227,000000	90,667965
1226,000000	90,811548
1225,000000	90,961297
1224,000000	91,113845
1223,000000	91,267149
1222,000000	91,417750
1221,000000	91,559303
1220,000000	91,685917
1219,000000	91,795106
1218,000000	91,886236
1217,000000	91,957729
1216,000000	92,008075
1215,000000	92,039040
1214,000000	92,053610
1213,000000	92,052295
1212,000000	92,034353
1211,000000	92,001559
1210,000000	91,958378
1209,000000	91,907959
1208,000000	91,852135
1207,000000	91,795090
1206,000000	91,743197
1205,000000	91,701313
1204,000000	91,672468
1203,000000	91,660589
1202,000000	91,669692
1201,000000	91,700596
1200,000000	91,750214
1199,000000	91,814770
1198,000000	91,891292
1197,000000	91,976088
1196,000000	92,064791
1195,000000	92,153403
1194,000000	92,238803
1193,000000	92,318816
1192,000000	92,393250
1191,000000	92,464392
1190,000000	92,534508
1189,000000	92,602919
1188,000000	92,666914
1187,000000	92,725333
1186,000000	92,779048
1185,000000	92,828400
1184,000000	92,872065
1183,000000	92,908552
1182,000000	92,937382
1181,000000	92,958157
1180,000000	92,970860
1179,000000	92,977415
1178,000000	92,980999
1177,000000	92,983309
1176,000000	92,983483
1175,000000	92,980274
1174,000000	92,973953
1173,000000	92,965807
1172,000000	92,957165
1171,000000	92,948604
1170,000000	92,938993
1169,000000	92,925705
1168,000000	92,907227
1167,000000	92,885249
1166,000000	92,862703
1165,000000	92,840747
1164,000000	92,819655
1163,000000	92,801751
1162,000000	92,790688
1161,000000	92,788458
1160,000000	92,795238
1159,000000	92,811335
1158,000000	92,837223
1157,000000	92,871610
1156,000000	92,912095
1155,000000	92,957338
1154,000000	93,006471
1153,000000	93,057077
1152,000000	93,105635
1151,000000	93,150165
1150,000000	93,190876
1149,000000	93,228432
1148,000000	93,262971
1147,000000	93,294423
1146,000000	93,322078
1145,000000	93,344397
1144,000000	93,361228
1143,000000	93,375298
1142,000000	93,389687
1141,000000	93,404259
1140,000000	93,416519
1139,000000	93,425397
1138,000000	93,431510
1137,000000	93,434592
1136,000000	93,433358
1135,000000	93,427551
1134,000000	93,417908
1133,000000	93,404261
1132,000000	93,386358
1131,000000	93,365853
1130,000000	93,344308
1129,000000	93,320001
1128,000000	93,289983
1127,000000	93,255430
1126,000000	93,221465
1125,000000	93,191135
1124,000000	93,162775
1123,000000	93,133652
1122,000000	93,103192
1121,000000	93,071916
1120,000000	93,039905
1119,000000	93,007304
1118,000000	92,974404
1117,000000	92,940859
1116,000000	92,906351
1115,000000	92,871535
1114,000000	92,836563
1113,000000	92,799688
1112,000000	92,759893
1111,000000	92,719839
1110,000000	92,683487
1109,000000	92,651135
1108,000000	92,619463
1107,000000	92,585742
1106,000000	92,549177
1105,000000	92,509273
1104,000000	92,465952
1103,000000	92,421011
1102,000000	92,376876
1101,000000	92,334442
1100,000000	92,293985
1099,000000	92,256617
1098,000000	92,222241
1097,000000	92,187794
1096,000000	92,150512
1095,000000	92,111090
1094,000000	92,070625
1093,000000	92,026471
1092,000000	91,974690
1091,000000	91,915090
1090,000000	91,849690
1089,000000	91,777838
1088,000000	91,697329
1087,000000	91,609758
1086,000000	91,521071
1085,000000	91,437296
1084,000000	91,362912
1083,000000	91,302065
1082,000000	91,258099
1081,000000	91,231941
1080,000000	91,223932
1079,000000	91,235577
1078,000000	91,266534
1077,000000	91,312669
1076,000000	91,368648
1075,000000	91,430740
1074,000000	91,494736
1073,000000	91,553913
1072,000000	91,602854
1071,000000	91,641429
1070,000000	91,672203
1069,000000	91,695640
1068,000000	91,711059
1067,000000	91,720050
1066,000000	91,725620
1065,000000	91,729289
1064,000000	91,732438
1063,000000	91,739025
1062,000000	91,752828
1061,000000	91,772861
1060,000000	91,795366
1059,000000	91,820036
1058,000000	91,850615
1057,000000	91,889455
1056,000000	91,934168
1055,000000	91,980083
1054,000000	92,024048
1053,000000	92,065516
1052,000000	92,105594
1051,000000	92,145288
1050,000000	92,184217
1049,000000	92,221478
1048,000000	92,257626
1047,000000	92,293721
1046,000000	92,328182
1045,000000	92,357676
1044,000000	92,381830
1043,000000	92,404223
1042,000000	92,426362
1041,000000	92,443237
1040,000000	92,447438
1039,000000	92,434980
1038,000000	92,405528
1037,000000	92,359840
1036,000000	92,301177
1035,000000	92,237834
1034,000000	92,180337
1033,000000	92,136692
1032,000000	92,112423
1031,000000	92,112504
1030,000000	92,138639
1029,000000	92,186618
1028,000000	92,249241
1027,000000	92,321179
1026,000000	92,399297
1025,000000	92,479922
1024,000000	92,559453
1023,000000	92,636165
1022,000000	92,709102
1021,000000	92,776343
1020,000000	92,836375
1019,000000	92,889767
1018,000000	92,937366
1017,000000	92,978574
1016,000000	93,013713
1015,000000	93,046588
1014,000000	93,081601
1013,000000	93,119644
1012,000000	93,159638
1011,000000	93,202555
1010,000000	93,250746
1009,000000	93,304224
1008,000000	93,360614
1007,000000	93,418125
1006,000000	93,476148
1005,000000	93,533584
1004,000000	93,589098
1003,000000	93,642555
1002,000000	93,694266
1001,000000	93,743551
1000,000000	93,789975
999,000000	93,834852
998,000000	93,879291
997,000000	93,922018
996,000000	93,961255
995,000000	93,997663
994,000000	94,032861
993,000000	94,066260
992,000000	94,096289
991,000000	94,123375
990,000000	94,148806
989,000000	94,171591
988,000000	94,189569
987,000000	94,202929
986,000000	94,213035
985,000000	94,218540
984,000000	94,216158
983,000000	94,204835
982,000000	94,186208
981,000000	94,161178
980,000000	94,129643
979,000000	94,093127
978,000000	94,053848
977,000000	94,011888
976,000000	93,967372
975,000000	93,925564
974,000000	93,895243
973,000000	93,881297
972,000000	93,881806
971,000000	93,892659
970,000000	93,911384
969,000000	93,935761
968,000000	93,962735
967,000000	93,990151
966,000000	94,018018
965,000000	94,047227
964,000000	94,078314
963,000000	94,111293
962,000000	94,144506
961,000000	94,173967
960,000000	94,196106
959,000000	94,211305
958,000000	94,223107
957,000000	94,234584
956,000000	94,247305
955,000000	94,262400
954,000000	94,279494
953,000000	94,294976
952,000000	94,304601
951,000000	94,307895
950,000000	94,307517
949,000000	94,304934
948,000000	94,299333
947,000000	94,290377
946,000000	94,278936
945,000000	94,265154
944,000000	94,248730
943,000000	94,231047
942,000000	94,214728
941,000000	94,201418
940,000000	94,192112
939,000000	94,188294
938,000000	94,190175
937,000000	94,195248
936,000000	94,201826
935,000000	94,212901
934,000000	94,232902
933,000000	94,261184
932,000000	94,291583
931,000000	94,317516
930,000000	94,334796
929,000000	94,341313
928,000000	94,338048
927,000000	94,329975
926,000000	94,322396
925,000000	94,316327
924,000000	94,310123
923,000000	94,304184
922,000000	94,300388
921,000000	94,298426
920,000000	94,297220
919,000000	94,299273
918,000000	94,308828
917,000000	94,325438
916,000000	94,343245
915,000000	94,357029
914,000000	94,366085
913,000000	94,372543
912,000000	94,379368
911,000000	94,389526
910,000000	94,402961
909,000000	94,414347
908,000000	94,417838
907,000000	94,414154
906,000000	94,409450
905,000000	94,406845
904,000000	94,402857
903,000000	94,392894
902,000000	94,376563
901,000000	94,357162
900,000000	94,339296
899,000000	94,327441
898,000000	94,323339
897,000000	94,323462
896,000000	94,321459
895,000000	94,313829
894,000000	94,301601
893,000000	94,287090
892,000000	94,271567
891,000000	94,255554
890,000000	94,238478
889,000000	94,218161
888,000000	94,193133
887,000000	94,165229
886,000000	94,137846
885,000000	94,112124
884,000000	94,086789
883,000000	94,060519
882,000000	94,032398
881,000000	94,001975
880,000000	93,971440
879,000000	93,945651
878,000000	93,926991
877,000000	93,912299
876,000000	93,897918
875,000000	93,885234
874,000000	93,877529
873,000000	93,873829
872,000000	93,870105
871,000000	93,864954
870,000000	93,860423
869,000000	93,858697
868,000000	93,860868
867,000000	93,866802
866,000000	93,873293
865,000000	93,874774
864,000000	93,868846
863,000000	93,858800
862,000000	93,847829
861,000000	93,834037
860,000000	93,815065
859,000000	93,794058
858,000000	93,775904
857,000000	93,759495
856,000000	93,739182
855,000000	93,713130
854,000000	93,685865
853,000000	93,663155
852,000000	93,647561
851,000000	93,638446
850,000000	93,633511
849,000000	93,630888
848,000000	93,630958
847,000000	93,634396
846,000000	93,638508
845,000000	93,639434
844,000000	93,638706
843,000000	93,642018
842,000000	93,649245
841,000000	93,652355
840,000000	93,647000
839,000000	93,640014
838,000000	93,639938
837,000000	93,645003
836,000000	93,646432
835,000000	93,639423
834,000000	93,625524
833,000000	93,608175
832,000000	93,591403
831,000000	93,579255
830,000000	93,570741
829,000000	93,558532
828,000000	93,537676
827,000000	93,511139
826,000000	93,481715
825,000000	93,445189
824,000000	93,399366
823,000000	93,353261
822,000000	93,316932
821,000000	93,286909
820,000000	93,251269
819,000000	93,205471
818,000000	93,155237
817,000000	93,107354
816,000000	93,065425
815,000000	93,031669
814,000000	93,005347
813,000000	92,981039
812,000000	92,954286
811,000000	92,927072
810,000000	92,903327
809,000000	92,882535
808,000000	92,862621
807,000000	92,844412
806,000000	92,827115
805,000000	92,803977
804,000000	92,769564
803,000000	92,727920
802,000000	92,686935
801,000000	92,648064
800,000000	92,607867
799,000000	92,565734
798,000000	92,523301
797,000000	92,480189
796,000000	92,437066
795,000000	92,398677
794,000000	92,366813
793,000000	92,334370
792,000000	92,293527
791,000000	92,246271
790,000000	92,200136
789,000000	92,157292
788,000000	92,114845
787,000000	92,072381
786,000000	92,032105
785,000000	91,994124
784,000000	91,957513
783,000000	91,923313
782,000000	91,891199
781,000000	91,856781
780,000000	91,817784
779,000000	91,779272
778,000000	91,747355
777,000000	91,721350
776,000000	91,697080
775,000000	91,673049
774,000000	91,647593
773,000000	91,615033
772,000000	91,571954
771,000000	91,524016
770,000000	91,479989
769,000000	91,441683
768,000000	91,405087
767,000000	91,367777
766,000000	91,329296
765,000000	91,287487
764,000000	91,240538
763,000000	91,190626
762,000000	91,141271
761,000000	91,093772
760,000000	91,049077
759,000000	91,008554
758,000000	90,969626
757,000000	90,926159
756,000000	90,876958
755,000000	90,828287
754,000000	90,784353
753,000000	90,741846
752,000000	90,697891
751,000000	90,655772
750,000000	90,617438
749,000000	90,577682
748,000000	90,531894
747,000000	90,483084
746,000000	90,435508
745,000000	90,387791
744,000000	90,338255
743,000000	90,290370
742,000000	90,246726
741,000000	90,203641
740,000000	90,157350
739,000000	90,109574
738,000000	90,062123
737,000000	90,012651
736,000000	89,960311
735,000000	89,908413
734,000000	89,856967
733,000000	89,800401
732,000000	89,737092
731,000000	89,672834
730,000000	89,610431
729,000000	89,545392
728,000000	89,476684
727,000000	89,411262
726,000000	89,351747
725,000000	89,290246
724,000000	89,221499
723,000000	89,151715
722,000000	89,087614
721,000000	89,027225
720,000000	88,969154
719,000000	88,920235
718,000000	88,884561
717,000000	88,853822
716,000000	88,817793
715,000000	88,776188
714,000000	88,732236
713,000000	88,683537
712,000000	88,627993
711,000000	88,570433
710,000000	88,514401
709,000000	88,455371
708,000000	88,389789
707,000000	88,322408
706,000000	88,256629
705,000000	88,186959
704,000000	88,110298
703,000000	88,036381
702,000000	87,977496
701,000000	87,934333
700,000000	87,899154
699,000000	87,865116
698,000000	87,827130
697,000000	87,782803
696,000000	87,738524
695,000000	87,704965
694,000000	87,680469
693,000000	87,649268
692,000000	87,602925
691,000000	87,551819
690,000000	87,508484
689,000000	87,471874
688,000000	87,435762
687,000000	87,399844
686,000000	87,362311
685,000000	87,314584
684,000000	87,255089
683,000000	87,196628
682,000000	87,150889
681,000000	87,115167
680,000000	87,081062
679,000000	87,043534
678,000000	86,995935
677,000000	86,932352
676,000000	86,856545
675,000000	86,781983
674,000000	86,720384
673,000000	86,670833
672,000000	86,628462
671,000000	86,589193
670,000000	86,550173
669,000000	86,485553
668,000000	86,383354
667,000000	86,314489
666,000000	86,304500
665,000000	86,296338
664,000000	86,263276
663,000000	86,216786
662,000000	86,170173
661,000000	86,119381
660,000000	86,061805
659,000000	86,007692
658,000000	85,961204
657,000000	85,914723
656,000000	85,866265
655,000000	85,826422
654,000000	85,797778
653,000000	85,763731
652,000000	85,713256
651,000000	85,659184
650,000000	85,617200
649,000000	85,581904
648,000000	85,540011
647,000000	85,492137
646,000000	85,446388
645,000000	85,403148
644,000000	85,359957
643,000000	85,319044
642,000000	85,278645
641,000000	85,230634
640,000000	85,177070
639,000000	85,133421
638,000000	85,104676
637,000000	85,074732
636,000000	85,030340
635,000000	84,978651
634,000000	84,929227
633,000000	84,876990
632,000000	84,816333
631,000000	84,754500
630,000000	84,697018
629,000000	84,637536
628,000000	84,575044
627,000000	84,523145
626,000000	84,487938
625,000000	84,454279
624,000000	84,408933
623,000000	84,358735
622,000000	84,312189
621,000000	84,263018
620,000000	84,207384
619,000000	84,157382
618,000000	84,120728
617,000000	84,084733
616,000000	84,038116
615,000000	83,990431
614,000000	83,952457
613,000000	83,916675
612,000000	83,874516
611,000000	83,834837
610,000000	83,807598
609,000000	83,786133
608,000000	83,761329
607,000000	83,736672
606,000000	83,714654
605,000000	83,687003
604,000000	83,652815
603,000000	83,625728
602,000000	83,608621
601,000000	83,583816
600,000000	83,542912
599,000000	83,503014
598,000000	83,477176
597,000000	83,452889
596,000000	83,418337
595,000000	83,385110
594,000000	83,366745
593,000000	83,355223
592,000000	83,337552
591,000000	83,316523
590,000000	83,297527
589,000000	83,275164
588,000000	83,248307
587,000000	83,227145
586,000000	83,211934
585,000000	83,187513
584,000000	83,152251
583,000000	83,126098
582,000000	83,114957
581,000000	83,095947
580,000000	83,054355
579,000000	83,006146
578,000000	82,965398
577,000000	82,921099
576,000000	82,867418
575,000000	82,825070
574,000000	82,805814
573,000000	82,786121
572,000000	82,741343
571,000000	82,676830
570,000000	82,605762
569,000000	82,521787
568,000000	82,419196
567,000000	82,316707
566,000000	82,234061
565,000000	82,168024
564,000000	82,112986
563,000000	82,077113
562,000000	82,057488
561,000000	82,027872
560,000000	81,973056
559,000000	81,909986
558,000000	81,856605
557,000000	81,807822
556,000000	81,760150
555,000000	81,728211
554,000000	81,715117
553,000000	81,697836
552,000000	81,662321
551,000000	81,624477
550,000000	81,599375
549,000000	81,579787
548,000000	81,561374
547,000000	81,554887
546,000000	81,556554
545,000000	81,541859
544,000000	81,505672
543,000000	81,471448
542,000000	81,446779
541,000000	81,408439
540,000000	81,348665
539,000000	81,295752
538,000000	81,266432
537,000000	81,235564
536,000000	81,176946
535,000000	81,098224
534,000000	81,012234
533,000000	80,912445
532,000000	80,803388
531,000000	80,717561
530,000000	80,671898
529,000000	80,640996
528,000000	80,599580
527,000000	80,558469
526,000000	80,535390
525,000000	80,522073
524,000000	80,508953
523,000000	80,506720
522,000000	80,517353
521,000000	80,520194
520,000000	80,506193
519,000000	80,494299
518,000000	80,494118
517,000000	80,487537
516,000000	80,470215
515,000000	80,465098
514,000000	80,475513
513,000000	80,472429
512,000000	80,444927
511,000000	80,420603
510,000000	80,417250
509,000000	80,415543
508,000000	80,401817
507,000000	80,394453
506,000000	80,401799
505,000000	80,398078
504,000000	80,368861
503,000000	80,338303
502,000000	80,326384
501,000000	80,318529
500,000000	80,303289
499,000000	80,293770
498,000000	80,289891
497,000000	80,266712
496,000000	80,218989
495,000000	80,174844
494,000000	80,148044
493,000000	80,121226
492,000000	80,092977
491,000000	80,088920
490,000000	80,105915
489,000000	80,104041
488,000000	80,074197
487,000000	80,053710
486,000000	80,056299
485,000000	80,043032
484,000000	79,994737
483,000000	79,952998
482,000000	79,944501
481,000000	79,930859
480,000000	79,876444
479,000000	79,806757
478,000000	79,762961
477,000000	79,748550
476,000000	79,757592
475,000000	79,801500
474,000000	79,865304
473,000000	79,886722
472,000000	79,836512
471,000000	79,771264
470,000000	79,736827
469,000000	79,700552
468,000000	79,631574
467,000000	79,569399
466,000000	79,566155
465,000000	79,609207
464,000000	79,656673
463,000000	79,695163
462,000000	79,722055
461,000000	79,721671
460,000000	79,694765
459,000000	79,672989
458,000000	79,669265
457,000000	79,653898
456,000000	79,621396
455,000000	79,603129
454,000000	79,593031
453,000000	79,548982
452,000000	79,477748
451,000000	79,442890
450,000000	79,454569
449,000000	79,446676
448,000000	79,395459
447,000000	79,369660
446,000000	79,415368
445,000000	79,478621
444,000000	79,506902
443,000000	79,531484
442,000000	79,590183
441,000000	79,651104
440,000000	79,683748
439,000000	79,712796
438,000000	79,745332
437,000000	79,730834
436,000000	79,648344
435,000000	79,560869
434,000000	79,517686
433,000000	79,491914
432,000000	79,465819
431,000000	79,470075
430,000000	79,492727
429,000000	79,466717
428,000000	79,398297
427,000000	79,385326
426,000000	79,459611
425,000000	79,529795
424,000000	79,543173
423,000000	79,572824
422,000000	79,661266
421,000000	79,730620
420,000000	79,718363
419,000000	79,676452
418,000000	79,633559
417,000000	79,521968
416,000000	79,369049
415,000000	79,270816
414,000000	79,223261
413,000000	79,149273
412,000000	79,100043
411,000000	79,236080
410,000000	79,521768
409,000000	79,691290
408,000000	79,619034
407,000000	79,458320
406,000000	79,329579
405,000000	79,154959
404,000000	78,959996
403,000000	78,951303
402,000000	79,191098
401,000000	79,383870
400,000000	79,341435
