# Supplementary material for: Controlled Release of D-Limonene from Biodegradable Films with Enzymatic Treatment
Source: Polymers (Basel). 2025 Aug 17;17(16):2238. doi: 10.3390/polym17162238 (PMC12389446; doi:10.3390/polym17162238)
Supplement: Supplementary file 1 [file polymers-17-02238-s001.zip › release_profiles_data/X75.asc]

PE IR       SUBTECH     SPECTRUM    ASCII       PEDS        4.00        
   -1
X74_2.asc
25/07/08
12:19:25.00
25/07/08
12:19:25.00
Administrator
Sample 007 By Administrator Date ��������, ������ 09 2025
400,000000
#HDR
-1
-1
#GR
cm-1
%T
1.0
0.0
4000,000000
-1,000000
3601
8
98,339823
46,523293
#DATA
4000,000000	97,935350
3999,000000	97,938213
3998,000000	97,941074
3997,000000	97,944596
3996,000000	97,949198
3995,000000	97,954885
3994,000000	97,960753
3993,000000	97,965784
3992,000000	97,969414
3991,000000	97,971318
3990,000000	97,970843
3989,000000	97,967313
3988,000000	97,961030
3987,000000	97,953552
3986,000000	97,946571
3985,000000	97,940701
3984,000000	97,935777
3983,000000	97,932361
3982,000000	97,932324
3981,000000	97,937378
3980,000000	97,946992
3979,000000	97,957984
3978,000000	97,966475
3977,000000	97,970399
3976,000000	97,970517
3975,000000	97,969129
3974,000000	97,967906
3973,000000	97,967033
3972,000000	97,966201
3971,000000	97,965851
3970,000000	97,967220
3969,000000	97,971303
3968,000000	97,977624
3967,000000	97,984170
3966,000000	97,988411
3965,000000	97,988727
3964,000000	97,985600
3963,000000	97,981347
3962,000000	97,978304
3961,000000	97,977214
3960,000000	97,977590
3959,000000	97,979219
3958,000000	97,982439
3957,000000	97,986998
3956,000000	97,991059
3955,000000	97,992463
3954,000000	97,990806
3953,000000	97,988046
3952,000000	97,987130
3951,000000	97,989955
3950,000000	97,996769
3949,000000	98,006203
3948,000000	98,015166
3947,000000	98,020244
3946,000000	98,020844
3945,000000	98,020524
3944,000000	98,024557
3943,000000	98,034721
3942,000000	98,045735
3941,000000	98,049107
3940,000000	98,042299
3939,000000	98,031199
3938,000000	98,023205
3937,000000	98,020724
3936,000000	98,020935
3935,000000	98,020850
3934,000000	98,021116
3933,000000	98,025228
3932,000000	98,035509
3931,000000	98,049480
3930,000000	98,060910
3929,000000	98,064252
3928,000000	98,058264
3927,000000	98,047017
3926,000000	98,037930
3925,000000	98,036958
3924,000000	98,042851
3923,000000	98,048426
3922,000000	98,048492
3921,000000	98,042999
3920,000000	98,034489
3919,000000	98,026612
3918,000000	98,023997
3917,000000	98,029450
3916,000000	98,040137
3915,000000	98,049615
3914,000000	98,054722
3913,000000	98,058031
3912,000000	98,063643
3911,000000	98,073148
3910,000000	98,084336
3909,000000	98,094036
3908,000000	98,100135
3907,000000	98,102389
3906,000000	98,101878
3905,000000	98,100374
3904,000000	98,098275
3903,000000	98,092339
3902,000000	98,080357
3901,000000	98,067969
3900,000000	98,063667
3899,000000	98,068726
3898,000000	98,075917
3897,000000	98,078846
3896,000000	98,078042
3895,000000	98,075942
3894,000000	98,072960
3893,000000	98,072116
3892,000000	98,080713
3891,000000	98,100469
3890,000000	98,118144
3889,000000	98,122188
3888,000000	98,115192
3887,000000	98,107834
3886,000000	98,110501
3885,000000	98,122646
3884,000000	98,130647
3883,000000	98,127105
3882,000000	98,120548
3881,000000	98,123825
3880,000000	98,138287
3879,000000	98,149569
3878,000000	98,145688
3877,000000	98,131542
3876,000000	98,119493
3875,000000	98,118996
3874,000000	98,129052
3873,000000	98,136324
3872,000000	98,130459
3871,000000	98,119204
3870,000000	98,118251
3869,000000	98,125274
3868,000000	98,122681
3867,000000	98,108046
3866,000000	98,094868
3865,000000	98,093878
3864,000000	98,105232
3863,000000	98,119133
3862,000000	98,125199
3861,000000	98,123918
3860,000000	98,123873
3859,000000	98,134200
3858,000000	98,156842
3857,000000	98,182476
3856,000000	98,191111
3855,000000	98,165817
3854,000000	98,124981
3853,000000	98,114739
3852,000000	98,130057
3851,000000	98,133623
3850,000000	98,125831
3849,000000	98,119152
3848,000000	98,117870
3847,000000	98,121629
3846,000000	98,129267
3845,000000	98,139567
3844,000000	98,151038
3843,000000	98,160093
3842,000000	98,162483
3841,000000	98,158401
3840,000000	98,152670
3839,000000	98,151578
3838,000000	98,157503
3837,000000	98,166762
3836,000000	98,172801
3835,000000	98,171907
3834,000000	98,165219
3833,000000	98,157889
3832,000000	98,155761
3831,000000	98,159769
3830,000000	98,164617
3829,000000	98,165765
3828,000000	98,166449
3827,000000	98,174990
3826,000000	98,193413
3825,000000	98,212695
3824,000000	98,220380
3823,000000	98,211135
3822,000000	98,195265
3821,000000	98,193194
3820,000000	98,201227
3819,000000	98,196272
3818,000000	98,177573
3817,000000	98,161029
3816,000000	98,159673
3815,000000	98,169324
3814,000000	98,174644
3813,000000	98,172947
3812,000000	98,173254
3811,000000	98,179226
3810,000000	98,185641
3809,000000	98,186101
3808,000000	98,182310
3807,000000	98,182587
3806,000000	98,186537
3805,000000	98,183509
3804,000000	98,170456
3803,000000	98,155128
3802,000000	98,151112
3801,000000	98,164130
3800,000000	98,176140
3799,000000	98,173839
3798,000000	98,167497
3797,000000	98,169141
3796,000000	98,178480
3795,000000	98,187082
3794,000000	98,190171
3793,000000	98,191047
3792,000000	98,194150
3791,000000	98,199462
3790,000000	98,203936
3789,000000	98,203957
3788,000000	98,197797
3787,000000	98,187475
3786,000000	98,179306
3785,000000	98,179462
3784,000000	98,187603
3783,000000	98,196865
3782,000000	98,201658
3781,000000	98,202647
3780,000000	98,204817
3779,000000	98,210348
3778,000000	98,213094
3777,000000	98,208442
3776,000000	98,201715
3775,000000	98,200457
3774,000000	98,204182
3773,000000	98,205845
3772,000000	98,200706
3771,000000	98,192512
3770,000000	98,189436
3769,000000	98,192647
3768,000000	98,195660
3767,000000	98,196446
3766,000000	98,199145
3765,000000	98,204938
3764,000000	98,209101
3763,000000	98,207846
3762,000000	98,203736
3761,000000	98,200724
3760,000000	98,199561
3759,000000	98,199418
3758,000000	98,199074
3757,000000	98,199916
3756,000000	98,206335
3755,000000	98,220825
3754,000000	98,238696
3753,000000	98,246817
3752,000000	98,233541
3751,000000	98,205519
3750,000000	98,181798
3749,000000	98,169223
3748,000000	98,163555
3747,000000	98,159513
3746,000000	98,151088
3745,000000	98,143037
3744,000000	98,149261
3743,000000	98,161296
3742,000000	98,165895
3741,000000	98,170290
3740,000000	98,178499
3739,000000	98,184660
3738,000000	98,183000
3737,000000	98,177576
3736,000000	98,181250
3735,000000	98,197818
3734,000000	98,211581
3733,000000	98,207278
3732,000000	98,189030
3731,000000	98,169725
3730,000000	98,157124
3729,000000	98,152500
3728,000000	98,153844
3727,000000	98,157839
3726,000000	98,160757
3725,000000	98,159337
3724,000000	98,155269
3723,000000	98,155328
3722,000000	98,164153
3721,000000	98,179083
3720,000000	98,193461
3719,000000	98,203236
3718,000000	98,206872
3717,000000	98,203968
3716,000000	98,195947
3715,000000	98,185858
3714,000000	98,175286
3713,000000	98,163662
3712,000000	98,153252
3711,000000	98,147282
3710,000000	98,140931
3709,000000	98,129067
3708,000000	98,115934
3707,000000	98,108213
3706,000000	98,105887
3705,000000	98,102964
3704,000000	98,095166
3703,000000	98,085336
3702,000000	98,081479
3701,000000	98,085868
3700,000000	98,090207
3699,000000	98,087915
3698,000000	98,081380
3697,000000	98,075442
3696,000000	98,071997
3695,000000	98,070246
3694,000000	98,069276
3693,000000	98,068134
3692,000000	98,064143
3691,000000	98,053127
3690,000000	98,033594
3689,000000	98,009308
3688,000000	97,983167
3687,000000	97,956090
3686,000000	97,933183
3685,000000	97,918600
3684,000000	97,909818
3683,000000	97,901243
3682,000000	97,891402
3681,000000	97,886021
3680,000000	97,890899
3679,000000	97,899525
3678,000000	97,894308
3677,000000	97,863538
3676,000000	97,825452
3675,000000	97,808830
3674,000000	97,800179
3673,000000	97,774265
3672,000000	97,732589
3671,000000	97,685366
3670,000000	97,645801
3669,000000	97,616747
3668,000000	97,582526
3667,000000	97,538786
3666,000000	97,496720
3665,000000	97,461842
3664,000000	97,431285
3663,000000	97,401613
3662,000000	97,373031
3661,000000	97,347339
3660,000000	97,322757
3659,000000	97,293127
3658,000000	97,254442
3657,000000	97,211670
3656,000000	97,175709
3655,000000	97,147753
3654,000000	97,120408
3653,000000	97,088289
3652,000000	97,045733
3651,000000	96,987889
3650,000000	96,921164
3649,000000	96,861064
3648,000000	96,811526
3647,000000	96,763211
3646,000000	96,712094
3645,000000	96,661988
3644,000000	96,617026
3643,000000	96,577981
3642,000000	96,541828
3641,000000	96,504215
3640,000000	96,462700
3639,000000	96,418503
3638,000000	96,372696
3637,000000	96,323142
3636,000000	96,269628
3635,000000	96,218872
3634,000000	96,179334
3633,000000	96,149498
3632,000000	96,115737
3631,000000	96,061016
3630,000000	95,980156
3629,000000	95,894286
3628,000000	95,825068
3627,000000	95,763424
3626,000000	95,704369
3625,000000	95,656599
3624,000000	95,621209
3623,000000	95,590783
3622,000000	95,554546
3621,000000	95,503543
3620,000000	95,437972
3619,000000	95,368323
3618,000000	95,300894
3617,000000	95,233077
3616,000000	95,164410
3615,000000	95,097875
3614,000000	95,034670
3613,000000	94,971131
3612,000000	94,899734
3611,000000	94,816711
3610,000000	94,727343
3609,000000	94,642033
3608,000000	94,569032
3607,000000	94,507281
3606,000000	94,449152
3605,000000	94,390734
3604,000000	94,332245
3603,000000	94,273365
3602,000000	94,212443
3601,000000	94,148270
3600,000000	94,080549
3599,000000	94,008624
3598,000000	93,931464
3597,000000	93,849368
3596,000000	93,766255
3595,000000	93,687243
3594,000000	93,613826
3593,000000	93,541562
3592,000000	93,465871
3591,000000	93,385366
3590,000000	93,299209
3589,000000	93,206743
3588,000000	93,112688
3587,000000	93,023087
3586,000000	92,935338
3585,000000	92,845811
3584,000000	92,758849
3583,000000	92,678498
3582,000000	92,603110
3581,000000	92,528157
3580,000000	92,449837
3579,000000	92,365141
3578,000000	92,272807
3577,000000	92,174989
3576,000000	92,077471
3575,000000	91,985329
3574,000000	91,898708
3573,000000	91,814516
3572,000000	91,730302
3571,000000	91,644357
3570,000000	91,552288
3569,000000	91,448534
3568,000000	91,334720
3567,000000	91,222099
3566,000000	91,115967
3565,000000	91,009866
3564,000000	90,900816
3563,000000	90,794038
3562,000000	90,694479
3561,000000	90,601941
3560,000000	90,511766
3559,000000	90,418714
3558,000000	90,320874
3557,000000	90,220295
3556,000000	90,119747
3555,000000	90,019721
3554,000000	89,918817
3553,000000	89,816713
3552,000000	89,714361
3551,000000	89,611001
3550,000000	89,503976
3549,000000	89,392155
3548,000000	89,277764
3547,000000	89,164849
3546,000000	89,055365
3545,000000	88,947544
3544,000000	88,839552
3543,000000	88,732420
3542,000000	88,627452
3541,000000	88,523200
3540,000000	88,416973
3539,000000	88,308485
3538,000000	88,200210
3537,000000	88,094498
3536,000000	87,990808
3535,000000	87,886086
3534,000000	87,778122
3533,000000	87,667479
3532,000000	87,556226
3531,000000	87,445141
3530,000000	87,333396
3529,000000	87,220557
3528,000000	87,107684
3527,000000	86,995538
3526,000000	86,883627
3525,000000	86,772350
3524,000000	86,664540
3523,000000	86,562291
3522,000000	86,462840
3521,000000	86,360451
3520,000000	86,252308
3519,000000	86,140498
3518,000000	86,028612
3517,000000	85,918561
3516,000000	85,811132
3515,000000	85,707044
3514,000000	85,606272
3513,000000	85,507012
3512,000000	85,406799
3511,000000	85,304384
3510,000000	85,200322
3509,000000	85,095972
3508,000000	84,992129
3507,000000	84,888378
3506,000000	84,783278
3505,000000	84,675582
3504,000000	84,565901
3503,000000	84,456491
3502,000000	84,349190
3501,000000	84,244479
3500,000000	84,142182
3499,000000	84,041249
3498,000000	83,939972
3497,000000	83,837678
3496,000000	83,735534
3495,000000	83,634119
3494,000000	83,531418
3493,000000	83,425211
3492,000000	83,316518
3491,000000	83,208551
3490,000000	83,102773
3489,000000	82,998286
3488,000000	82,895084
3487,000000	82,795021
3486,000000	82,698507
3485,000000	82,602492
3484,000000	82,503239
3483,000000	82,400026
3482,000000	82,295023
3481,000000	82,190104
3480,000000	82,085066
3479,000000	81,979091
3478,000000	81,872883
3477,000000	81,769020
3476,000000	81,670161
3475,000000	81,576388
3474,000000	81,484200
3473,000000	81,388803
3472,000000	81,287456
3471,000000	81,180403
3470,000000	81,069676
3469,000000	80,958109
3468,000000	80,848956
3467,000000	80,744843
3466,000000	80,646527
3465,000000	80,552995
3464,000000	80,462110
3463,000000	80,370590
3462,000000	80,274772
3461,000000	80,173266
3460,000000	80,068538
3459,000000	79,964444
3458,000000	79,862509
3457,000000	79,761853
3456,000000	79,661965
3455,000000	79,563766
3454,000000	79,468262
3453,000000	79,375350
3452,000000	79,284249
3451,000000	79,193645
3450,000000	79,101656
3449,000000	79,006558
3448,000000	78,908070
3447,000000	78,807482
3446,000000	78,706738
3445,000000	78,607807
3444,000000	78,511783
3443,000000	78,417306
3442,000000	78,321046
3441,000000	78,221274
3440,000000	78,120191
3439,000000	78,021452
3438,000000	77,926068
3437,000000	77,831984
3436,000000	77,737094
3435,000000	77,641250
3434,000000	77,545846
3433,000000	77,452782
3432,000000	77,363936
3431,000000	77,279946
3430,000000	77,199175
3429,000000	77,118535
3428,000000	77,035723
3427,000000	76,950552
3426,000000	76,864194
3425,000000	76,777713
3424,000000	76,691356
3423,000000	76,604935
3422,000000	76,518644
3421,000000	76,433216
3420,000000	76,349024
3419,000000	76,265416
3418,000000	76,181561
3417,000000	76,097475
3416,000000	76,013564
3415,000000	75,929679
3414,000000	75,845908
3413,000000	75,763958
3412,000000	75,685991
3411,000000	75,611618
3410,000000	75,537528
3409,000000	75,460876
3408,000000	75,381960
3407,000000	75,303046
3406,000000	75,225778
3405,000000	75,150741
3404,000000	75,078497
3403,000000	75,009869
3402,000000	74,945567
3401,000000	74,885826
3400,000000	74,829462
3399,000000	74,772774
3398,000000	74,710921
3397,000000	74,641784
3396,000000	74,568007
3395,000000	74,494305
3394,000000	74,423444
3393,000000	74,355322
3392,000000	74,288589
3391,000000	74,222016
3390,000000	74,155166
3389,000000	74,088878
3388,000000	74,024377
3387,000000	73,961128
3386,000000	73,896500
3385,000000	73,828600
3384,000000	73,758597
3383,000000	73,688941
3382,000000	73,620163
3381,000000	73,550750
3380,000000	73,479468
3379,000000	73,406266
3378,000000	73,331521
3377,000000	73,255983
3376,000000	73,181131
3375,000000	73,108082
3374,000000	73,036046
3373,000000	72,962905
3372,000000	72,887148
3371,000000	72,808182
3370,000000	72,725062
3369,000000	72,635986
3368,000000	72,539081
3367,000000	72,433224
3366,000000	72,318608
3365,000000	72,197698
3364,000000	72,075292
3363,000000	71,956112
3362,000000	71,841992
3361,000000	71,731397
3360,000000	71,621167
3359,000000	71,508230
3358,000000	71,390523
3357,000000	71,267617
3356,000000	71,140470
3355,000000	71,010124
3354,000000	70,876977
3353,000000	70,741687
3352,000000	70,605811
3351,000000	70,470291
3350,000000	70,333773
3349,000000	70,193821
3348,000000	70,049870
3347,000000	69,904495
3346,000000	69,761826
3345,000000	69,624978
3344,000000	69,494291
3343,000000	69,366948
3342,000000	69,238494
3341,000000	69,105773
3340,000000	68,969280
3339,000000	68,832926
3338,000000	68,701723
3337,000000	68,578978
3336,000000	68,464567
3335,000000	68,355445
3334,000000	68,248229
3333,000000	68,141616
3332,000000	68,036165
3331,000000	67,932625
3330,000000	67,831844
3329,000000	67,735717
3328,000000	67,646345
3327,000000	67,563428
3326,000000	67,483804
3325,000000	67,404427
3324,000000	67,325076
3323,000000	67,247964
3322,000000	67,175837
3321,000000	67,110759
3320,000000	67,053400
3319,000000	67,002063
3318,000000	66,953366
3317,000000	66,904777
3316,000000	66,856211
3315,000000	66,808838
3314,000000	66,762956
3313,000000	66,717782
3312,000000	66,672738
3311,000000	66,628347
3310,000000	66,586385
3309,000000	66,549328
3308,000000	66,519066
3307,000000	66,495417
3306,000000	66,475878
3305,000000	66,457161
3304,000000	66,436912
3303,000000	66,414900
3302,000000	66,393340
3301,000000	66,375565
3300,000000	66,363329
3299,000000	66,355203
3298,000000	66,348320
3297,000000	66,341369
3296,000000	66,334977
3295,000000	66,329615
3294,000000	66,324492
3293,000000	66,318845
3292,000000	66,313553
3291,000000	66,311016
3290,000000	66,313788
3289,000000	66,322575
3288,000000	66,334818
3287,000000	66,346088
3286,000000	66,354076
3285,000000	66,360839
3284,000000	66,370089
3283,000000	66,383310
3282,000000	66,399982
3281,000000	66,420510
3280,000000	66,446439
3279,000000	66,477794
3278,000000	66,512541
3277,000000	66,549147
3276,000000	66,587789
3275,000000	66,628513
3274,000000	66,669946
3273,000000	66,710674
3272,000000	66,750833
3271,000000	66,791824
3270,000000	66,835501
3269,000000	66,883537
3268,000000	66,935884
3267,000000	66,989582
3266,000000	67,040661
3265,000000	67,088164
3264,000000	67,135568
3263,000000	67,187602
3262,000000	67,246601
3261,000000	67,311869
3260,000000	67,381175
3259,000000	67,452358
3258,000000	67,524131
3257,000000	67,595959
3256,000000	67,666823
3255,000000	67,734602
3254,000000	67,797659
3253,000000	67,856716
3252,000000	67,914043
3251,000000	67,971300
3250,000000	68,029475
3249,000000	68,090200
3248,000000	68,155004
3247,000000	68,222866
3246,000000	68,290206
3245,000000	68,354032
3244,000000	68,414452
3243,000000	68,474040
3242,000000	68,535894
3241,000000	68,601845
3240,000000	68,670886
3239,000000	68,739411
3238,000000	68,804611
3237,000000	68,867589
3236,000000	68,931570
3235,000000	68,997220
3234,000000	69,061815
3233,000000	69,123135
3232,000000	69,181885
3231,000000	69,239963
3230,000000	69,298729
3229,000000	69,359897
3228,000000	69,425626
3227,000000	69,495999
3226,000000	69,567802
3225,000000	69,637390
3224,000000	69,703885
3223,000000	69,768809
3222,000000	69,833818
3221,000000	69,899686
3220,000000	69,966391
3219,000000	70,033194
3218,000000	70,099512
3217,000000	70,166421
3216,000000	70,236066
3215,000000	70,308901
3214,000000	70,382832
3213,000000	70,456084
3212,000000	70,529643
3211,000000	70,605783
3210,000000	70,685138
3209,000000	70,766255
3208,000000	70,846992
3207,000000	70,925650
3206,000000	71,002204
3205,000000	71,079625
3204,000000	71,162850
3203,000000	71,254666
3202,000000	71,352787
3201,000000	71,452365
3200,000000	71,550573
3199,000000	71,647976
3198,000000	71,746205
3197,000000	71,845982
3196,000000	71,947388
3195,000000	72,050246
3194,000000	72,153712
3193,000000	72,256385
3192,000000	72,357560
3191,000000	72,458277
3190,000000	72,560900
3189,000000	72,667747
3188,000000	72,779754
3187,000000	72,895786
3186,000000	73,013291
3185,000000	73,130095
3184,000000	73,245999
3183,000000	73,362633
3182,000000	73,481572
3181,000000	73,602613
3180,000000	73,723779
3179,000000	73,843093
3178,000000	73,960415
3177,000000	74,077360
3176,000000	74,195539
3175,000000	74,315430
3174,000000	74,436875
3173,000000	74,559646
3172,000000	74,682772
3171,000000	74,804328
3170,000000	74,923258
3169,000000	75,041167
3168,000000	75,161205
3167,000000	75,284903
3166,000000	75,410747
3165,000000	75,535609
3164,000000	75,657032
3163,000000	75,774785
3162,000000	75,891252
3161,000000	76,009845
3160,000000	76,131776
3159,000000	76,254934
3158,000000	76,377198
3157,000000	76,499919
3156,000000	76,625814
3155,000000	76,753797
3154,000000	76,878733
3153,000000	76,997061
3152,000000	77,110312
3151,000000	77,221858
3150,000000	77,332475
3149,000000	77,440964
3148,000000	77,547365
3147,000000	77,653288
3146,000000	77,759821
3145,000000	77,867030
3144,000000	77,975265
3143,000000	78,085143
3142,000000	78,196071
3141,000000	78,305929
3140,000000	78,412530
3139,000000	78,514906
3138,000000	78,613276
3137,000000	78,708487
3136,000000	78,801509
3135,000000	78,893009
3134,000000	78,983533
3133,000000	79,073888
3132,000000	79,164605
3131,000000	79,254811
3130,000000	79,342805
3129,000000	79,428308
3128,000000	79,512719
3127,000000	79,596260
3126,000000	79,676347
3125,000000	79,750186
3124,000000	79,818064
3123,000000	79,882327
3122,000000	79,943925
3121,000000	80,002122
3120,000000	80,057234
3119,000000	80,111453
3118,000000	80,165673
3117,000000	80,216723
3116,000000	80,259216
3115,000000	80,290160
3114,000000	80,311731
3113,000000	80,329756
3112,000000	80,349561
3111,000000	80,372998
3110,000000	80,398442
3109,000000	80,422753
3108,000000	80,442604
3107,000000	80,455108
3106,000000	80,459440
3105,000000	80,458244
3104,000000	80,456056
3103,000000	80,455439
3102,000000	80,455309
3101,000000	80,453407
3100,000000	80,448541
3099,000000	80,439575
3098,000000	80,423754
3097,000000	80,398080
3096,000000	80,362418
3095,000000	80,319953
3094,000000	80,274476
3093,000000	80,227838
3092,000000	80,179497
3091,000000	80,128035
3090,000000	80,073446
3089,000000	80,018860
3088,000000	79,969612
3087,000000	79,930048
3086,000000	79,901672
3085,000000	79,884791
3084,000000	79,880919
3083,000000	79,891999
3082,000000	79,917755
3081,000000	79,954372
3080,000000	79,996114
3079,000000	80,038072
3078,000000	80,077925
3077,000000	80,116299
3076,000000	80,155463
3075,000000	80,198087
3074,000000	80,247797
3073,000000	80,309909
3072,000000	80,389837
3071,000000	80,488993
3070,000000	80,603227
3069,000000	80,726223
3068,000000	80,853742
3067,000000	80,984780
3066,000000	81,119541
3065,000000	81,257479
3064,000000	81,396758
3063,000000	81,534608
3062,000000	81,668871
3061,000000	81,799768
3060,000000	81,929684
3059,000000	82,060600
3058,000000	82,192225
3057,000000	82,323167
3056,000000	82,452954
3055,000000	82,581864
3054,000000	82,709572
3053,000000	82,835177
3052,000000	82,958405
3051,000000	83,080277
3050,000000	83,203232
3049,000000	83,330964
3048,000000	83,466587
3047,000000	83,609454
3046,000000	83,754595
3045,000000	83,896697
3044,000000	84,034056
3043,000000	84,167750
3042,000000	84,298399
3041,000000	84,425913
3040,000000	84,551530
3039,000000	84,677265
3038,000000	84,802851
3037,000000	84,925191
3036,000000	85,041290
3035,000000	85,150395
3034,000000	85,253231
3033,000000	85,351263
3032,000000	85,446984
3031,000000	85,542555
3030,000000	85,637190
3029,000000	85,727543
3028,000000	85,811806
3027,000000	85,891835
3026,000000	85,969995
3025,000000	86,045043
3024,000000	86,112126
3023,000000	86,166673
3022,000000	86,208064
3021,000000	86,240037
3020,000000	86,267879
3019,000000	86,294340
3018,000000	86,318482
3017,000000	86,339422
3016,000000	86,360370
3015,000000	86,387041
3014,000000	86,421658
3013,000000	86,460589
3012,000000	86,498370
3011,000000	86,532655
3010,000000	86,564991
3009,000000	86,599045
3008,000000	86,639035
3007,000000	86,687534
3006,000000	86,742609
3005,000000	86,797753
3004,000000	86,846140
3003,000000	86,884535
3002,000000	86,912645
3001,000000	86,929888
3000,000000	86,934408
2999,000000	86,924452
2998,000000	86,898952
2997,000000	86,857360
2996,000000	86,799657
2995,000000	86,726721
2994,000000	86,639615
2993,000000	86,538581
2992,000000	86,423760
2991,000000	86,296565
2990,000000	86,160599
2989,000000	86,021392
2988,000000	85,885105
2987,000000	85,756169
2986,000000	85,634581
2985,000000	85,515344
2984,000000	85,390694
2983,000000	85,253324
2982,000000	85,098979
2981,000000	84,927833
2980,000000	84,743893
2979,000000	84,552019
2978,000000	84,353720
2977,000000	84,145425
2976,000000	83,919965
2975,000000	83,669669
2974,000000	83,389663
2973,000000	83,080247
2972,000000	82,747521
2971,000000	82,400933
2970,000000	82,050714
2969,000000	81,707829
2968,000000	81,385758
2967,000000	81,100000
2966,000000	80,864570
2965,000000	80,688914
2964,000000	80,576134
2963,000000	80,522630
2962,000000	80,517686
2961,000000	80,545262
2960,000000	80,588379
2959,000000	80,633475
2958,000000	80,672544
2957,000000	80,701892
2956,000000	80,719546
2955,000000	80,722847
2954,000000	80,708253
2953,000000	80,673277
2952,000000	80,618225
2951,000000	80,545454
2950,000000	80,456463
2949,000000	80,350179
2948,000000	80,223420
2947,000000	80,073082
2946,000000	79,898694
2945,000000	79,704025
2944,000000	79,496458
2943,000000	79,283440
2942,000000	79,069292
2941,000000	78,855513
2940,000000	78,643882
2939,000000	78,438405
2938,000000	78,243861
2937,000000	78,063082
2936,000000	77,895568
2935,000000	77,738791
2934,000000	77,590779
2933,000000	77,451922
2932,000000	77,324651
2931,000000	77,211603
2930,000000	77,114680
2929,000000	77,035204
2928,000000	76,974099
2927,000000	76,931759
2926,000000	76,908322
2925,000000	76,904649
2924,000000	76,922144
2923,000000	76,961732
2922,000000	77,023921
2921,000000	77,109463
2920,000000	77,218654
2919,000000	77,349004
2918,000000	77,495489
2917,000000	77,655180
2916,000000	77,831129
2915,000000	78,030222
2914,000000	78,255945
2913,000000	78,503892
2912,000000	78,763975
2911,000000	79,025830
2910,000000	79,282091
2909,000000	79,527623
2908,000000	79,758258
2907,000000	79,970490
2906,000000	80,161700
2905,000000	80,330138
2904,000000	80,474878
2903,000000	80,596558
2902,000000	80,697514
2901,000000	80,781032
2900,000000	80,849637
2899,000000	80,903711
2898,000000	80,942779
2897,000000	80,966879
2896,000000	80,977010
2895,000000	80,973897
2894,000000	80,957605
2893,000000	80,928877
2892,000000	80,890501
2891,000000	80,847048
2890,000000	80,803724
2889,000000	80,766014
2888,000000	80,738973
2887,000000	80,725131
2886,000000	80,723088
2885,000000	80,729027
2884,000000	80,739780
2883,000000	80,753757
2882,000000	80,769690
2881,000000	80,786599
2880,000000	80,805818
2879,000000	80,832143
2878,000000	80,871936
2877,000000	80,930338
2876,000000	81,010735
2875,000000	81,115789
2874,000000	81,247805
2873,000000	81,407490
2872,000000	81,592618
2871,000000	81,797794
2870,000000	82,015463
2869,000000	82,237144
2868,000000	82,454282
2867,000000	82,658739
2866,000000	82,843017
2865,000000	83,001376
2864,000000	83,130848
2863,000000	83,230945
2862,000000	83,302690
2861,000000	83,349235
2860,000000	83,378174
2859,000000	83,402462
2858,000000	83,437398
2857,000000	83,495798
2856,000000	83,585688
2855,000000	83,710653
2854,000000	83,870760
2853,000000	84,062496
2852,000000	84,278434
2851,000000	84,507954
2850,000000	84,738980
2849,000000	84,959799
2848,000000	85,160398
2847,000000	85,333808
2846,000000	85,476651
2845,000000	85,589175
2844,000000	85,674765
2843,000000	85,738850
2842,000000	85,787584
2841,000000	85,826391
2840,000000	85,858455
2839,000000	85,884368
2838,000000	85,904510
2837,000000	85,923108
2836,000000	85,950988
2835,000000	86,003634
2834,000000	86,096011
2833,000000	86,238344
2832,000000	86,434141
2831,000000	86,679589
2830,000000	86,964020
2829,000000	87,271998
2828,000000	87,586851
2827,000000	87,894010
2826,000000	88,182648
2825,000000	88,446512
2824,000000	88,684261
2823,000000	88,898069
2822,000000	89,091302
2821,000000	89,266829
2820,000000	89,426495
2819,000000	89,571163
2818,000000	89,701182
2817,000000	89,817868
2816,000000	89,924738
2815,000000	90,025943
2814,000000	90,123452
2813,000000	90,216972
2812,000000	90,306235
2811,000000	90,391718
2810,000000	90,472748
2809,000000	90,547294
2808,000000	90,615283
2807,000000	90,680694
2806,000000	90,748899
2805,000000	90,822323
2804,000000	90,899563
2803,000000	90,977792
2802,000000	91,054750
2801,000000	91,129138
2800,000000	91,200694
2799,000000	91,270277
2798,000000	91,339291
2797,000000	91,408563
2796,000000	91,477468
2795,000000	91,543663
2794,000000	91,604166
2793,000000	91,658021
2792,000000	91,708284
2791,000000	91,760267
2790,000000	91,817012
2789,000000	91,877006
2788,000000	91,936538
2787,000000	91,993294
2786,000000	92,047199
2785,000000	92,098865
2784,000000	92,148538
2783,000000	92,196514
2782,000000	92,243689
2781,000000	92,291198
2780,000000	92,339374
2779,000000	92,387258
2778,000000	92,433673
2777,000000	92,478845
2776,000000	92,524132
2775,000000	92,569817
2774,000000	92,614332
2773,000000	92,656499
2772,000000	92,697082
2771,000000	92,736741
2770,000000	92,773962
2769,000000	92,807310
2768,000000	92,838954
2767,000000	92,873226
2766,000000	92,911549
2765,000000	92,950922
2764,000000	92,987663
2763,000000	93,020842
2762,000000	93,051976
2761,000000	93,083440
2760,000000	93,117404
2759,000000	93,154225
2758,000000	93,191330
2757,000000	93,225250
2756,000000	93,255009
2755,000000	93,282070
2754,000000	93,307353
2753,000000	93,330725
2752,000000	93,353237
2751,000000	93,376875
2750,000000	93,401359
2749,000000	93,423812
2748,000000	93,442703
2747,000000	93,459833
2746,000000	93,477372
2745,000000	93,495392
2744,000000	93,513693
2743,000000	93,533934
2742,000000	93,558111
2741,000000	93,586086
2740,000000	93,615611
2739,000000	93,643468
2738,000000	93,666137
2737,000000	93,681465
2736,000000	93,691005
2735,000000	93,699098
2734,000000	93,708461
2733,000000	93,718235
2732,000000	93,727010
2731,000000	93,735672
2730,000000	93,746135
2729,000000	93,759309
2728,000000	93,775782
2727,000000	93,796756
2726,000000	93,822800
2725,000000	93,853072
2724,000000	93,887151
2723,000000	93,925947
2722,000000	93,969286
2721,000000	94,014405
2720,000000	94,058499
2719,000000	94,101509
2718,000000	94,144680
2717,000000	94,187622
2716,000000	94,228738
2715,000000	94,267517
2714,000000	94,304409
2713,000000	94,339043
2712,000000	94,370406
2711,000000	94,398517
2710,000000	94,424537
2709,000000	94,449226
2708,000000	94,472302
2707,000000	94,493397
2706,000000	94,512944
2705,000000	94,532186
2704,000000	94,552331
2703,000000	94,573167
2702,000000	94,592628
2701,000000	94,608629
2700,000000	94,621489
2699,000000	94,633591
2698,000000	94,646611
2697,000000	94,660322
2696,000000	94,673977
2695,000000	94,687273
2694,000000	94,699744
2693,000000	94,710959
2692,000000	94,721881
2691,000000	94,734299
2690,000000	94,748142
2689,000000	94,760832
2688,000000	94,770197
2687,000000	94,776952
2686,000000	94,783616
2685,000000	94,792013
2684,000000	94,802180
2683,000000	94,812564
2682,000000	94,820926
2681,000000	94,826045
2680,000000	94,828727
2679,000000	94,830463
2678,000000	94,831826
2677,000000	94,833614
2676,000000	94,838239
2675,000000	94,847084
2674,000000	94,856816
2673,000000	94,861659
2672,000000	94,860017
2671,000000	94,856200
2670,000000	94,855061
2669,000000	94,857703
2668,000000	94,863040
2667,000000	94,870090
2666,000000	94,877174
2665,000000	94,882056
2664,000000	94,885320
2663,000000	94,891373
2662,000000	94,903660
2661,000000	94,920398
2660,000000	94,937042
2659,000000	94,951459
2658,000000	94,964962
2657,000000	94,979788
2656,000000	94,997471
2655,000000	95,018431
2654,000000	95,041232
2653,000000	95,063182
2652,000000	95,082992
2651,000000	95,101576
2650,000000	95,119230
2649,000000	95,134241
2648,000000	95,146099
2647,000000	95,157911
2646,000000	95,173057
2645,000000	95,190896
2644,000000	95,208431
2643,000000	95,225173
2642,000000	95,243611
2641,000000	95,265279
2640,000000	95,288822
2639,000000	95,312008
2638,000000	95,333816
2637,000000	95,354339
2636,000000	95,373926
2635,000000	95,392778
2634,000000	95,411059
2633,000000	95,429720
2632,000000	95,450992
2631,000000	95,476443
2630,000000	95,503939
2629,000000	95,528265
2628,000000	95,545999
2627,000000	95,558835
2626,000000	95,571685
2625,000000	95,588845
2624,000000	95,611917
2623,000000	95,638814
2622,000000	95,663959
2621,000000	95,682308
2620,000000	95,694888
2619,000000	95,708324
2618,000000	95,727421
2617,000000	95,750307
2616,000000	95,772350
2615,000000	95,792356
2614,000000	95,812741
2613,000000	95,835544
2612,000000	95,860626
2611,000000	95,886577
2610,000000	95,911528
2609,000000	95,934062
2608,000000	95,954662
2607,000000	95,975128
2606,000000	95,995729
2605,000000	96,014467
2604,000000	96,030142
2603,000000	96,044405
2602,000000	96,059704
2601,000000	96,076834
2600,000000	96,095357
2599,000000	96,114850
2598,000000	96,135036
2597,000000	96,156123
2596,000000	96,179004
2595,000000	96,203043
2594,000000	96,224074
2593,000000	96,237837
2592,000000	96,245802
2591,000000	96,254643
2590,000000	96,269330
2589,000000	96,289649
2588,000000	96,313417
2587,000000	96,338831
2586,000000	96,362574
2585,000000	96,379775
2584,000000	96,388324
2583,000000	96,390910
2582,000000	96,391488
2581,000000	96,392277
2580,000000	96,394683
2579,000000	96,399706
2578,000000	96,406460
2577,000000	96,413233
2576,000000	96,420523
2575,000000	96,429762
2574,000000	96,439067
2573,000000	96,444798
2572,000000	96,447968
2571,000000	96,454271
2570,000000	96,466158
2569,000000	96,479611
2568,000000	96,490650
2567,000000	96,500617
2566,000000	96,512494
2565,000000	96,525680
2564,000000	96,537043
2563,000000	96,544320
2562,000000	96,546905
2561,000000	96,546398
2560,000000	96,547620
2559,000000	96,555482
2558,000000	96,569335
2557,000000	96,583639
2556,000000	96,595163
2555,000000	96,605965
2554,000000	96,618558
2553,000000	96,632427
2552,000000	96,646443
2551,000000	96,660400
2550,000000	96,672580
2549,000000	96,680068
2548,000000	96,683331
2547,000000	96,686665
2546,000000	96,692478
2545,000000	96,698563
2544,000000	96,701893
2543,000000	96,701701
2542,000000	96,698768
2541,000000	96,696242
2540,000000	96,700963
2539,000000	96,717920
2538,000000	96,741856
2537,000000	96,760107
2536,000000	96,766137
2535,000000	96,765532
2534,000000	96,767270
2533,000000	96,774073
2532,000000	96,783263
2531,000000	96,791497
2530,000000	96,795994
2529,000000	96,795958
2528,000000	96,795590
2527,000000	96,801573
2526,000000	96,815055
2525,000000	96,829677
2524,000000	96,838941
2523,000000	96,841657
2522,000000	96,839521
2521,000000	96,834757
2520,000000	96,831607
2519,000000	96,834385
2518,000000	96,841601
2517,000000	96,847266
2516,000000	96,850369
2515,000000	96,857677
2514,000000	96,874287
2513,000000	96,896123
2512,000000	96,915099
2511,000000	96,927682
2510,000000	96,935595
2509,000000	96,941957
2508,000000	96,949421
2507,000000	96,958862
2506,000000	96,967636
2505,000000	96,972023
2504,000000	96,972369
2503,000000	96,972452
2502,000000	96,973917
2501,000000	96,976202
2500,000000	96,981925
2499,000000	96,995610
2498,000000	97,015156
2497,000000	97,030925
2496,000000	97,036366
2495,000000	97,034953
2494,000000	97,034063
2493,000000	97,037051
2492,000000	97,043965
2491,000000	97,054533
2490,000000	97,066753
2489,000000	97,076580
2488,000000	97,082729
2487,000000	97,088729
2486,000000	97,097677
2485,000000	97,108067
2484,000000	97,117200
2483,000000	97,125741
2482,000000	97,136493
2481,000000	97,150496
2480,000000	97,165496
2479,000000	97,176760
2478,000000	97,180217
2477,000000	97,177923
2476,000000	97,178965
2475,000000	97,190375
2474,000000	97,208131
2473,000000	97,222194
2472,000000	97,229643
2471,000000	97,236714
2470,000000	97,247836
2469,000000	97,259636
2468,000000	97,267255
2467,000000	97,270857
2466,000000	97,273985
2465,000000	97,279639
2464,000000	97,288648
2463,000000	97,297580
2462,000000	97,298967
2461,000000	97,289503
2460,000000	97,277691
2459,000000	97,276936
2458,000000	97,290766
2457,000000	97,310933
2456,000000	97,329706
2455,000000	97,346314
2454,000000	97,360686
2453,000000	97,369512
2452,000000	97,371631
2451,000000	97,370530
2450,000000	97,368569
2449,000000	97,364908
2448,000000	97,361350
2447,000000	97,363692
2446,000000	97,374088
2445,000000	97,387522
2444,000000	97,398586
2443,000000	97,407277
2442,000000	97,416532
2441,000000	97,428555
2440,000000	97,444334
2439,000000	97,461644
2438,000000	97,473592
2437,000000	97,475256
2436,000000	97,471768
2435,000000	97,473340
2434,000000	97,482340
2433,000000	97,492608
2432,000000	97,501425
2431,000000	97,513325
2430,000000	97,530796
2429,000000	97,549658
2428,000000	97,565942
2427,000000	97,579834
2426,000000	97,590753
2425,000000	97,596261
2424,000000	97,598291
2423,000000	97,603190
2422,000000	97,613095
2421,000000	97,623868
2420,000000	97,632896
2419,000000	97,641671
2418,000000	97,649459
2417,000000	97,652699
2416,000000	97,652785
2415,000000	97,656243
2414,000000	97,664594
2413,000000	97,672015
2412,000000	97,675804
2411,000000	97,681325
2410,000000	97,693302
2409,000000	97,709255
2408,000000	97,724392
2407,000000	97,735942
2406,000000	97,740553
2405,000000	97,735562
2404,000000	97,725873
2403,000000	97,721624
2402,000000	97,725793
2401,000000	97,731461
2400,000000	97,733939
2399,000000	97,737097
2398,000000	97,743925
2397,000000	97,749484
2396,000000	97,748642
2395,000000	97,744204
2394,000000	97,742304
2393,000000	97,745311
2392,000000	97,753052
2391,000000	97,764730
2390,000000	97,775989
2389,000000	97,780550
2388,000000	97,779191
2387,000000	97,780963
2386,000000	97,791240
2385,000000	97,804542
2384,000000	97,813359
2383,000000	97,818228
2382,000000	97,823549
2381,000000	97,828914
2380,000000	97,830727
2379,000000	97,828687
2378,000000	97,825438
2377,000000	97,822757
2376,000000	97,822986
2375,000000	97,830203
2374,000000	97,844179
2373,000000	97,856650
2372,000000	97,860056
2371,000000	97,856922
2370,000000	97,854567
2369,000000	97,855085
2368,000000	97,856519
2367,000000	97,859038
2366,000000	97,862491
2365,000000	97,861945
2364,000000	97,853379
2363,000000	97,840043
2362,000000	97,828395
2361,000000	97,822758
2360,000000	97,826924
2359,000000	97,842069
2358,000000	97,861911
2357,000000	97,876040
2356,000000	97,878991
2355,000000	97,873240
2354,000000	97,863255
2353,000000	97,856416
2352,000000	97,861361
2351,000000	97,877219
2350,000000	97,890306
2349,000000	97,884219
2348,000000	97,854349
2347,000000	97,812230
2346,000000	97,781878
2345,000000	97,781960
2344,000000	97,804865
2343,000000	97,826378
2342,000000	97,833720
2341,000000	97,834990
2340,000000	97,841463
2339,000000	97,852641
2338,000000	97,858003
2337,000000	97,849835
2336,000000	97,832642
2335,000000	97,817449
2334,000000	97,810744
2333,000000	97,813471
2332,000000	97,826069
2331,000000	97,844518
2330,000000	97,853739
2329,000000	97,833184
2328,000000	97,777067
2327,000000	97,699277
2326,000000	97,623977
2325,000000	97,574183
2324,000000	97,564792
2323,000000	97,597121
2322,000000	97,653634
2321,000000	97,710224
2320,000000	97,752161
2319,000000	97,776771
2318,000000	97,784395
2317,000000	97,777201
2316,000000	97,766201
2315,000000	97,764505
2314,000000	97,773944
2313,000000	97,785055
2312,000000	97,792601
2311,000000	97,800018
2310,000000	97,808780
2309,000000	97,814424
2308,000000	97,816375
2307,000000	97,820929
2306,000000	97,829901
2305,000000	97,836404
2304,000000	97,835162
2303,000000	97,829184
2302,000000	97,820820
2301,000000	97,806285
2300,000000	97,784377
2299,000000	97,762594
2298,000000	97,748333
2297,000000	97,739274
2296,000000	97,728512
2295,000000	97,713255
2294,000000	97,695481
2293,000000	97,678824
2292,000000	97,668089
2291,000000	97,665390
2290,000000	97,663993
2289,000000	97,653685
2288,000000	97,635169
2287,000000	97,622420
2286,000000	97,626808
2285,000000	97,646337
2284,000000	97,672193
2283,000000	97,697365
2282,000000	97,715066
2281,000000	97,718991
2280,000000	97,710861
2279,000000	97,700820
2278,000000	97,696472
2277,000000	97,698469
2276,000000	97,707103
2275,000000	97,722499
2274,000000	97,737373
2273,000000	97,741468
2272,000000	97,735956
2271,000000	97,731327
2270,000000	97,730080
2269,000000	97,725728
2268,000000	97,720727
2267,000000	97,728616
2266,000000	97,753207
2265,000000	97,780613
2264,000000	97,797828
2263,000000	97,805485
2262,000000	97,807798
2261,000000	97,804241
2260,000000	97,795907
2259,000000	97,787242
2258,000000	97,777966
2257,000000	97,766250
2256,000000	97,759280
2255,000000	97,763857
2254,000000	97,766656
2253,000000	97,745215
2252,000000	97,702283
2251,000000	97,668326
2250,000000	97,665020
2249,000000	97,684751
2248,000000	97,710039
2247,000000	97,732590
2246,000000	97,747409
2245,000000	97,748151
2244,000000	97,736785
2243,000000	97,722447
2242,000000	97,706969
2241,000000	97,688218
2240,000000	97,676885
2239,000000	97,687003
2238,000000	97,708410
2237,000000	97,713356
2236,000000	97,694481
2235,000000	97,671340
2234,000000	97,655487
2233,000000	97,637376
2232,000000	97,614176
2231,000000	97,601877
2230,000000	97,609372
2229,000000	97,625779
2228,000000	97,641940
2227,000000	97,659506
2226,000000	97,671865
2225,000000	97,664542
2224,000000	97,643599
2223,000000	97,634709
2222,000000	97,644009
2221,000000	97,649209
2220,000000	97,640027
2219,000000	97,635704
2218,000000	97,648384
2217,000000	97,659732
2216,000000	97,652820
2215,000000	97,640822
2214,000000	97,644933
2213,000000	97,664297
2212,000000	97,682637
2211,000000	97,687697
2210,000000	97,674737
2209,000000	97,649020
2208,000000	97,629453
2207,000000	97,628790
2206,000000	97,630334
2205,000000	97,609633
2204,000000	97,576765
2203,000000	97,565206
2202,000000	97,579654
2201,000000	97,591382
2200,000000	97,585509
2199,000000	97,573694
2198,000000	97,557352
2197,000000	97,523042
2196,000000	97,482790
2195,000000	97,472384
2194,000000	97,496040
2193,000000	97,514809
2192,000000	97,504734
2191,000000	97,485653
2190,000000	97,477871
2189,000000	97,472965
2188,000000	97,465347
2187,000000	97,470947
2186,000000	97,495148
2185,000000	97,520032
2184,000000	97,538601
2183,000000	97,561956
2182,000000	97,580181
2181,000000	97,564514
2180,000000	97,523682
2179,000000	97,507710
2178,000000	97,539462
2177,000000	97,588469
2176,000000	97,624253
2175,000000	97,647440
2174,000000	97,654373
2173,000000	97,625644
2172,000000	97,569599
2171,000000	97,526787
2170,000000	97,513583
2169,000000	97,508264
2168,000000	97,504788
2167,000000	97,524802
2166,000000	97,557278
2165,000000	97,548212
2164,000000	97,485928
2163,000000	97,438638
2162,000000	97,473059
2161,000000	97,588595
2160,000000	97,756532
2159,000000	97,953888
2158,000000	98,119990
2157,000000	98,169889
2156,000000	98,098247
2155,000000	97,991680
2154,000000	97,919001
2153,000000	97,874048
2152,000000	97,830688
2151,000000	97,792360
2150,000000	97,767690
2149,000000	97,748394
2148,000000	97,734465
2147,000000	97,739703
2146,000000	97,757320
2145,000000	97,761621
2144,000000	97,754163
2143,000000	97,763378
2142,000000	97,789328
2141,000000	97,795698
2140,000000	97,769762
2139,000000	97,743860
2138,000000	97,742099
2137,000000	97,748963
2136,000000	97,748431
2135,000000	97,752624
2134,000000	97,770363
2133,000000	97,784175
2132,000000	97,778526
2131,000000	97,760777
2130,000000	97,740159
2129,000000	97,714139
2128,000000	97,686373
2127,000000	97,671511
2126,000000	97,670641
2125,000000	97,666173
2124,000000	97,651499
2123,000000	97,642556
2122,000000	97,649416
2121,000000	97,659307
2120,000000	97,658689
2119,000000	97,649407
2118,000000	97,632438
2117,000000	97,599200
2116,000000	97,553374
2115,000000	97,520400
2114,000000	97,519736
2113,000000	97,542926
2112,000000	97,570245
2111,000000	97,592849
2110,000000	97,608125
2109,000000	97,612064
2108,000000	97,608629
2107,000000	97,610102
2106,000000	97,618487
2105,000000	97,622788
2104,000000	97,620773
2103,000000	97,623562
2102,000000	97,632547
2101,000000	97,634833
2100,000000	97,629804
2099,000000	97,636935
2098,000000	97,665626
2097,000000	97,698491
2096,000000	97,715059
2095,000000	97,712392
2094,000000	97,695276
2093,000000	97,667359
2092,000000	97,638475
2091,000000	97,618935
2090,000000	97,601829
2089,000000	97,572291
2088,000000	97,536907
2087,000000	97,519542
2086,000000	97,525957
2085,000000	97,539492
2084,000000	97,554648
2083,000000	97,584171
2082,000000	97,625914
2081,000000	97,655392
2080,000000	97,663156
2079,000000	97,669064
2078,000000	97,685577
2077,000000	97,698339
2076,000000	97,698553
2075,000000	97,704003
2074,000000	97,729695
2073,000000	97,763098
2072,000000	97,785435
2071,000000	97,793629
2070,000000	97,789352
2069,000000	97,774019
2068,000000	97,763554
2067,000000	97,776846
2066,000000	97,799498
2065,000000	97,792791
2064,000000	97,751051
2063,000000	97,712879
2062,000000	97,703918
2061,000000	97,708373
2060,000000	97,709058
2059,000000	97,714838
2058,000000	97,732403
2057,000000	97,749579
2056,000000	97,763962
2055,000000	97,789733
2054,000000	97,817924
2053,000000	97,809465
2052,000000	97,749932
2051,000000	97,677676
2050,000000	97,638978
2049,000000	97,646898
2048,000000	97,697805
2047,000000	97,785670
2046,000000	97,875876
2045,000000	97,913006
2044,000000	97,885771
2043,000000	97,841036
2042,000000	97,813085
2041,000000	97,788790
2040,000000	97,760390
2039,000000	97,753449
2038,000000	97,777875
2037,000000	97,808036
2036,000000	97,836292
2035,000000	97,889124
2034,000000	97,965474
2033,000000	98,021336
2032,000000	98,040222
2031,000000	98,051408
2030,000000	98,061275
2029,000000	98,043824
2028,000000	98,014843
2027,000000	98,030341
2026,000000	98,091185
2025,000000	98,130514
2024,000000	98,118838
2023,000000	98,102971
2022,000000	98,116368
2021,000000	98,133042
2020,000000	98,132843
2019,000000	98,133117
2018,000000	98,133877
2017,000000	98,111320
2016,000000	98,086837
2015,000000	98,116103
2014,000000	98,189884
2013,000000	98,230712
2012,000000	98,208022
2011,000000	98,176326
2010,000000	98,178851
2009,000000	98,194829
2008,000000	98,207168
2007,000000	98,238486
2006,000000	98,288222
2005,000000	98,313198
2004,000000	98,298741
2003,000000	98,276229
2002,000000	98,255170
2001,000000	98,211888
2000,000000	98,152115
1999,000000	98,116317
1998,000000	98,110676
1997,000000	98,098325
1996,000000	98,072946
1995,000000	98,071220
1994,000000	98,097902
1993,000000	98,106588
1992,000000	98,078303
1991,000000	98,050132
1990,000000	98,041122
1989,000000	98,029004
1988,000000	98,018524
1987,000000	98,046748
1986,000000	98,101100
1985,000000	98,115100
1984,000000	98,073444
1983,000000	98,039691
1982,000000	98,048438
1981,000000	98,056325
1980,000000	98,037033
1979,000000	98,041274
1978,000000	98,101438
1977,000000	98,158261
1976,000000	98,159243
1975,000000	98,140703
1974,000000	98,147214
1973,000000	98,164028
1972,000000	98,176747
1971,000000	98,206984
1970,000000	98,249263
1969,000000	98,253961
1968,000000	98,211370
1967,000000	98,175652
1966,000000	98,169298
1965,000000	98,149945
1964,000000	98,104558
1963,000000	98,083989
1962,000000	98,114442
1961,000000	98,154860
1960,000000	98,173084
1959,000000	98,191242
1958,000000	98,222620
1957,000000	98,237759
1956,000000	98,224223
1955,000000	98,215304
1954,000000	98,234019
1953,000000	98,261735
1952,000000	98,283192
1951,000000	98,306110
1950,000000	98,320602
1949,000000	98,297363
1948,000000	98,239907
1947,000000	98,188688
1946,000000	98,162172
1945,000000	98,143823
1944,000000	98,133294
1943,000000	98,154493
1942,000000	98,200976
1941,000000	98,233924
1940,000000	98,248763
1939,000000	98,277696
1938,000000	98,320845
1937,000000	98,339823
1936,000000	98,326139
1935,000000	98,315922
1934,000000	98,324181
1933,000000	98,324813
1932,000000	98,311582
1931,000000	98,313209
1930,000000	98,332720
1929,000000	98,333943
1928,000000	98,301241
1927,000000	98,265456
1926,000000	98,247520
1925,000000	98,231431
1924,000000	98,208485
1923,000000	98,195871
1922,000000	98,196198
1921,000000	98,183659
1920,000000	98,152699
1919,000000	98,132921
1918,000000	98,140135
1917,000000	98,156336
1916,000000	98,173034
1915,000000	98,205966
1914,000000	98,249162
1913,000000	98,264144
1912,000000	98,237695
1911,000000	98,206010
1910,000000	98,201015
1909,000000	98,211619
1908,000000	98,217066
1907,000000	98,224050
1906,000000	98,238561
1905,000000	98,245243
1904,000000	98,237599
1903,000000	98,230366
1902,000000	98,233468
1901,000000	98,237608
1900,000000	98,236122
1899,000000	98,236177
1898,000000	98,235232
1897,000000	98,220214
1896,000000	98,200310
1895,000000	98,201429
1894,000000	98,220808
1893,000000	98,225448
1892,000000	98,205555
1891,000000	98,188696
1890,000000	98,193625
1889,000000	98,206038
1888,000000	98,211454
1887,000000	98,217480
1886,000000	98,227245
1885,000000	98,225370
1884,000000	98,207746
1883,000000	98,193276
1882,000000	98,193372
1881,000000	98,198779
1880,000000	98,203892
1879,000000	98,217093
1878,000000	98,233899
1877,000000	98,232673
1876,000000	98,213092
1875,000000	98,199179
1874,000000	98,194012
1873,000000	98,172634
1872,000000	98,126905
1871,000000	98,079745
1870,000000	98,045744
1869,000000	98,015228
1868,000000	97,993145
1867,000000	98,003067
1866,000000	98,041483
1865,000000	98,077374
1864,000000	98,095345
1863,000000	98,107412
1862,000000	98,121392
1861,000000	98,126530
1860,000000	98,120267
1859,000000	98,118643
1858,000000	98,125923
1857,000000	98,124369
1856,000000	98,107706
1855,000000	98,094362
1854,000000	98,093199
1853,000000	98,089603
1852,000000	98,071792
1851,000000	98,052862
1850,000000	98,044866
1849,000000	98,032708
1848,000000	98,003580
1847,000000	97,971797
1846,000000	97,957070
1845,000000	97,954884
1844,000000	97,953801
1843,000000	97,956325
1842,000000	97,964284
1841,000000	97,973060
1840,000000	97,981320
1839,000000	97,993427
1838,000000	98,003814
1837,000000	97,999425
1836,000000	97,983300
1835,000000	97,969594
1834,000000	97,958180
1833,000000	97,937552
1832,000000	97,911303
1831,000000	97,900263
1830,000000	97,903531
1829,000000	97,888049
1828,000000	97,844530
1827,000000	97,808779
1826,000000	97,805843
1825,000000	97,815499
1824,000000	97,814815
1823,000000	97,812245
1822,000000	97,819959
1821,000000	97,830364
1820,000000	97,838018
1819,000000	97,854719
1818,000000	97,878822
1817,000000	97,885778
1816,000000	97,864452
1815,000000	97,828274
1814,000000	97,788897
1813,000000	97,740493
1812,000000	97,686772
1811,000000	97,650663
1810,000000	97,638319
1809,000000	97,634061
1808,000000	97,631915
1807,000000	97,638442
1806,000000	97,644346
1805,000000	97,625353
1804,000000	97,578543
1803,000000	97,527998
1802,000000	97,493741
1801,000000	97,469248
1800,000000	97,448464
1799,000000	97,439745
1798,000000	97,436006
1797,000000	97,414203
1796,000000	97,366542
1795,000000	97,309531
1794,000000	97,259300
1793,000000	97,211972
1792,000000	97,173348
1791,000000	97,166488
1790,000000	97,184295
1789,000000	97,195557
1788,000000	97,187156
1787,000000	97,168076
1786,000000	97,144773
1785,000000	97,112043
1784,000000	97,072177
1783,000000	97,039358
1782,000000	97,025853
1781,000000	97,021250
1780,000000	97,014229
1779,000000	97,012102
1778,000000	97,013631
1777,000000	97,001648
1776,000000	96,962803
1775,000000	96,913310
1774,000000	96,883850
1773,000000	96,876431
1772,000000	96,872024
1771,000000	96,866777
1770,000000	96,858486
1769,000000	96,842140
1768,000000	96,830352
1767,000000	96,834024
1766,000000	96,836807
1765,000000	96,812827
1764,000000	96,766198
1763,000000	96,725721
1762,000000	96,703181
1761,000000	96,669724
1760,000000	96,609664
1759,000000	96,551085
1758,000000	96,516372
1757,000000	96,489704
1756,000000	96,444225
1755,000000	96,383353
1754,000000	96,316328
1753,000000	96,230392
1752,000000	96,114118
1751,000000	95,996823
1750,000000	95,914763
1749,000000	95,862871
1748,000000	95,824292
1747,000000	95,797014
1746,000000	95,771791
1745,000000	95,719912
1744,000000	95,642919
1743,000000	95,584176
1742,000000	95,564341
1741,000000	95,548081
1740,000000	95,498737
1739,000000	95,421580
1738,000000	95,329970
1737,000000	95,220262
1736,000000	95,096896
1735,000000	94,983992
1734,000000	94,897483
1733,000000	94,810692
1732,000000	94,716600
1731,000000	94,659972
1730,000000	94,640624
1729,000000	94,605032
1728,000000	94,526414
1727,000000	94,430844
1726,000000	94,339450
1725,000000	94,223306
1724,000000	94,064719
1723,000000	93,897624
1722,000000	93,749614
1721,000000	93,600345
1720,000000	93,416300
1719,000000	93,191208
1718,000000	92,937243
1717,000000	92,686080
1716,000000	92,496987
1715,000000	92,406965
1714,000000	92,373297
1713,000000	92,311132
1712,000000	92,189781
1711,000000	92,043240
1710,000000	91,891567
1709,000000	91,705904
1708,000000	91,460350
1707,000000	91,171256
1706,000000	90,844939
1705,000000	90,462862
1704,000000	90,054727
1703,000000	89,673402
1702,000000	89,301789
1701,000000	88,769759
1700,000000	87,983048
1699,000000	87,182563
1698,000000	86,552894
1697,000000	85,974078
1696,000000	85,315979
1695,000000	84,650987
1694,000000	84,098402
1693,000000	83,630495
1692,000000	83,156254
1691,000000	82,619376
1690,000000	82,022227
1689,000000	81,402812
1688,000000	80,809543
1687,000000	80,264773
1686,000000	79,719058
1685,000000	78,985169
1684,000000	77,997571
1683,000000	77,072004
1682,000000	76,366894
1681,000000	75,707626
1680,000000	74,976134
1679,000000	74,203182
1678,000000	73,445611
1677,000000	72,640253
1676,000000	71,651616
1675,000000	70,500420
1674,000000	69,400413
1673,000000	68,447326
1672,000000	67,538248
1671,000000	66,540713
1670,000000	65,388899
1669,000000	64,152179
1668,000000	62,991788
1667,000000	62,010448
1666,000000	61,171877
1665,000000	60,345432
1664,000000	59,407366
1663,000000	58,355530
1662,000000	57,328410
1661,000000	56,428820
1660,000000	55,639297
1659,000000	54,940720
1658,000000	54,338582
1657,000000	53,813591
1656,000000	53,320224
1655,000000	52,843610
1654,000000	52,361766
1653,000000	51,856661
1652,000000	51,391088
1651,000000	51,021689
1650,000000	50,729157
1649,000000	50,414503
1648,000000	49,968509
1647,000000	49,434327
1646,000000	49,002514
1645,000000	48,745120
1644,000000	48,597078
1643,000000	48,539122
1642,000000	48,576184
1641,000000	48,668762
1640,000000	48,749786
1639,000000	48,788650
1638,000000	48,801699
1637,000000	48,802294
1636,000000	48,783220
1635,000000	48,760765
1634,000000	48,746916
1633,000000	48,725446
1632,000000	48,699342
1631,000000	48,700987
1630,000000	48,785096
1629,000000	48,991994
1628,000000	49,314146
1627,000000	49,714602
1626,000000	50,185920
1625,000000	50,780870
1624,000000	51,577630
1623,000000	52,576074
1622,000000	53,626418
1621,000000	54,571679
1620,000000	55,409345
1619,000000	56,259540
1618,000000	57,298124
1617,000000	58,643733
1616,000000	60,121079
1615,000000	61,406382
1614,000000	62,443921
1613,000000	63,389331
1612,000000	64,357081
1611,000000	65,357276
1610,000000	66,349016
1609,000000	67,316355
1608,000000	68,257359
1607,000000	69,139037
1606,000000	69,931518
1605,000000	70,654840
1604,000000	71,342482
1603,000000	71,987784
1602,000000	72,562485
1601,000000	73,070886
1600,000000	73,531445
1599,000000	73,932476
1598,000000	74,257390
1597,000000	74,527986
1596,000000	74,779972
1595,000000	75,009261
1594,000000	75,193158
1593,000000	75,342133
1592,000000	75,475857
1591,000000	75,575882
1590,000000	75,613124
1589,000000	75,600350
1588,000000	75,565468
1587,000000	75,494950
1586,000000	75,359100
1585,000000	75,170578
1584,000000	74,956226
1583,000000	74,704723
1582,000000	74,389955
1581,000000	74,026298
1580,000000	73,647865
1579,000000	73,243449
1578,000000	72,753527
1577,000000	72,122108
1576,000000	71,389088
1575,000000	70,682878
1574,000000	70,075628
1573,000000	69,539115
1572,000000	68,997182
1571,000000	68,339229
1570,000000	67,486059
1569,000000	66,545674
1568,000000	65,706181
1567,000000	64,984022
1566,000000	64,268078
1565,000000	63,501638
1564,000000	62,728235
1563,000000	62,041440
1562,000000	61,452153
1561,000000	60,904169
1560,000000	60,213585
1559,000000	59,260015
1558,000000	58,439613
1557,000000	57,979610
1556,000000	57,677125
1555,000000	57,434255
1554,000000	57,231706
1553,000000	57,064503
1552,000000	56,944098
1551,000000	56,896815
1550,000000	56,939231
1549,000000	57,044014
1548,000000	57,169913
1547,000000	57,313237
1546,000000	57,500897
1545,000000	57,739991
1544,000000	58,008325
1543,000000	58,298268
1542,000000	58,646509
1541,000000	59,136992
1540,000000	59,837539
1539,000000	60,605904
1538,000000	61,209794
1537,000000	61,644008
1536,000000	62,036828
1535,000000	62,506981
1534,000000	63,144088
1533,000000	63,880614
1532,000000	64,538423
1531,000000	65,072605
1530,000000	65,565137
1529,000000	66,072560
1528,000000	66,608583
1527,000000	67,183457
1526,000000	67,784851
1525,000000	68,343467
1524,000000	68,822825
1523,000000	69,302647
1522,000000	69,902994
1521,000000	70,584427
1520,000000	71,168087
1519,000000	71,637126
1518,000000	72,128059
1517,000000	72,709718
1516,000000	73,333164
1515,000000	73,924764
1514,000000	74,483999
1513,000000	75,031727
1512,000000	75,554576
1511,000000	76,027651
1510,000000	76,439509
1509,000000	76,812789
1508,000000	77,238823
1507,000000	77,914423
1506,000000	78,787508
1505,000000	79,459045
1504,000000	79,848354
1503,000000	80,159424
1502,000000	80,486393
1501,000000	80,822270
1500,000000	81,129099
1499,000000	81,414988
1498,000000	81,714534
1497,000000	82,023232
1496,000000	82,307742
1495,000000	82,557035
1494,000000	82,769671
1493,000000	82,924880
1492,000000	83,012011
1491,000000	83,059521
1490,000000	83,097654
1489,000000	83,110420
1488,000000	83,081513
1487,000000	83,029767
1486,000000	82,950613
1485,000000	82,808585
1484,000000	82,588941
1483,000000	82,318005
1482,000000	82,009885
1481,000000	81,649894
1480,000000	81,249174
1479,000000	80,842594
1478,000000	80,421058
1477,000000	79,928964
1476,000000	79,356759
1475,000000	78,754123
1474,000000	78,123503
1473,000000	77,395885
1472,000000	76,615811
1471,000000	75,933995
1470,000000	75,367115
1469,000000	74,826151
1468,000000	74,262404
1467,000000	73,669681
1466,000000	73,026929
1465,000000	72,307455
1464,000000	71,568843
1463,000000	70,912129
1462,000000	70,340917
1461,000000	69,792735
1460,000000	69,215777
1459,000000	68,575818
1458,000000	67,800336
1457,000000	66,900159
1456,000000	66,131962
1455,000000	65,670708
1454,000000	65,434631
1453,000000	65,318512
1452,000000	65,295956
1451,000000	65,372102
1450,000000	65,523521
1449,000000	65,715586
1448,000000	65,943019
1447,000000	66,195999
1446,000000	66,440792
1445,000000	66,653578
1444,000000	66,844762
1443,000000	67,030097
1442,000000	67,196376
1441,000000	67,323862
1440,000000	67,419028
1439,000000	67,512095
1438,000000	67,627687
1437,000000	67,788905
1436,000000	68,021180
1435,000000	68,320965
1434,000000	68,663865
1433,000000	69,042098
1432,000000	69,456690
1431,000000	69,897425
1430,000000	70,338010
1429,000000	70,742827
1428,000000	71,082397
1427,000000	71,347945
1426,000000	71,562984
1425,000000	71,752510
1424,000000	71,915822
1423,000000	72,042406
1422,000000	72,132874
1421,000000	72,199171
1420,000000	72,243857
1419,000000	72,264073
1418,000000	72,269990
1417,000000	72,270783
1416,000000	72,259079
1415,000000	72,220950
1414,000000	72,145658
1413,000000	72,026643
1412,000000	71,867007
1411,000000	71,685330
1410,000000	71,502674
1409,000000	71,326486
1408,000000	71,158660
1407,000000	71,004955
1406,000000	70,878651
1405,000000	70,795315
1404,000000	70,765377
1403,000000	70,785810
1402,000000	70,840589
1401,000000	70,918975
1400,000000	71,021280
1399,000000	71,147220
1398,000000	71,283386
1397,000000	71,417691
1396,000000	71,558777
1395,000000	71,718258
1394,000000	71,882076
1393,000000	72,016252
1392,000000	72,107486
1391,000000	72,167679
1390,000000	72,206273
1389,000000	72,223894
1388,000000	72,224075
1387,000000	72,217163
1386,000000	72,205442
1385,000000	72,172961
1384,000000	72,099578
1383,000000	71,975555
1382,000000	71,796907
1381,000000	71,560412
1380,000000	71,272085
1379,000000	70,967851
1378,000000	70,714589
1377,000000	70,578614
1376,000000	70,602994
1375,000000	70,806368
1374,000000	71,166779
1373,000000	71,607034
1372,000000	72,048245
1371,000000	72,469937
1370,000000	72,895413
1369,000000	73,342116
1368,000000	73,797562
1367,000000	74,230076
1366,000000	74,616766
1365,000000	74,960975
1364,000000	75,283274
1363,000000	75,597915
1362,000000	75,894334
1361,000000	76,144848
1360,000000	76,331849
1359,000000	76,453936
1358,000000	76,511513
1357,000000	76,503070
1356,000000	76,431834
1355,000000	76,308710
1354,000000	76,147744
1353,000000	75,958143
1352,000000	75,743686
1351,000000	75,502260
1350,000000	75,231730
1349,000000	74,934053
1348,000000	74,615315
1347,000000	74,283681
1346,000000	73,944749
1345,000000	73,601692
1344,000000	73,259192
1343,000000	72,922987
1342,000000	72,594678
1341,000000	72,276909
1340,000000	71,991277
1339,000000	71,780394
1338,000000	71,675220
1337,000000	71,669520
1336,000000	71,738784
1335,000000	71,866300
1334,000000	72,043978
1333,000000	72,265539
1332,000000	72,523547
1331,000000	72,807198
1330,000000	73,100830
1329,000000	73,385920
1328,000000	73,648194
1327,000000	73,880347
1326,000000	74,079330
1325,000000	74,243180
1324,000000	74,372244
1323,000000	74,470739
1322,000000	74,544203
1321,000000	74,597941
1320,000000	74,639971
1319,000000	74,683943
1318,000000	74,742533
1317,000000	74,818553
1316,000000	74,907845
1315,000000	75,009854
1314,000000	75,130485
1313,000000	75,275063
1312,000000	75,441460
1311,000000	75,619367
1310,000000	75,794518
1309,000000	75,953512
1308,000000	76,088750
1307,000000	76,200733
1306,000000	76,295902
1305,000000	76,380663
1304,000000	76,459610
1303,000000	76,537638
1302,000000	76,618042
1301,000000	76,697302
1300,000000	76,763756
1299,000000	76,804561
1298,000000	76,811900
1297,000000	76,782507
1296,000000	76,715125
1295,000000	76,608593
1294,000000	76,461500
1293,000000	76,272644
1292,000000	76,044855
1291,000000	75,790560
1290,000000	75,528686
1289,000000	75,276347
1288,000000	75,045997
1287,000000	74,847155
1286,000000	74,684454
1285,000000	74,555692
1284,000000	74,457005
1283,000000	74,389428
1282,000000	74,357474
1281,000000	74,361499
1280,000000	74,396586
1279,000000	74,456650
1278,000000	74,534951
1277,000000	74,622798
1276,000000	74,710164
1275,000000	74,788452
1274,000000	74,851293
1273,000000	74,894423
1272,000000	74,917508
1271,000000	74,924526
1270,000000	74,918160
1269,000000	74,894649
1268,000000	74,848084
1267,000000	74,778036
1266,000000	74,689930
1265,000000	74,587816
1264,000000	74,470568
1263,000000	74,335332
1262,000000	74,179772
1261,000000	74,003205
1260,000000	73,808342
1259,000000	73,600035
1258,000000	73,378827
1257,000000	73,137442
1256,000000	72,870118
1255,000000	72,582108
1254,000000	72,283975
1253,000000	71,979922
1252,000000	71,666745
1251,000000	71,341933
1250,000000	71,005366
1249,000000	70,655480
1248,000000	70,292127
1247,000000	69,922303
1246,000000	69,557848
1245,000000	69,209805
1244,000000	68,889966
1243,000000	68,611466
1242,000000	68,383012
1241,000000	68,206377
1240,000000	68,084049
1239,000000	68,025964
1238,000000	68,040547
1237,000000	68,128903
1236,000000	68,290453
1235,000000	68,524981
1234,000000	68,828490
1233,000000	69,189797
1232,000000	69,599404
1231,000000	70,055765
1230,000000	70,558565
1229,000000	71,104079
1228,000000	71,685237
1227,000000	72,292507
1226,000000	72,911901
1225,000000	73,524708
1224,000000	74,111049
1223,000000	74,652577
1222,000000	75,132749
1221,000000	75,537390
1220,000000	75,860114
1219,000000	76,105627
1218,000000	76,288466
1217,000000	76,422391
1216,000000	76,507506
1215,000000	76,532974
1214,000000	76,487867
1213,000000	76,371483
1212,000000	76,194013
1211,000000	75,970076
1210,000000	75,716104
1209,000000	75,449814
1208,000000	75,191482
1207,000000	74,962596
1206,000000	74,781595
1205,000000	74,661324
1204,000000	74,612456
1203,000000	74,644584
1202,000000	74,761552
1201,000000	74,962654
1200,000000	75,245827
1199,000000	75,609310
1198,000000	76,045499
1197,000000	76,534024
1196,000000	77,046259
1195,000000	77,554628
1194,000000	78,042874
1193,000000	78,508676
1192,000000	78,955797
1191,000000	79,384441
1190,000000	79,789693
1189,000000	80,166642
1188,000000	80,513808
1187,000000	80,833600
1186,000000	81,129516
1185,000000	81,403343
1184,000000	81,652681
1183,000000	81,872351
1182,000000	82,060870
1181,000000	82,221820
1180,000000	82,360404
1179,000000	82,480599
1178,000000	82,585124
1177,000000	82,676169
1176,000000	82,754148
1175,000000	82,819802
1174,000000	82,876866
1173,000000	82,928340
1172,000000	82,971071
1171,000000	82,996421
1170,000000	82,997509
1169,000000	82,973486
1168,000000	82,927894
1167,000000	82,868074
1166,000000	82,804362
1165,000000	82,745312
1164,000000	82,693052
1163,000000	82,645745
1162,000000	82,603170
1161,000000	82,565599
1160,000000	82,528903
1159,000000	82,487960
1158,000000	82,449755
1157,000000	82,439608
1156,000000	82,491727
1155,000000	82,629072
1154,000000	82,844314
1153,000000	83,094657
1152,000000	83,316035
1151,000000	83,454821
1150,000000	83,500270
1149,000000	83,492243
1148,000000	83,495419
1147,000000	83,558557
1146,000000	83,687428
1145,000000	83,847598
1144,000000	83,992324
1143,000000	84,090167
1142,000000	84,133381
1141,000000	84,126804
1140,000000	84,074680
1139,000000	83,979682
1138,000000	83,843593
1137,000000	83,664601
1136,000000	83,437621
1135,000000	83,160673
1134,000000	82,839855
1133,000000	82,480296
1132,000000	82,078679
1131,000000	81,629188
1130,000000	81,130515
1129,000000	80,585777
1128,000000	79,996958
1127,000000	79,365537
1126,000000	78,695800
1125,000000	77,993599
1124,000000	77,267041
1123,000000	76,526171
1122,000000	75,777951
1121,000000	75,023481
1120,000000	74,266824
1119,000000	73,524117
1118,000000	72,816678
1117,000000	72,158158
1116,000000	71,554987
1115,000000	71,017676
1114,000000	70,558351
1113,000000	70,181192
1112,000000	69,883210
1111,000000	69,659234
1110,000000	69,505864
1109,000000	69,419375
1108,000000	69,396441
1107,000000	69,432546
1106,000000	69,513895
1105,000000	69,621423
1104,000000	69,743453
1103,000000	69,879978
1102,000000	70,031651
1101,000000	70,189483
1100,000000	70,340560
1099,000000	70,477668
1098,000000	70,599862
1097,000000	70,707598
1096,000000	70,801079
1095,000000	70,878895
1094,000000	70,935798
1093,000000	70,965421
1092,000000	70,965930
1091,000000	70,940084
1090,000000	70,886181
1089,000000	70,795465
1088,000000	70,662713
1087,000000	70,494773
1086,000000	70,307880
1085,000000	70,120570
1084,000000	69,951748
1083,000000	69,817787
1082,000000	69,726155
1081,000000	69,675761
1080,000000	69,666468
1079,000000	69,700677
1078,000000	69,771716
1077,000000	69,859663
1076,000000	69,941774
1075,000000	70,001349
1074,000000	70,024158
1073,000000	69,996631
1072,000000	69,912247
1071,000000	69,774024
1070,000000	69,583483
1069,000000	69,331925
1068,000000	69,011512
1067,000000	68,626132
1066,000000	68,187305
1065,000000	67,703186
1064,000000	67,178112
1063,000000	66,620578
1062,000000	66,040406
1061,000000	65,442738
1060,000000	64,829386
1059,000000	64,200272
1058,000000	63,550231
1057,000000	62,870258
1056,000000	62,158961
1055,000000	61,426431
1054,000000	60,683994
1053,000000	59,940581
1052,000000	59,214301
1051,000000	58,533303
1050,000000	57,913753
1049,000000	57,348896
1048,000000	56,825069
1047,000000	56,338249
1046,000000	55,890457
1045,000000	55,484364
1044,000000	55,128548
1043,000000	54,830113
1042,000000	54,580883
1041,000000	54,365354
1040,000000	54,181498
1039,000000	54,038935
1038,000000	53,934095
1037,000000	53,850062
1036,000000	53,785969
1035,000000	53,765316
1034,000000	53,816255
1033,000000	53,958770
1032,000000	54,213348
1031,000000	54,598389
1030,000000	55,107624
1029,000000	55,714802
1028,000000	56,402451
1027,000000	57,171509
1026,000000	58,023908
1025,000000	58,950868
1024,000000	59,944790
1023,000000	60,999498
1022,000000	62,094356
1021,000000	63,194265
1020,000000	64,268836
1019,000000	65,304084
1018,000000	66,295259
1017,000000	67,240989
1016,000000	68,144961
1015,000000	69,013608
1014,000000	69,845551
1013,000000	70,629127
1012,000000	71,352774
1011,000000	72,009013
1010,000000	72,590935
1009,000000	73,087931
1008,000000	73,489512
1007,000000	73,792183
1006,000000	73,995980
1005,000000	74,102882
1004,000000	74,120336
1003,000000	74,065115
1002,000000	73,959848
1001,000000	73,822825
1000,000000	73,668433
999,000000	73,514132
998,000000	73,381066
997,000000	73,287321
996,000000	73,244819
995,000000	73,261041
994,000000	73,338852
993,000000	73,475546
992,000000	73,663953
991,000000	73,897050
990,000000	74,168593
989,000000	74,471060
988,000000	74,794662
987,000000	75,126011
986,000000	75,447860
985,000000	75,741424
984,000000	75,991840
983,000000	76,191566
982,000000	76,339774
981,000000	76,438565
980,000000	76,491954
979,000000	76,508027
978,000000	76,499053
977,000000	76,480873
976,000000	76,473654
975,000000	76,502476
974,000000	76,591547
973,000000	76,756333
972,000000	76,999950
971,000000	77,317033
970,000000	77,698992
969,000000	78,135114
968,000000	78,612646
967,000000	79,115248
966,000000	79,623352
965,000000	80,116360
964,000000	80,576347
963,000000	80,991630
962,000000	81,356815
961,000000	81,668231
960,000000	81,922706
959,000000	82,127550
958,000000	82,308929
957,000000	82,502962
956,000000	82,731980
955,000000	82,988480
954,000000	83,241983
953,000000	83,458478
952,000000	83,617959
951,000000	83,720420
950,000000	83,778378
949,000000	83,803591
948,000000	83,798367
947,000000	83,759582
946,000000	83,686287
945,000000	83,578604
944,000000	83,435403
943,000000	83,257469
942,000000	83,051918
941,000000	82,828400
940,000000	82,591109
939,000000	82,338755
938,000000	82,069036
937,000000	81,780366
936,000000	81,471679
935,000000	81,143862
934,000000	80,801360
933,000000	80,450185
932,000000	80,095976
931,000000	79,744641
930,000000	79,403061
929,000000	79,078720
928,000000	78,779738
927,000000	78,513209
926,000000	78,280367
925,000000	78,077005
924,000000	77,900939
923,000000	77,756615
922,000000	77,648863
921,000000	77,573623
920,000000	77,516630
919,000000	77,454601
918,000000	77,358411
917,000000	77,213573
916,000000	77,054434
915,000000	76,976563
914,000000	77,088236
913,000000	77,430501
912,000000	77,944312
911,000000	78,512789
910,000000	79,036322
909,000000	79,473802
908,000000	79,829228
907,000000	80,119692
906,000000	80,358621
905,000000	80,554207
904,000000	80,710733
903,000000	80,829851
902,000000	80,909438
901,000000	80,942262
900,000000	80,915018
899,000000	80,813151
898,000000	80,628707
897,000000	80,358611
896,000000	79,998464
895,000000	79,538388
894,000000	78,967112
893,000000	78,283400
892,000000	77,505350
891,000000	76,672216
890,000000	75,835112
889,000000	75,052899
888,000000	74,400261
887,000000	73,971489
886,000000	73,852652
885,000000	74,077972
884,000000	74,608714
883,000000	75,343024
882,000000	76,153160
881,000000	76,926470
880,000000	77,589129
879,000000	78,105842
878,000000	78,469902
877,000000	78,695499
876,000000	78,810143
875,000000	78,843656
874,000000	78,815758
873,000000	78,736462
872,000000	78,616810
871,000000	78,476730
870,000000	78,337024
869,000000	78,206200
868,000000	78,082240
867,000000	77,964884
866,000000	77,860146
865,000000	77,771790
864,000000	77,694238
863,000000	77,616669
862,000000	77,532385
861,000000	77,442390
860,000000	77,349780
859,000000	77,251462
858,000000	77,137723
857,000000	77,003388
856,000000	76,858341
855,000000	76,721023
854,000000	76,600526
853,000000	76,491579
852,000000	76,390716
851,000000	76,310636
850,000000	76,272049
849,000000	76,286936
848,000000	76,354156
847,000000	76,466928
846,000000	76,617639
845,000000	76,795948
844,000000	76,988519
843,000000	77,182511
842,000000	77,370758
841,000000	77,555061
840,000000	77,742983
839,000000	77,938157
838,000000	78,133685
837,000000	78,318346
836,000000	78,486340
835,000000	78,635099
834,000000	78,754601
833,000000	78,828482
832,000000	78,849405
831,000000	78,825306
830,000000	78,767593
829,000000	78,680796
828,000000	78,569898
827,000000	78,447718
826,000000	78,323327
825,000000	78,190862
824,000000	78,041527
823,000000	77,881478
822,000000	77,724996
821,000000	77,575185
820,000000	77,424133
819,000000	77,268013
818,000000	77,110824
817,000000	76,956066
816,000000	76,805140
815,000000	76,662969
814,000000	76,537374
813,000000	76,433007
812,000000	76,349135
811,000000	76,277972
810,000000	76,200076
809,000000	76,089014
808,000000	75,928508
807,000000	75,720478
806,000000	75,470177
805,000000	75,172640
804,000000	74,824208
803,000000	74,438521
802,000000	74,036821
801,000000	73,628036
800,000000	73,216575
799,000000	72,829576
798,000000	72,521592
797,000000	72,345260
796,000000	72,319784
795,000000	72,419256
794,000000	72,579545
793,000000	72,718893
792,000000	72,767420
791,000000	72,695998
790,000000	72,531355
789,000000	72,347146
788,000000	72,229503
787,000000	72,228239
786,000000	72,326029
785,000000	72,456634
784,000000	72,556748
783,000000	72,601057
782,000000	72,597241
781,000000	72,563890
780,000000	72,516465
779,000000	72,460185
778,000000	72,385615
777,000000	72,278152
776,000000	72,138119
775,000000	71,985610
774,000000	71,842926
773,000000	71,720649
772,000000	71,621365
771,000000	71,541373
770,000000	71,462049
769,000000	71,355070
768,000000	71,208388
767,000000	71,037854
766,000000	70,863479
765,000000	70,683608
764,000000	70,483181
763,000000	70,258824
762,000000	70,025307
761,000000	69,803509
760,000000	69,610640
759,000000	69,454971
758,000000	69,330719
757,000000	69,222181
756,000000	69,117384
755,000000	69,012972
754,000000	68,906443
753,000000	68,795301
752,000000	68,684995
751,000000	68,583566
750,000000	68,484641
749,000000	68,370504
748,000000	68,237025
747,000000	68,099511
746,000000	67,967202
745,000000	67,828734
744,000000	67,673510
743,000000	67,511794
742,000000	67,360518
741,000000	67,220149
740,000000	67,077464
739,000000	66,923134
738,000000	66,757385
737,000000	66,585701
736,000000	66,415169
735,000000	66,248239
734,000000	66,078446
733,000000	65,901749
732,000000	65,730100
731,000000	65,578137
730,000000	65,436743
729,000000	65,279905
728,000000	65,100426
727,000000	64,918117
726,000000	64,746540
725,000000	64,574158
724,000000	64,387872
723,000000	64,193448
722,000000	64,002427
721,000000	63,817908
720,000000	63,642981
719,000000	63,482721
718,000000	63,327524
717,000000	63,155033
716,000000	62,960790
715,000000	62,768655
714,000000	62,599622
713,000000	62,446507
712,000000	62,290085
711,000000	62,123545
710,000000	61,949448
709,000000	61,769370
708,000000	61,587773
707,000000	61,412399
706,000000	61,241346
705,000000	61,064010
704,000000	60,880274
703,000000	60,701722
702,000000	60,530879
701,000000	60,360780
700,000000	60,197322
699,000000	60,058116
698,000000	59,943557
697,000000	59,832343
696,000000	59,711179
695,000000	59,581552
694,000000	59,434085
693,000000	59,249149
692,000000	59,034311
691,000000	58,829005
690,000000	58,655888
689,000000	58,494461
688,000000	58,317881
687,000000	58,127390
686,000000	57,932475
685,000000	57,727314
684,000000	57,505123
683,000000	57,271248
682,000000	57,028652
681,000000	56,776578
680,000000	56,532497
679,000000	56,326077
678,000000	56,160587
677,000000	56,006313
676,000000	55,841956
675,000000	55,676310
674,000000	55,522779
673,000000	55,383080
672,000000	55,261530
671,000000	55,167093
670,000000	55,092657
669,000000	55,012952
668,000000	54,906931
667,000000	54,777269
666,000000	54,648411
665,000000	54,531543
664,000000	54,430599
663,000000	54,356812
662,000000	54,303345
661,000000	54,243017
660,000000	54,164073
659,000000	54,079829
658,000000	53,997322
657,000000	53,907256
656,000000	53,811563
655,000000	53,727751
654,000000	53,658535
653,000000	53,588052
652,000000	53,511518
651,000000	53,436359
650,000000	53,354814
649,000000	53,252509
648,000000	53,144679
647,000000	53,063345
646,000000	53,005190
645,000000	52,932097
644,000000	52,827586
643,000000	52,713684
642,000000	52,612746
641,000000	52,529831
640,000000	52,473570
639,000000	52,450647
638,000000	52,435395
637,000000	52,386284
636,000000	52,298034
635,000000	52,200272
634,000000	52,106041
633,000000	52,005635
632,000000	51,909490
631,000000	51,846315
630,000000	51,810403
629,000000	51,759890
628,000000	51,674542
627,000000	51,574064
626,000000	51,476996
625,000000	51,386644
624,000000	51,318303
623,000000	51,286572
622,000000	51,261814
621,000000	51,194981
620,000000	51,090849
619,000000	51,000765
618,000000	50,940255
617,000000	50,873572
616,000000	50,793618
615,000000	50,746763
614,000000	50,755450
613,000000	50,779355
612,000000	50,778147
611,000000	50,758489
610,000000	50,735436
609,000000	50,700969
608,000000	50,656102
607,000000	50,627335
606,000000	50,622705
605,000000	50,615458
604,000000	50,590203
603,000000	50,558812
602,000000	50,519553
601,000000	50,456460
600,000000	50,389657
599,000000	50,366664
598,000000	50,384583
597,000000	50,378672
596,000000	50,310050
595,000000	50,210485
594,000000	50,126148
593,000000	50,069275
592,000000	50,048959
591,000000	50,089992
590,000000	50,187440
589,000000	50,291811
588,000000	50,363323
587,000000	50,398754
586,000000	50,399365
585,000000	50,361167
584,000000	50,304776
583,000000	50,266289
582,000000	50,246021
581,000000	50,212566
580,000000	50,163437
579,000000	50,128372
578,000000	50,104482
577,000000	50,048255
576,000000	49,940441
575,000000	49,804406
574,000000	49,652117
573,000000	49,474833
572,000000	49,297744
571,000000	49,173005
570,000000	49,097295
569,000000	48,996720
568,000000	48,822471
567,000000	48,603923
566,000000	48,392488
565,000000	48,212574
564,000000	48,083319
563,000000	48,017008
562,000000	47,976162
561,000000	47,897930
560,000000	47,774717
559,000000	47,651027
558,000000	47,541725
557,000000	47,426047
556,000000	47,320574
555,000000	47,273550
554,000000	47,278101
553,000000	47,276306
552,000000	47,254330
551,000000	47,245123
550,000000	47,237760
549,000000	47,182773
548,000000	47,091733
547,000000	47,029085
546,000000	46,991932
545,000000	46,905014
544,000000	46,760010
543,000000	46,646719
542,000000	46,620469
541,000000	46,638863
540,000000	46,662687
539,000000	46,717792
538,000000	46,815139
537,000000	46,901671
536,000000	46,938104
535,000000	46,945051
534,000000	46,931583
533,000000	46,861237
532,000000	46,731028
531,000000	46,610450
530,000000	46,553406
529,000000	46,535991
528,000000	46,523293
527,000000	46,532510
526,000000	46,590129
525,000000	46,681317
524,000000	46,782635
523,000000	46,889526
522,000000	46,986488
521,000000	47,053907
520,000000	47,121808
519,000000	47,254827
518,000000	47,461870
517,000000	47,681983
516,000000	47,874481
515,000000	48,043961
514,000000	48,182356
513,000000	48,272371
512,000000	48,344519
511,000000	48,450674
510,000000	48,575234
509,000000	48,653020
508,000000	48,678639
507,000000	48,712548
506,000000	48,773658
505,000000	48,819534
504,000000	48,842639
503,000000	48,882621
502,000000	48,926047
501,000000	48,898611
500,000000	48,790733
499,000000	48,680827
498,000000	48,615665
497,000000	48,569405
496,000000	48,532277
495,000000	48,541098
494,000000	48,594938
493,000000	48,625650
492,000000	48,587196
491,000000	48,503507
490,000000	48,404286
489,000000	48,293017
488,000000	48,199975
487,000000	48,175001
486,000000	48,201403
485,000000	48,203485
484,000000	48,172341
483,000000	48,193892
482,000000	48,309583
481,000000	48,450390
480,000000	48,546175
479,000000	48,603428
478,000000	48,653592
477,000000	48,708887
476,000000	48,788576
475,000000	48,911838
474,000000	49,041216
473,000000	49,110987
472,000000	49,142154
471,000000	49,227744
470,000000	49,382705
469,000000	49,542946
468,000000	49,685886
467,000000	49,830812
466,000000	49,948779
465,000000	50,000356
464,000000	50,050703
463,000000	50,212786
462,000000	50,468662
461,000000	50,687249
460,000000	50,847591
459,000000	51,076908
458,000000	51,409037
457,000000	51,657330
456,000000	51,713053
455,000000	51,730944
454,000000	51,861248
453,000000	52,061257
452,000000	52,212717
451,000000	52,303407
450,000000	52,407111
449,000000	52,546787
448,000000	52,690413
447,000000	52,814434
446,000000	52,892304
445,000000	52,875570
444,000000	52,757752
443,000000	52,619631
442,000000	52,552986
441,000000	52,570085
440,000000	52,628100
439,000000	52,670202
438,000000	52,632596
437,000000	52,516869
436,000000	52,475483
435,000000	52,671182
434,000000	53,012361
433,000000	53,213593
432,000000	53,104447
431,000000	52,765377
430,000000	52,381744
429,000000	52,080152
428,000000	51,956351
427,000000	52,071972
426,000000	52,347257
425,000000	52,624379
424,000000	52,885180
423,000000	53,230344
422,000000	53,618193
421,000000	53,830686
420,000000	53,684377
419,000000	53,245052
418,000000	52,850858
417,000000	52,735130
416,000000	52,925196
415,000000	53,315775
414,000000	53,612229
413,000000	53,527148
412,000000	53,149582
411,000000	52,897307
410,000000	52,997945
409,000000	53,284085
408,000000	53,597526
407,000000	53,981708
406,000000	54,377742
405,000000	54,534063
404,000000	54,358597
403,000000	54,025879
402,000000	53,690631
401,000000	53,442592
400,000000	53,558627
