# Supplementary material for: Controlled Release of D-Limonene from Biodegradable Films with Enzymatic Treatment
Source: Polymers (Basel). 2025 Aug 17;17(16):2238. doi: 10.3390/polym17162238 (PMC12389446; doi:10.3390/polym17162238)
Supplement: Supplementary file 1 [file polymers-17-02238-s001.zip › release_profiles_data/X74.asc]

PE IR       SUBTECH     SPECTRUM    ASCII       PEDS        4.00        
   -1
X74_2.asc
25/07/08
12:12:42.00
25/07/08
12:12:42.00
Administrator
Sample 021 By Administrator Date �������, ����� 08 2025
400,000000
#HDR
-1
-1
#GR
cm-1
%T
1.0
0.0
4000,000000
-1,000000
3601
8
99,236908
46,060975
#DATA
4000,000000	98,645207
3999,000000	98,646331
3998,000000	98,647452
3997,000000	98,648582
3996,000000	98,648674
3995,000000	98,648815
3994,000000	98,649414
3993,000000	98,649426
3992,000000	98,647937
3991,000000	98,645988
3990,000000	98,645678
3989,000000	98,647560
3988,000000	98,649865
3987,000000	98,650504
3986,000000	98,649015
3985,000000	98,646280
3984,000000	98,643230
3983,000000	98,640598
3982,000000	98,639337
3981,000000	98,640346
3980,000000	98,643450
3979,000000	98,647256
3978,000000	98,650411
3977,000000	98,652770
3976,000000	98,655240
3975,000000	98,658667
3974,000000	98,662871
3973,000000	98,666760
3972,000000	98,669096
3971,000000	98,669478
3970,000000	98,668800
3969,000000	98,668539
3968,000000	98,669678
3967,000000	98,671787
3966,000000	98,673380
3965,000000	98,673264
3964,000000	98,672093
3963,000000	98,672427
3962,000000	98,676583
3961,000000	98,683907
3960,000000	98,690598
3959,000000	98,693322
3958,000000	98,692600
3957,000000	98,691757
3956,000000	98,693650
3955,000000	98,698595
3954,000000	98,705381
3953,000000	98,712615
3952,000000	98,718971
3951,000000	98,723486
3950,000000	98,726473
3949,000000	98,730638
3948,000000	98,738888
3947,000000	98,749399
3946,000000	98,755087
3945,000000	98,750861
3944,000000	98,740914
3943,000000	98,736409
3942,000000	98,743690
3941,000000	98,755277
3940,000000	98,757288
3939,000000	98,746847
3938,000000	98,735335
3937,000000	98,733717
3936,000000	98,741556
3935,000000	98,750274
3934,000000	98,754433
3933,000000	98,756526
3932,000000	98,762181
3931,000000	98,773800
3930,000000	98,787287
3929,000000	98,796067
3928,000000	98,796050
3927,000000	98,787549
3926,000000	98,777344
3925,000000	98,776387
3924,000000	98,790114
3923,000000	98,809956
3922,000000	98,821547
3921,000000	98,820939
3920,000000	98,814830
3919,000000	98,808304
3918,000000	98,802029
3917,000000	98,797499
3916,000000	98,796476
3915,000000	98,794565
3914,000000	98,784057
3913,000000	98,764981
3912,000000	98,747540
3911,000000	98,743036
3910,000000	98,756823
3909,000000	98,786194
3908,000000	98,824952
3907,000000	98,866005
3906,000000	98,904305
3905,000000	98,939608
3904,000000	98,975274
3903,000000	99,007863
3902,000000	99,020234
3901,000000	98,999437
3900,000000	98,958219
3899,000000	98,923592
3898,000000	98,906714
3897,000000	98,898130
3896,000000	98,888864
3895,000000	98,880601
3894,000000	98,874339
3893,000000	98,865035
3892,000000	98,858353
3891,000000	98,873872
3890,000000	98,913803
3889,000000	98,944102
3888,000000	98,936376
3887,000000	98,902485
3886,000000	98,881301
3885,000000	98,903239
3884,000000	98,952692
3883,000000	98,978068
3882,000000	98,956858
3881,000000	98,918327
3880,000000	98,905478
3879,000000	98,928058
3878,000000	98,951111
3877,000000	98,944107
3876,000000	98,919999
3875,000000	98,913852
3874,000000	98,946453
3873,000000	98,999976
3872,000000	99,029085
3871,000000	99,015061
3870,000000	98,994918
3869,000000	99,011336
3868,000000	99,045687
3867,000000	99,045701
3866,000000	99,006705
3865,000000	98,965978
3864,000000	98,948800
3863,000000	98,950129
3862,000000	98,950674
3861,000000	98,943671
3860,000000	98,942778
3859,000000	98,963495
3858,000000	99,013504
3857,000000	99,086325
3856,000000	99,157332
3855,000000	99,185773
3854,000000	99,151951
3853,000000	99,111417
3852,000000	99,118710
3851,000000	99,111233
3850,000000	99,040052
3849,000000	98,955041
3848,000000	98,903749
3847,000000	98,888582
3846,000000	98,894641
3845,000000	98,912688
3844,000000	98,943794
3843,000000	98,990750
3842,000000	99,046043
3841,000000	99,090302
3840,000000	99,109837
3839,000000	99,107842
3838,000000	99,100236
3837,000000	99,096658
3836,000000	99,089722
3835,000000	99,066075
3834,000000	99,024689
3833,000000	98,978484
3832,000000	98,944860
3831,000000	98,932798
3830,000000	98,933454
3829,000000	98,929232
3828,000000	98,917129
3827,000000	98,916395
3826,000000	98,948726
3825,000000	99,007286
3824,000000	99,057011
3823,000000	99,068215
3822,000000	99,048018
3821,000000	99,044259
3820,000000	99,089866
3819,000000	99,133393
3818,000000	99,107863
3817,000000	99,027381
3816,000000	98,955176
3815,000000	98,931370
3814,000000	98,933337
3813,000000	98,919515
3812,000000	98,897351
3811,000000	98,897874
3810,000000	98,920645
3809,000000	98,938698
3808,000000	98,939426
3807,000000	98,949585
3806,000000	98,999518
3805,000000	99,064928
3804,000000	99,092175
3803,000000	99,065835
3802,000000	99,020967
3801,000000	99,010422
3800,000000	99,040358
3799,000000	99,049126
3798,000000	99,003766
3797,000000	98,940615
3796,000000	98,899917
3795,000000	98,886429
3794,000000	98,877240
3793,000000	98,857394
3792,000000	98,834684
3791,000000	98,822009
3790,000000	98,821827
3789,000000	98,829109
3788,000000	98,837324
3787,000000	98,841709
3786,000000	98,842762
3785,000000	98,848543
3784,000000	98,866507
3783,000000	98,890243
3782,000000	98,902797
3781,000000	98,895175
3780,000000	98,876826
3779,000000	98,866052
3778,000000	98,867918
3777,000000	98,867209
3776,000000	98,855617
3775,000000	98,847523
3774,000000	98,858209
3773,000000	98,881387
3772,000000	98,898218
3771,000000	98,902216
3770,000000	98,907352
3769,000000	98,923986
3768,000000	98,936598
3767,000000	98,924822
3766,000000	98,899107
3765,000000	98,889067
3764,000000	98,904658
3763,000000	98,925350
3762,000000	98,930331
3761,000000	98,922059
3760,000000	98,916593
3759,000000	98,925712
3758,000000	98,952090
3757,000000	98,990442
3756,000000	99,034799
3755,000000	99,082027
3754,000000	99,130005
3753,000000	99,170603
3752,000000	99,188646
3751,000000	99,183895
3750,000000	99,186100
3749,000000	99,212656
3748,000000	99,236908
3747,000000	99,225052
3746,000000	99,167754
3745,000000	99,089857
3744,000000	99,052535
3743,000000	99,078977
3742,000000	99,098081
3741,000000	99,072520
3740,000000	99,051431
3739,000000	99,066975
3738,000000	99,101962
3737,000000	99,128462
3736,000000	99,142593
3735,000000	99,156116
3734,000000	99,159754
3733,000000	99,129288
3732,000000	99,070683
3731,000000	99,014839
3730,000000	98,973878
3729,000000	98,940090
3728,000000	98,912675
3727,000000	98,902497
3726,000000	98,915548
3725,000000	98,938857
3724,000000	98,949161
3723,000000	98,939411
3722,000000	98,920502
3721,000000	98,901592
3720,000000	98,882047
3719,000000	98,862284
3718,000000	98,852227
3717,000000	98,861840
3716,000000	98,890060
3715,000000	98,925568
3714,000000	98,955459
3713,000000	98,968293
3712,000000	98,959620
3711,000000	98,939458
3710,000000	98,917174
3709,000000	98,886277
3708,000000	98,844663
3707,000000	98,806604
3706,000000	98,784750
3705,000000	98,775951
3704,000000	98,767353
3703,000000	98,750127
3702,000000	98,729280
3701,000000	98,717445
3700,000000	98,714247
3699,000000	98,704401
3698,000000	98,682580
3697,000000	98,663830
3696,000000	98,665298
3695,000000	98,689372
3694,000000	98,726354
3693,000000	98,767077
3692,000000	98,803192
3691,000000	98,819480
3690,000000	98,802097
3689,000000	98,760003
3688,000000	98,718688
3687,000000	98,679450
3686,000000	98,624784
3685,000000	98,559274
3684,000000	98,507054
3683,000000	98,481631
3682,000000	98,477988
3681,000000	98,489252
3680,000000	98,520090
3679,000000	98,571425
3678,000000	98,615761
3677,000000	98,611679
3676,000000	98,559115
3675,000000	98,526664
3674,000000	98,545199
3673,000000	98,541543
3672,000000	98,468601
3671,000000	98,358514
3670,000000	98,259325
3669,000000	98,200145
3668,000000	98,159912
3667,000000	98,095819
3666,000000	98,010283
3665,000000	97,931507
3664,000000	97,871132
3663,000000	97,826079
3662,000000	97,794416
3661,000000	97,777992
3660,000000	97,773250
3659,000000	97,765175
3658,000000	97,736215
3657,000000	97,688058
3656,000000	97,650039
3655,000000	97,647560
3654,000000	97,667363
3653,000000	97,685342
3652,000000	97,694152
3651,000000	97,684995
3650,000000	97,640761
3649,000000	97,563243
3648,000000	97,475099
3647,000000	97,385230
3646,000000	97,286884
3645,000000	97,179467
3644,000000	97,071928
3643,000000	96,976262
3642,000000	96,900523
3641,000000	96,841888
3640,000000	96,790395
3639,000000	96,740179
3638,000000	96,693687
3637,000000	96,651332
3636,000000	96,607954
3635,000000	96,567054
3634,000000	96,545526
3633,000000	96,552439
3632,000000	96,566969
3631,000000	96,548205
3630,000000	96,465571
3629,000000	96,339353
3628,000000	96,236807
3627,000000	96,168413
3626,000000	96,085006
3625,000000	95,988597
3624,000000	95,917238
3623,000000	95,880718
3622,000000	95,857940
3621,000000	95,820837
3620,000000	95,758146
3619,000000	95,686004
3618,000000	95,626187
3617,000000	95,572927
3616,000000	95,506265
3615,000000	95,423535
3614,000000	95,337403
3613,000000	95,260823
3612,000000	95,193924
3611,000000	95,121324
3610,000000	95,028017
3609,000000	94,916247
3608,000000	94,804482
3607,000000	94,709131
3606,000000	94,627892
3605,000000	94,549200
3604,000000	94,469709
3603,000000	94,391419
3602,000000	94,313717
3601,000000	94,236054
3600,000000	94,161086
3599,000000	94,090074
3598,000000	94,018301
3597,000000	93,939451
3596,000000	93,850971
3595,000000	93,758233
3594,000000	93,671629
3593,000000	93,598896
3592,000000	93,538587
3591,000000	93,482712
3590,000000	93,417957
3589,000000	93,328841
3588,000000	93,213549
3587,000000	93,094320
3586,000000	92,987926
3585,000000	92,881635
3584,000000	92,763891
3583,000000	92,644040
3582,000000	92,533906
3581,000000	92,434726
3580,000000	92,341476
3579,000000	92,249234
3578,000000	92,154023
3577,000000	92,053593
3576,000000	91,948862
3575,000000	91,844746
3574,000000	91,747814
3573,000000	91,663887
3572,000000	91,596535
3571,000000	91,543462
3570,000000	91,492165
3569,000000	91,421280
3568,000000	91,315574
3567,000000	91,185321
3566,000000	91,055797
3565,000000	90,932035
3564,000000	90,802263
3563,000000	90,665914
3562,000000	90,531744
3561,000000	90,404653
3560,000000	90,284802
3559,000000	90,171225
3558,000000	90,062912
3557,000000	89,958882
3556,000000	89,858076
3555,000000	89,757364
3554,000000	89,651941
3553,000000	89,540451
3552,000000	89,429087
3551,000000	89,324762
3550,000000	89,225856
3549,000000	89,124501
3548,000000	89,015138
3547,000000	88,897422
3546,000000	88,774355
3545,000000	88,648710
3544,000000	88,521518
3543,000000	88,393765
3542,000000	88,268047
3541,000000	88,147184
3540,000000	88,032015
3539,000000	87,920073
3538,000000	87,807078
3537,000000	87,690949
3536,000000	87,574674
3535,000000	87,462836
3534,000000	87,355851
3533,000000	87,250933
3532,000000	87,146340
3531,000000	87,041740
3530,000000	86,934935
3529,000000	86,823233
3528,000000	86,707750
3527,000000	86,592366
3526,000000	86,477088
3525,000000	86,357424
3524,000000	86,231713
3523,000000	86,104674
3522,000000	85,981417
3521,000000	85,861455
3520,000000	85,741993
3519,000000	85,623464
3518,000000	85,508428
3517,000000	85,397136
3516,000000	85,287620
3515,000000	85,179317
3514,000000	85,073275
3513,000000	84,968786
3512,000000	84,861971
3511,000000	84,749211
3510,000000	84,631239
3509,000000	84,513831
3508,000000	84,403073
3507,000000	84,299594
3506,000000	84,197641
3505,000000	84,090002
3504,000000	83,974089
3503,000000	83,853918
3502,000000	83,735207
3501,000000	83,619723
3500,000000	83,506175
3499,000000	83,393390
3498,000000	83,280462
3497,000000	83,166547
3496,000000	83,052409
3495,000000	82,940294
3494,000000	82,831229
3493,000000	82,724296
3492,000000	82,618681
3491,000000	82,514128
3490,000000	82,408980
3489,000000	82,300747
3488,000000	82,190103
3487,000000	82,081673
3486,000000	81,978648
3485,000000	81,878272
3484,000000	81,774338
3483,000000	81,662932
3482,000000	81,545044
3481,000000	81,425328
3480,000000	81,308886
3479,000000	81,198300
3478,000000	81,092320
3477,000000	80,987411
3476,000000	80,881074
3475,000000	80,773254
3474,000000	80,664596
3473,000000	80,554855
3472,000000	80,444022
3471,000000	80,333336
3470,000000	80,223850
3469,000000	80,115287
3468,000000	80,007569
3467,000000	79,902026
3466,000000	79,799652
3465,000000	79,699023
3464,000000	79,597381
3463,000000	79,493018
3462,000000	79,385940
3461,000000	79,277235
3460,000000	79,168482
3459,000000	79,060962
3458,000000	78,954735
3457,000000	78,849075
3456,000000	78,743903
3455,000000	78,639603
3454,000000	78,535791
3453,000000	78,432412
3452,000000	78,331594
3451,000000	78,235708
3450,000000	78,142707
3449,000000	78,046436
3448,000000	77,943031
3447,000000	77,835250
3446,000000	77,728385
3445,000000	77,623797
3444,000000	77,519312
3443,000000	77,413867
3442,000000	77,308630
3441,000000	77,204799
3440,000000	77,102279
3439,000000	77,000295
3438,000000	76,898448
3437,000000	76,797243
3436,000000	76,697977
3435,000000	76,601398
3434,000000	76,506315
3433,000000	76,410558
3432,000000	76,313259
3431,000000	76,215435
3430,000000	76,118183
3429,000000	76,021839
3428,000000	75,926834
3427,000000	75,834181
3426,000000	75,744601
3425,000000	75,657682
3424,000000	75,571923
3423,000000	75,484965
3422,000000	75,394454
3421,000000	75,300022
3420,000000	75,204349
3419,000000	75,111023
3418,000000	75,021339
3417,000000	74,933961
3416,000000	74,847168
3415,000000	74,760423
3414,000000	74,674193
3413,000000	74,589309
3412,000000	74,506368
3411,000000	74,424979
3410,000000	74,343765
3409,000000	74,261820
3408,000000	74,179810
3407,000000	74,098914
3406,000000	74,019218
3405,000000	73,939993
3404,000000	73,861193
3403,000000	73,783650
3402,000000	73,707992
3401,000000	73,634075
3400,000000	73,561309
3399,000000	73,489193
3398,000000	73,417670
3397,000000	73,347222
3396,000000	73,277952
3395,000000	73,208424
3394,000000	73,136600
3393,000000	73,062598
3392,000000	72,989433
3391,000000	72,919953
3390,000000	72,853967
3389,000000	72,789488
3388,000000	72,725501
3387,000000	72,661876
3386,000000	72,597596
3385,000000	72,531027
3384,000000	72,461813
3383,000000	72,391080
3382,000000	72,319788
3381,000000	72,248250
3380,000000	72,177061
3379,000000	72,107090
3378,000000	72,038148
3377,000000	71,968727
3376,000000	71,897253
3375,000000	71,823060
3374,000000	71,746281
3373,000000	71,667627
3372,000000	71,588200
3371,000000	71,508603
3370,000000	71,428248
3369,000000	71,346079
3368,000000	71,261767
3367,000000	71,175525
3366,000000	71,087125
3365,000000	70,996036
3364,000000	70,902318
3363,000000	70,806438
3362,000000	70,708570
3361,000000	70,608767
3360,000000	70,507406
3359,000000	70,404640
3358,000000	70,299966
3357,000000	70,193266
3356,000000	70,085493
3355,000000	69,977283
3354,000000	69,867520
3353,000000	69,754586
3352,000000	69,638668
3351,000000	69,521599
3350,000000	69,404800
3349,000000	69,288645
3348,000000	69,173446
3347,000000	69,059626
3346,000000	68,946994
3345,000000	68,834954
3344,000000	68,723537
3343,000000	68,613487
3342,000000	68,505361
3341,000000	68,399251
3340,000000	68,295050
3339,000000	68,192237
3338,000000	68,089904
3337,000000	67,987784
3336,000000	67,886902
3335,000000	67,788438
3334,000000	67,692458
3333,000000	67,598701
3332,000000	67,507951
3331,000000	67,421585
3330,000000	67,340243
3329,000000	67,263672
3328,000000	67,191411
3327,000000	67,122472
3326,000000	67,055006
3325,000000	66,987569
3324,000000	66,920582
3323,000000	66,855942
3322,000000	66,795312
3321,000000	66,739265
3320,000000	66,687535
3319,000000	66,639189
3318,000000	66,593176
3317,000000	66,549357
3316,000000	66,508595
3315,000000	66,471440
3314,000000	66,437258
3313,000000	66,405322
3312,000000	66,375772
3311,000000	66,348648
3310,000000	66,323049
3309,000000	66,298115
3308,000000	66,274141
3307,000000	66,251664
3306,000000	66,230107
3305,000000	66,208602
3304,000000	66,187436
3303,000000	66,167738
3302,000000	66,150333
3301,000000	66,135687
3300,000000	66,124404
3299,000000	66,116576
3298,000000	66,111194
3297,000000	66,107240
3296,000000	66,104729
3295,000000	66,103871
3294,000000	66,103685
3293,000000	66,102567
3292,000000	66,099957
3291,000000	66,096498
3290,000000	66,093208
3289,000000	66,091454
3288,000000	66,093097
3287,000000	66,099387
3286,000000	66,109738
3285,000000	66,122603
3284,000000	66,137126
3283,000000	66,153214
3282,000000	66,170607
3281,000000	66,188949
3280,000000	66,208801
3279,000000	66,231488
3278,000000	66,257807
3277,000000	66,287511
3276,000000	66,319846
3275,000000	66,353942
3274,000000	66,388741
3273,000000	66,423255
3272,000000	66,457284
3271,000000	66,491628
3270,000000	66,527710
3269,000000	66,567016
3268,000000	66,610222
3267,000000	66,656545
3266,000000	66,704245
3265,000000	66,752189
3264,000000	66,800626
3263,000000	66,850298
3262,000000	66,901516
3261,000000	66,954317
3260,000000	67,008892
3259,000000	67,065346
3258,000000	67,123308
3257,000000	67,182149
3256,000000	67,241214
3255,000000	67,299630
3254,000000	67,356657
3253,000000	67,412682
3252,000000	67,469371
3251,000000	67,528429
3250,000000	67,590446
3249,000000	67,654852
3248,000000	67,720061
3247,000000	67,783615
3246,000000	67,843500
3245,000000	67,900233
3244,000000	67,956860
3243,000000	68,016004
3242,000000	68,077663
3241,000000	68,140272
3240,000000	68,202880
3239,000000	68,265495
3238,000000	68,328160
3237,000000	68,390954
3236,000000	68,454435
3235,000000	68,518897
3234,000000	68,583430
3233,000000	68,646636
3232,000000	68,708127
3231,000000	68,768695
3230,000000	68,829321
3229,000000	68,890789
3228,000000	68,953874
3227,000000	69,018940
3226,000000	69,085485
3225,000000	69,152805
3224,000000	69,220898
3223,000000	69,289951
3222,000000	69,359208
3221,000000	69,427401
3220,000000	69,494395
3219,000000	69,561731
3218,000000	69,631130
3217,000000	69,702855
3216,000000	69,775838
3215,000000	69,848964
3214,000000	69,922240
3213,000000	69,996821
3212,000000	70,073836
3211,000000	70,153138
3210,000000	70,233496
3209,000000	70,314332
3208,000000	70,396624
3207,000000	70,481722
3206,000000	70,569892
3205,000000	70,660518
3204,000000	70,753163
3203,000000	70,847583
3202,000000	70,943126
3201,000000	71,039088
3200,000000	71,135485
3199,000000	71,232793
3198,000000	71,331113
3197,000000	71,430306
3196,000000	71,530910
3195,000000	71,633921
3194,000000	71,739638
3193,000000	71,847377
3192,000000	71,956290
3191,000000	72,065961
3190,000000	72,176173
3189,000000	72,286884
3188,000000	72,398539
3187,000000	72,511722
3186,000000	72,626371
3185,000000	72,741758
3184,000000	72,857515
3183,000000	72,974170
3182,000000	73,092442
3181,000000	73,212314
3180,000000	73,332871
3179,000000	73,452754
3178,000000	73,571103
3177,000000	73,688526
3176,000000	73,806972
3175,000000	73,928083
3174,000000	74,051736
3173,000000	74,176646
3172,000000	74,301905
3171,000000	74,427237
3170,000000	74,552080
3169,000000	74,675607
3168,000000	74,797945
3167,000000	74,920412
3166,000000	75,044122
3165,000000	75,168903
3164,000000	75,293830
3163,000000	75,418196
3162,000000	75,541710
3161,000000	75,664412
3160,000000	75,786722
3159,000000	75,909141
3158,000000	76,031774
3157,000000	76,154545
3156,000000	76,277623
3155,000000	76,400933
3154,000000	76,523427
3153,000000	76,643744
3152,000000	76,761779
3151,000000	76,878773
3150,000000	76,995766
3149,000000	77,112807
3148,000000	77,229728
3147,000000	77,346695
3146,000000	77,463601
3145,000000	77,579693
3144,000000	77,694339
3143,000000	77,807593
3142,000000	77,919773
3141,000000	78,030967
3140,000000	78,141115
3139,000000	78,250194
3138,000000	78,358076
3137,000000	78,464666
3136,000000	78,570097
3135,000000	78,674210
3134,000000	78,776053
3133,000000	78,874716
3132,000000	78,970683
3131,000000	79,065286
3130,000000	79,158743
3129,000000	79,250077
3128,000000	79,339036
3127,000000	79,426788
3126,000000	79,514214
3125,000000	79,600662
3124,000000	79,684987
3123,000000	79,766566
3122,000000	79,844831
3121,000000	79,919057
3120,000000	79,989202
3119,000000	80,056196
3118,000000	80,120527
3117,000000	80,181135
3116,000000	80,236432
3115,000000	80,285834
3114,000000	80,330299
3113,000000	80,372039
3112,000000	80,413705
3111,000000	80,456661
3110,000000	80,499282
3109,000000	80,538075
3108,000000	80,570939
3107,000000	80,598762
3106,000000	80,623888
3105,000000	80,647976
3104,000000	80,671389
3103,000000	80,693221
3102,000000	80,711523
3101,000000	80,724742
3100,000000	80,733118
3099,000000	80,737814
3098,000000	80,738669
3097,000000	80,733808
3096,000000	80,721953
3095,000000	80,703819
3094,000000	80,680854
3093,000000	80,653539
3092,000000	80,621241
3091,000000	80,583170
3090,000000	80,539263
3089,000000	80,491561
3088,000000	80,445167
3087,000000	80,407081
3086,000000	80,383516
3085,000000	80,378552
3084,000000	80,394439
3083,000000	80,430927
3082,000000	80,483989
3081,000000	80,546269
3080,000000	80,610321
3079,000000	80,671378
3078,000000	80,727421
3077,000000	80,778794
3076,000000	80,828459
3075,000000	80,881562
3074,000000	80,943437
3073,000000	81,017902
3072,000000	81,107623
3071,000000	81,214309
3070,000000	81,337577
3069,000000	81,474216
3068,000000	81,619128
3067,000000	81,767526
3066,000000	81,916100
3065,000000	82,063061
3064,000000	82,207729
3063,000000	82,349700
3062,000000	82,488453
3061,000000	82,623872
3060,000000	82,756913
3059,000000	82,888874
3058,000000	83,019910
3057,000000	83,148986
3056,000000	83,275467
3055,000000	83,399906
3054,000000	83,523084
3053,000000	83,645306
3052,000000	83,766808
3051,000000	83,887984
3050,000000	84,009007
3049,000000	84,130128
3048,000000	84,252465
3047,000000	84,377571
3046,000000	84,506026
3045,000000	84,637343
3044,000000	84,771129
3043,000000	84,906973
3042,000000	85,043098
3041,000000	85,176742
3040,000000	85,306559
3039,000000	85,433205
3038,000000	85,557070
3037,000000	85,676966
3036,000000	85,791812
3035,000000	85,902127
3034,000000	86,008495
3033,000000	86,109967
3032,000000	86,205264
3031,000000	86,294502
3030,000000	86,378648
3029,000000	86,458083
3028,000000	86,532928
3027,000000	86,603574
3026,000000	86,669470
3025,000000	86,728629
3024,000000	86,779398
3023,000000	86,822154
3022,000000	86,858221
3021,000000	86,887879
3020,000000	86,910726
3019,000000	86,927138
3018,000000	86,938727
3017,000000	86,948008
3016,000000	86,958352
3015,000000	86,973381
3014,000000	86,995259
3013,000000	87,024060
3012,000000	87,059076
3011,000000	87,099979
3010,000000	87,146146
3009,000000	87,196199
3008,000000	87,249229
3007,000000	87,305500
3006,000000	87,364958
3005,000000	87,425495
3004,000000	87,483501
3003,000000	87,535366
3002,000000	87,578085
3001,000000	87,609159
3000,000000	87,626807
2999,000000	87,629878
2998,000000	87,617032
2997,000000	87,587126
2996,000000	87,540207
2995,000000	87,477284
2994,000000	87,398671
2993,000000	87,304033
2992,000000	87,195288
2991,000000	87,077881
2990,000000	86,958673
2989,000000	86,843222
2988,000000	86,734951
2987,000000	86,634663
2986,000000	86,538855
2985,000000	86,439860
2984,000000	86,329625
2983,000000	86,203626
2982,000000	86,061442
2981,000000	85,904828
2980,000000	85,736051
2979,000000	85,556665
2978,000000	85,365473
2977,000000	85,157879
2976,000000	84,927450
2975,000000	84,668224
2974,000000	84,376211
2973,000000	84,050499
2972,000000	83,695018
2971,000000	83,318789
2970,000000	82,934813
2969,000000	82,558962
2968,000000	82,209817
2967,000000	81,906790
2966,000000	81,665967
2965,000000	81,496733
2964,000000	81,400326
2963,000000	81,370618
2962,000000	81,394924
2961,000000	81,456387
2960,000000	81,537935
2959,000000	81,625102
2958,000000	81,706860
2957,000000	81,774987
2956,000000	81,823977
2955,000000	81,850184
2954,000000	81,850520
2953,000000	81,822358
2952,000000	81,764920
2951,000000	81,679742
2950,000000	81,568602
2949,000000	81,432259
2948,000000	81,271366
2947,000000	81,088133
2946,000000	80,886206
2945,000000	80,669596
2944,000000	80,442744
2943,000000	80,210730
2942,000000	79,978998
2941,000000	79,752615
2940,000000	79,536040
2939,000000	79,332874
2938,000000	79,145244
2937,000000	78,973642
2936,000000	78,817226
2935,000000	78,674410
2934,000000	78,543291
2933,000000	78,422406
2932,000000	78,311293
2931,000000	78,210119
2930,000000	78,119555
2929,000000	78,041392
2928,000000	77,978842
2927,000000	77,934869
2926,000000	77,909774
2925,000000	77,901434
2924,000000	77,907936
2923,000000	77,929574
2922,000000	77,968331
2921,000000	78,025965
2920,000000	78,103254
2919,000000	78,200315
2918,000000	78,317360
2917,000000	78,455213
2916,000000	78,614734
2915,000000	78,795790
2914,000000	78,996471
2913,000000	79,213667
2912,000000	79,443765
2911,000000	79,682004
2910,000000	79,921574
2909,000000	80,153957
2908,000000	80,371047
2907,000000	80,566487
2906,000000	80,735592
2905,000000	80,875553
2904,000000	80,986437
2903,000000	81,071603
2902,000000	81,136291
2901,000000	81,185542
2900,000000	81,223271
2899,000000	81,251159
2898,000000	81,267956
2897,000000	81,270574
2896,000000	81,256141
2895,000000	81,223673
2894,000000	81,174470
2893,000000	81,112377
2892,000000	81,043891
2891,000000	80,976857
2890,000000	80,918001
2889,000000	80,871918
2888,000000	80,841612
2887,000000	80,828666
2886,000000	80,832359
2885,000000	80,849435
2884,000000	80,875646
2883,000000	80,907369
2882,000000	80,942222
2881,000000	80,979599
2880,000000	81,021430
2879,000000	81,072147
2878,000000	81,137365
2877,000000	81,222763
2876,000000	81,333668
2875,000000	81,473922
2874,000000	81,644155
2873,000000	81,841462
2872,000000	82,061178
2871,000000	82,298247
2870,000000	82,546777
2869,000000	82,799083
2868,000000	83,046224
2867,000000	83,279381
2866,000000	83,490364
2865,000000	83,672400
2864,000000	83,821361
2863,000000	83,936124
2862,000000	84,017917
2861,000000	84,070693
2860,000000	84,103052
2859,000000	84,128817
2858,000000	84,164006
2857,000000	84,222492
2856,000000	84,313890
2855,000000	84,442877
2854,000000	84,608812
2853,000000	84,805935
2852,000000	85,024529
2851,000000	85,252230
2850,000000	85,475291
2849,000000	85,680610
2848,000000	85,858026
2847,000000	86,001430
2846,000000	86,107840
2845,000000	86,177314
2844,000000	86,214246
2843,000000	86,226859
2842,000000	86,223910
2841,000000	86,211799
2840,000000	86,194283
2839,000000	86,173703
2838,000000	86,152433
2837,000000	86,134819
2836,000000	86,130077
2835,000000	86,152702
2834,000000	86,219026
2833,000000	86,342928
2832,000000	86,532363
2831,000000	86,786486
2830,000000	87,094040
2829,000000	87,435439
2828,000000	87,788967
2827,000000	88,136827
2826,000000	88,466684
2825,000000	88,770668
2824,000000	89,045018
2823,000000	89,289359
2822,000000	89,505154
2821,000000	89,694709
2820,000000	89,861757
2819,000000	90,011518
2818,000000	90,148417
2817,000000	90,274259
2816,000000	90,389593
2815,000000	90,495796
2814,000000	90,594995
2813,000000	90,689036
2812,000000	90,779147
2811,000000	90,865939
2810,000000	90,949067
2809,000000	91,027983
2808,000000	91,103776
2807,000000	91,179067
2806,000000	91,255683
2805,000000	91,333477
2804,000000	91,411764
2803,000000	91,490279
2802,000000	91,568131
2801,000000	91,643639
2800,000000	91,716100
2799,000000	91,786301
2798,000000	91,854572
2797,000000	91,920071
2796,000000	91,982925
2795,000000	92,045121
2794,000000	92,108063
2793,000000	92,170827
2792,000000	92,231903
2791,000000	92,291106
2790,000000	92,348548
2789,000000	92,403457
2788,000000	92,455527
2787,000000	92,506024
2786,000000	92,556273
2785,000000	92,606171
2784,000000	92,655231
2783,000000	92,703730
2782,000000	92,751705
2781,000000	92,798341
2780,000000	92,843545
2779,000000	92,888718
2778,000000	92,934797
2777,000000	92,980725
2776,000000	93,024907
2775,000000	93,066855
2774,000000	93,106544
2773,000000	93,143768
2772,000000	93,179248
2771,000000	93,214824
2770,000000	93,251314
2769,000000	93,287496
2768,000000	93,322190
2767,000000	93,355818
2766,000000	93,388943
2765,000000	93,420998
2764,000000	93,451697
2763,000000	93,482201
2762,000000	93,513546
2761,000000	93,545250
2760,000000	93,576534
2759,000000	93,607479
2758,000000	93,637979
2757,000000	93,667055
2756,000000	93,694319
2755,000000	93,720741
2754,000000	93,747010
2753,000000	93,772640
2752,000000	93,797485
2751,000000	93,822353
2750,000000	93,847144
2749,000000	93,870190
2748,000000	93,890592
2747,000000	93,909435
2746,000000	93,927697
2745,000000	93,944986
2744,000000	93,961597
2743,000000	93,979725
2742,000000	94,000959
2741,000000	94,024161
2740,000000	94,047288
2739,000000	94,069715
2738,000000	94,091363
2737,000000	94,111153
2736,000000	94,127949
2735,000000	94,141732
2734,000000	94,152488
2733,000000	94,159423
2732,000000	94,162575
2731,000000	94,163780
2730,000000	94,164955
2729,000000	94,166946
2728,000000	94,171238
2727,000000	94,181108
2726,000000	94,199591
2725,000000	94,227383
2724,000000	94,263762
2723,000000	94,307848
2722,000000	94,357695
2721,000000	94,409863
2720,000000	94,461262
2719,000000	94,510468
2718,000000	94,556568
2717,000000	94,598438
2716,000000	94,636306
2715,000000	94,672230
2714,000000	94,707616
2713,000000	94,741668
2712,000000	94,773221
2711,000000	94,802316
2710,000000	94,829036
2709,000000	94,852643
2708,000000	94,873133
2707,000000	94,892086
2706,000000	94,910757
2705,000000	94,928914
2704,000000	94,946404
2703,000000	94,963957
2702,000000	94,981536
2701,000000	94,997798
2700,000000	95,012253
2699,000000	95,026030
2698,000000	95,039556
2697,000000	95,051788
2696,000000	95,062796
2695,000000	95,074729
2694,000000	95,088749
2693,000000	95,103174
2692,000000	95,116159
2691,000000	95,128040
2690,000000	95,139543
2689,000000	95,149944
2688,000000	95,158805
2687,000000	95,167553
2686,000000	95,177402
2685,000000	95,187363
2684,000000	95,195911
2683,000000	95,203058
2682,000000	95,209410
2681,000000	95,214900
2680,000000	95,219836
2679,000000	95,225353
2678,000000	95,231319
2677,000000	95,235615
2676,000000	95,236963
2675,000000	95,236776
2674,000000	95,236916
2673,000000	95,237542
2672,000000	95,238533
2671,000000	95,240981
2670,000000	95,245603
2669,000000	95,251420
2668,000000	95,257540
2667,000000	95,264493
2666,000000	95,272423
2665,000000	95,279894
2664,000000	95,286083
2663,000000	95,292455
2662,000000	95,300725
2661,000000	95,310876
2660,000000	95,322622
2659,000000	95,336794
2658,000000	95,353665
2657,000000	95,371666
2656,000000	95,389487
2655,000000	95,407750
2654,000000	95,426958
2653,000000	95,445693
2652,000000	95,462683
2651,000000	95,478968
2650,000000	95,496135
2649,000000	95,514050
2648,000000	95,531966
2647,000000	95,550189
2646,000000	95,569062
2645,000000	95,588069
2644,000000	95,607504
2643,000000	95,629019
2642,000000	95,652794
2641,000000	95,676197
2640,000000	95,697071
2639,000000	95,716371
2638,000000	95,735947
2637,000000	95,755905
2636,000000	95,775969
2635,000000	95,797064
2634,000000	95,819485
2633,000000	95,841583
2632,000000	95,862150
2631,000000	95,882121
2630,000000	95,902284
2629,000000	95,921720
2628,000000	95,940184
2627,000000	95,959377
2626,000000	95,980059
2625,000000	96,000638
2624,000000	96,020355
2623,000000	96,040912
2622,000000	96,062867
2621,000000	96,083614
2620,000000	96,101269
2619,000000	96,117612
2618,000000	96,135031
2617,000000	96,153596
2616,000000	96,173363
2615,000000	96,195933
2614,000000	96,221003
2613,000000	96,244720
2612,000000	96,264522
2611,000000	96,282734
2610,000000	96,302557
2609,000000	96,323409
2608,000000	96,343018
2607,000000	96,361131
2606,000000	96,378528
2605,000000	96,395274
2604,000000	96,412533
2603,000000	96,433013
2602,000000	96,456999
2601,000000	96,480925
2600,000000	96,502187
2599,000000	96,522118
2598,000000	96,542104
2597,000000	96,560523
2596,000000	96,576009
2595,000000	96,589970
2594,000000	96,603385
2593,000000	96,615107
2592,000000	96,625695
2591,000000	96,638675
2590,000000	96,655218
2589,000000	96,671794
2588,000000	96,685722
2587,000000	96,698479
2586,000000	96,710972
2585,000000	96,720776
2584,000000	96,727539
2583,000000	96,735940
2582,000000	96,749153
2581,000000	96,763888
2580,000000	96,775929
2579,000000	96,786186
2578,000000	96,797233
2577,000000	96,808216
2576,000000	96,817459
2575,000000	96,826194
2574,000000	96,835569
2573,000000	96,843605
2572,000000	96,848769
2571,000000	96,852984
2570,000000	96,857880
2569,000000	96,862108
2568,000000	96,865446
2567,000000	96,871049
2566,000000	96,880231
2565,000000	96,889702
2564,000000	96,897494
2563,000000	96,906702
2562,000000	96,919429
2561,000000	96,931901
2560,000000	96,940021
2559,000000	96,945435
2558,000000	96,951810
2557,000000	96,959316
2556,000000	96,966780
2555,000000	96,975163
2554,000000	96,984681
2553,000000	96,992550
2552,000000	96,997530
2551,000000	97,002966
2550,000000	97,011790
2549,000000	97,022410
2548,000000	97,032629
2547,000000	97,043027
2546,000000	97,053196
2545,000000	97,059552
2544,000000	97,060776
2543,000000	97,060970
2542,000000	97,063900
2541,000000	97,068640
2540,000000	97,074045
2539,000000	97,082168
2538,000000	97,093332
2537,000000	97,102970
2536,000000	97,107698
2535,000000	97,109948
2534,000000	97,112884
2533,000000	97,115463
2532,000000	97,116520
2531,000000	97,118649
2530,000000	97,123758
2529,000000	97,129279
2528,000000	97,132833
2527,000000	97,136455
2526,000000	97,142461
2525,000000	97,149634
2524,000000	97,156949
2523,000000	97,166285
2522,000000	97,177729
2521,000000	97,186897
2520,000000	97,190680
2519,000000	97,191435
2518,000000	97,192322
2517,000000	97,193405
2516,000000	97,195344
2515,000000	97,201450
2514,000000	97,212451
2513,000000	97,224135
2512,000000	97,233595
2511,000000	97,242744
2510,000000	97,252688
2509,000000	97,260502
2508,000000	97,265249
2507,000000	97,271213
2506,000000	97,281047
2505,000000	97,291023
2504,000000	97,297177
2503,000000	97,300968
2502,000000	97,304977
2501,000000	97,308578
2500,000000	97,311841
2499,000000	97,318242
2498,000000	97,329050
2497,000000	97,339952
2496,000000	97,347248
2495,000000	97,352734
2494,000000	97,358840
2493,000000	97,364156
2492,000000	97,367461
2491,000000	97,370862
2490,000000	97,375132
2489,000000	97,377328
2488,000000	97,376956
2487,000000	97,379088
2486,000000	97,387287
2485,000000	97,398383
2484,000000	97,408086
2483,000000	97,416786
2482,000000	97,426074
2481,000000	97,434586
2480,000000	97,441159
2479,000000	97,447485
2478,000000	97,454367
2477,000000	97,460042
2476,000000	97,464798
2475,000000	97,471825
2474,000000	97,480825
2473,000000	97,486852
2472,000000	97,488460
2471,000000	97,490888
2470,000000	97,497865
2469,000000	97,506605
2468,000000	97,514177
2467,000000	97,522214
2466,000000	97,531509
2465,000000	97,538590
2464,000000	97,542231
2463,000000	97,547331
2462,000000	97,557743
2461,000000	97,570481
2460,000000	97,580992
2459,000000	97,588727
2458,000000	97,593905
2457,000000	97,594770
2456,000000	97,592294
2455,000000	97,591965
2454,000000	97,596730
2453,000000	97,603370
2452,000000	97,609240
2451,000000	97,616782
2450,000000	97,627726
2449,000000	97,639088
2448,000000	97,648902
2447,000000	97,659873
2446,000000	97,673258
2445,000000	97,685329
2444,000000	97,694035
2443,000000	97,703080
2442,000000	97,715185
2441,000000	97,727329
2440,000000	97,736807
2439,000000	97,745853
2438,000000	97,756199
2437,000000	97,765220
2436,000000	97,771791
2435,000000	97,779849
2434,000000	97,791761
2433,000000	97,803883
2432,000000	97,812759
2431,000000	97,820027
2430,000000	97,827562
2429,000000	97,833835
2428,000000	97,838831
2427,000000	97,846233
2426,000000	97,856812
2425,000000	97,865744
2424,000000	97,870333
2423,000000	97,874269
2422,000000	97,880443
2421,000000	97,885996
2420,000000	97,888421
2419,000000	97,890281
2418,000000	97,893784
2417,000000	97,896759
2416,000000	97,898010
2415,000000	97,900702
2414,000000	97,906552
2413,000000	97,912382
2412,000000	97,916094
2411,000000	97,920392
2410,000000	97,927432
2409,000000	97,935689
2408,000000	97,945004
2407,000000	97,957983
2406,000000	97,972991
2405,000000	97,982675
2404,000000	97,983520
2403,000000	97,980701
2402,000000	97,979990
2401,000000	97,981144
2400,000000	97,982526
2399,000000	97,985521
2398,000000	97,990442
2397,000000	97,994232
2396,000000	97,995965
2395,000000	97,998797
2394,000000	98,003272
2393,000000	98,005018
2392,000000	98,002489
2391,000000	98,000628
2390,000000	98,003300
2389,000000	98,008279
2388,000000	98,013081
2387,000000	98,019399
2386,000000	98,028098
2385,000000	98,036042
2384,000000	98,041897
2383,000000	98,049379
2382,000000	98,060867
2381,000000	98,073185
2380,000000	98,083377
2379,000000	98,092853
2378,000000	98,101855
2377,000000	98,105961
2376,000000	98,103360
2375,000000	98,099839
2374,000000	98,100745
2373,000000	98,103755
2372,000000	98,105487
2371,000000	98,108805
2370,000000	98,116733
2369,000000	98,125864
2368,000000	98,132661
2367,000000	98,139163
2366,000000	98,145738
2365,000000	98,146826
2364,000000	98,141289
2363,000000	98,137224
2362,000000	98,138765
2361,000000	98,138967
2360,000000	98,133587
2359,000000	98,128401
2358,000000	98,127232
2357,000000	98,126545
2356,000000	98,122487
2355,000000	98,117161
2354,000000	98,110266
2353,000000	98,098064
2352,000000	98,089398
2351,000000	98,099236
2350,000000	98,125589
2349,000000	98,146374
2348,000000	98,144256
2347,000000	98,121083
2346,000000	98,090270
2345,000000	98,068501
2344,000000	98,066851
2343,000000	98,084467
2342,000000	98,105534
2341,000000	98,113708
2340,000000	98,108725
2339,000000	98,096892
2338,000000	98,082203
2337,000000	98,065629
2336,000000	98,051112
2335,000000	98,044032
2334,000000	98,043532
2333,000000	98,041688
2332,000000	98,035765
2331,000000	98,031227
2330,000000	98,029358
2329,000000	98,018321
2328,000000	97,986625
2327,000000	97,938273
2326,000000	97,886493
2325,000000	97,846355
2324,000000	97,827989
2323,000000	97,836622
2322,000000	97,865578
2321,000000	97,899605
2320,000000	97,928678
2319,000000	97,951728
2318,000000	97,969858
2317,000000	97,979840
2316,000000	97,981909
2315,000000	97,982449
2314,000000	97,985922
2313,000000	97,990738
2312,000000	97,995246
2311,000000	98,002479
2310,000000	98,012794
2309,000000	98,021973
2308,000000	98,027865
2307,000000	98,034034
2306,000000	98,040815
2305,000000	98,043510
2304,000000	98,040495
2303,000000	98,037037
2302,000000	98,036166
2301,000000	98,034537
2300,000000	98,030666
2299,000000	98,028108
2298,000000	98,026836
2297,000000	98,020655
2296,000000	98,007416
2295,000000	97,993543
2294,000000	97,982474
2293,000000	97,969466
2292,000000	97,951540
2291,000000	97,934983
2290,000000	97,924850
2289,000000	97,917822
2288,000000	97,910545
2287,000000	97,906867
2286,000000	97,909222
2285,000000	97,912641
2284,000000	97,913938
2283,000000	97,917611
2282,000000	97,925638
2281,000000	97,931364
2280,000000	97,931083
2279,000000	97,931204
2278,000000	97,936809
2277,000000	97,943527
2276,000000	97,948334
2275,000000	97,956193
2274,000000	97,968677
2273,000000	97,977678
2272,000000	97,978852
2271,000000	97,979159
2270,000000	97,983397
2269,000000	97,986353
2268,000000	97,985946
2267,000000	97,990280
2266,000000	98,003126
2265,000000	98,015791
2264,000000	98,021485
2263,000000	98,023358
2262,000000	98,021339
2261,000000	98,007702
2260,000000	97,983827
2259,000000	97,965329
2258,000000	97,961279
2257,000000	97,964385
2256,000000	97,969236
2255,000000	97,981678
2254,000000	98,000700
2253,000000	98,010156
2252,000000	98,000717
2251,000000	97,982547
2250,000000	97,966472
2249,000000	97,950763
2248,000000	97,936005
2247,000000	97,933338
2246,000000	97,946024
2245,000000	97,960872
2244,000000	97,968275
2243,000000	97,972652
2242,000000	97,974786
2241,000000	97,965252
2240,000000	97,946279
2239,000000	97,937361
2238,000000	97,946646
2237,000000	97,957761
2236,000000	97,956631
2235,000000	97,949722
2234,000000	97,944169
2233,000000	97,934045
2232,000000	97,919041
2231,000000	97,912602
2230,000000	97,917323
2229,000000	97,916631
2228,000000	97,904296
2227,000000	97,897040
2226,000000	97,903193
2225,000000	97,905436
2224,000000	97,891141
2223,000000	97,874012
2222,000000	97,868422
2221,000000	97,867247
2220,000000	97,862525
2219,000000	97,862507
2218,000000	97,871195
2217,000000	97,875462
2216,000000	97,869934
2215,000000	97,869450
2214,000000	97,880916
2213,000000	97,888592
2212,000000	97,883245
2211,000000	97,878897
2210,000000	97,884242
2209,000000	97,885466
2208,000000	97,874119
2207,000000	97,864006
2206,000000	97,862541
2205,000000	97,854652
2204,000000	97,832951
2203,000000	97,815619
2202,000000	97,815594
2201,000000	97,820195
2200,000000	97,817780
2199,000000	97,815914
2198,000000	97,816749
2197,000000	97,804886
2196,000000	97,777702
2195,000000	97,756410
2194,000000	97,750559
2193,000000	97,743259
2192,000000	97,728002
2191,000000	97,724859
2190,000000	97,742242
2189,000000	97,757811
2188,000000	97,757875
2187,000000	97,760055
2186,000000	97,776987
2185,000000	97,795389
2184,000000	97,810799
2183,000000	97,841903
2182,000000	97,885470
2181,000000	97,901686
2180,000000	97,872115
2179,000000	97,831089
2178,000000	97,813843
2177,000000	97,815484
2176,000000	97,821652
2175,000000	97,836471
2174,000000	97,854566
2173,000000	97,848504
2172,000000	97,810593
2171,000000	97,767876
2170,000000	97,734146
2169,000000	97,689441
2168,000000	97,630552
2167,000000	97,595345
2166,000000	97,605154
2165,000000	97,623358
2164,000000	97,609837
2163,000000	97,582385
2162,000000	97,590424
2161,000000	97,661670
2160,000000	97,796744
2159,000000	97,972085
2158,000000	98,124789
2157,000000	98,191370
2156,000000	98,179602
2155,000000	98,147922
2154,000000	98,119240
2153,000000	98,072272
2152,000000	98,009645
2151,000000	97,972549
2150,000000	97,977314
2149,000000	97,991941
2148,000000	97,990868
2147,000000	97,985132
2146,000000	97,983664
2145,000000	97,972575
2144,000000	97,950387
2143,000000	97,938688
2142,000000	97,942595
2141,000000	97,939810
2140,000000	97,923620
2139,000000	97,918210
2138,000000	97,939021
2137,000000	97,972188
2136,000000	98,004019
2135,000000	98,035693
2134,000000	98,059256
2133,000000	98,055129
2132,000000	98,023538
2131,000000	97,986804
2130,000000	97,954937
2129,000000	97,919862
2128,000000	97,885135
2127,000000	97,869327
2126,000000	97,872989
2125,000000	97,873495
2124,000000	97,860496
2123,000000	97,848474
2122,000000	97,845731
2121,000000	97,839541
2120,000000	97,821973
2119,000000	97,802540
2118,000000	97,785438
2117,000000	97,760615
2116,000000	97,728690
2115,000000	97,708364
2114,000000	97,707601
2113,000000	97,711869
2112,000000	97,711967
2111,000000	97,717484
2110,000000	97,731065
2109,000000	97,736849
2108,000000	97,728606
2107,000000	97,723018
2106,000000	97,730273
2105,000000	97,738157
2104,000000	97,738664
2103,000000	97,744113
2102,000000	97,761055
2101,000000	97,775128
2100,000000	97,777701
2099,000000	97,782749
2098,000000	97,801395
2097,000000	97,823630
2096,000000	97,840009
2095,000000	97,855417
2094,000000	97,867762
2093,000000	97,860432
2092,000000	97,831139
2091,000000	97,802227
2090,000000	97,789418
2089,000000	97,783440
2088,000000	97,774290
2087,000000	97,768370
2086,000000	97,768982
2085,000000	97,765195
2084,000000	97,753652
2083,000000	97,747811
2082,000000	97,752943
2081,000000	97,756544
2080,000000	97,754796
2079,000000	97,762366
2078,000000	97,782946
2077,000000	97,797895
2076,000000	97,797637
2075,000000	97,796422
2074,000000	97,802177
2073,000000	97,802419
2072,000000	97,793365
2071,000000	97,792443
2070,000000	97,806585
2069,000000	97,819393
2068,000000	97,824071
2067,000000	97,836134
2066,000000	97,859501
2065,000000	97,873977
2064,000000	97,872809
2063,000000	97,876217
2062,000000	97,892002
2061,000000	97,900276
2060,000000	97,892102
2059,000000	97,885853
2058,000000	97,891417
2057,000000	97,896462
2056,000000	97,899234
2055,000000	97,912206
2054,000000	97,920600
2053,000000	97,887740
2052,000000	97,819971
2051,000000	97,777843
2050,000000	97,797743
2049,000000	97,846489
2048,000000	97,882884
2047,000000	97,916479
2046,000000	97,962903
2045,000000	97,998837
2044,000000	98,008300
2043,000000	98,018009
2042,000000	98,044719
2041,000000	98,059229
2040,000000	98,041859
2039,000000	98,019489
2038,000000	98,012266
2037,000000	98,002173
2036,000000	97,986947
2035,000000	98,002034
2034,000000	98,052943
2033,000000	98,093029
2032,000000	98,104602
2031,000000	98,127514
2030,000000	98,173441
2029,000000	98,196215
2028,000000	98,180850
2027,000000	98,178880
2026,000000	98,215972
2025,000000	98,249749
2024,000000	98,253604
2023,000000	98,260759
2022,000000	98,285189
2021,000000	98,284651
2020,000000	98,244325
2019,000000	98,215474
2018,000000	98,228444
2017,000000	98,243442
2016,000000	98,231102
2015,000000	98,223863
2014,000000	98,243679
2013,000000	98,258674
2012,000000	98,249254
2011,000000	98,245679
2010,000000	98,265852
2009,000000	98,284166
2008,000000	98,293638
2007,000000	98,327162
2006,000000	98,383976
2005,000000	98,413327
2004,000000	98,397280
2003,000000	98,373897
2002,000000	98,358972
2001,000000	98,323026
2000,000000	98,265190
1999,000000	98,233269
1998,000000	98,247034
1997,000000	98,266526
1996,000000	98,262148
1995,000000	98,253957
1994,000000	98,256662
1993,000000	98,248234
1992,000000	98,222796
1991,000000	98,212713
1990,000000	98,224110
1989,000000	98,219976
1988,000000	98,192606
1987,000000	98,180796
1986,000000	98,193732
1985,000000	98,188721
1984,000000	98,149826
1983,000000	98,117258
1982,000000	98,111478
1981,000000	98,102382
1980,000000	98,086511
1979,000000	98,114679
1978,000000	98,199590
1977,000000	98,275723
1976,000000	98,306794
1975,000000	98,337827
1974,000000	98,392370
1973,000000	98,425080
1972,000000	98,414730
1971,000000	98,405134
1970,000000	98,417541
1969,000000	98,415216
1968,000000	98,387550
1967,000000	98,380955
1966,000000	98,406635
1965,000000	98,411033
1964,000000	98,377022
1963,000000	98,360205
1962,000000	98,393573
1961,000000	98,438553
1960,000000	98,460571
1959,000000	98,476620
1958,000000	98,494812
1957,000000	98,485574
1956,000000	98,444132
1955,000000	98,410539
1954,000000	98,401914
1953,000000	98,389671
1952,000000	98,365106
1951,000000	98,362863
1950,000000	98,392404
1949,000000	98,413403
1948,000000	98,404307
1947,000000	98,393777
1946,000000	98,400710
1945,000000	98,402915
1944,000000	98,389609
1943,000000	98,387352
1942,000000	98,404523
1941,000000	98,408041
1940,000000	98,385853
1939,000000	98,371269
1938,000000	98,383909
1937,000000	98,400575
1936,000000	98,403244
1935,000000	98,408563
1934,000000	98,426063
1933,000000	98,434465
1932,000000	98,422804
1931,000000	98,412071
1930,000000	98,411720
1929,000000	98,404760
1928,000000	98,390878
1927,000000	98,394559
1926,000000	98,418031
1925,000000	98,425362
1924,000000	98,400756
1923,000000	98,375264
1922,000000	98,373980
1921,000000	98,379035
1920,000000	98,371958
1919,000000	98,365747
1918,000000	98,371862
1917,000000	98,375465
1916,000000	98,368869
1915,000000	98,368744
1914,000000	98,383232
1913,000000	98,394941
1912,000000	98,391965
1911,000000	98,386259
1910,000000	98,384001
1909,000000	98,374266
1908,000000	98,359343
1907,000000	98,358555
1906,000000	98,373460
1905,000000	98,380410
1904,000000	98,374353
1903,000000	98,375530
1902,000000	98,387011
1901,000000	98,387827
1900,000000	98,374518
1899,000000	98,368901
1898,000000	98,377077
1897,000000	98,375627
1896,000000	98,356974
1895,000000	98,346755
1894,000000	98,358008
1893,000000	98,368981
1892,000000	98,364303
1891,000000	98,358145
1890,000000	98,361304
1889,000000	98,362873
1888,000000	98,359407
1887,000000	98,363595
1886,000000	98,374592
1885,000000	98,373874
1884,000000	98,358025
1883,000000	98,347746
1882,000000	98,350972
1881,000000	98,352021
1880,000000	98,344863
1879,000000	98,343760
1878,000000	98,352738
1877,000000	98,353059
1876,000000	98,337431
1875,000000	98,325413
1874,000000	98,327422
1873,000000	98,327674
1872,000000	98,317516
1871,000000	98,311416
1870,000000	98,315241
1869,000000	98,309770
1868,000000	98,291686
1867,000000	98,285696
1866,000000	98,294858
1865,000000	98,297903
1864,000000	98,289567
1863,000000	98,285027
1862,000000	98,287593
1861,000000	98,282793
1860,000000	98,269561
1859,000000	98,265775
1858,000000	98,273934
1857,000000	98,274456
1856,000000	98,261638
1855,000000	98,253593
1854,000000	98,257328
1853,000000	98,257103
1852,000000	98,246244
1851,000000	98,234926
1850,000000	98,230574
1849,000000	98,224332
1848,000000	98,212187
1847,000000	98,204042
1846,000000	98,201713
1845,000000	98,191564
1844,000000	98,176567
1843,000000	98,179343
1842,000000	98,189824
1841,000000	98,183252
1840,000000	98,165493
1839,000000	98,158048
1838,000000	98,163177
1837,000000	98,159335
1836,000000	98,143158
1835,000000	98,137024
1834,000000	98,146486
1833,000000	98,149546
1832,000000	98,134084
1831,000000	98,115433
1830,000000	98,111589
1829,000000	98,113699
1828,000000	98,103654
1827,000000	98,083795
1826,000000	98,066620
1825,000000	98,050572
1824,000000	98,035219
1823,000000	98,030134
1822,000000	98,032724
1821,000000	98,029616
1820,000000	98,019058
1819,000000	98,014346
1818,000000	98,017091
1817,000000	98,009808
1816,000000	97,991749
1815,000000	97,981188
1814,000000	97,978608
1813,000000	97,964003
1812,000000	97,930636
1811,000000	97,902036
1810,000000	97,890181
1809,000000	97,876100
1808,000000	97,852155
1807,000000	97,836626
1806,000000	97,836360
1805,000000	97,832012
1804,000000	97,810513
1803,000000	97,782861
1802,000000	97,759958
1801,000000	97,739552
1800,000000	97,720696
1799,000000	97,712245
1798,000000	97,705253
1797,000000	97,680509
1796,000000	97,642238
1795,000000	97,612254
1794,000000	97,594026
1793,000000	97,565841
1792,000000	97,521654
1791,000000	97,491457
1790,000000	97,479477
1789,000000	97,459928
1788,000000	97,427520
1787,000000	97,397882
1786,000000	97,376111
1785,000000	97,352484
1784,000000	97,328186
1783,000000	97,314255
1782,000000	97,306057
1781,000000	97,291302
1780,000000	97,270292
1779,000000	97,264609
1778,000000	97,277118
1777,000000	97,289584
1776,000000	97,292717
1775,000000	97,290581
1774,000000	97,287488
1773,000000	97,277108
1772,000000	97,265498
1771,000000	97,274494
1770,000000	97,286491
1769,000000	97,265266
1768,000000	97,223773
1767,000000	97,207938
1766,000000	97,224138
1765,000000	97,232711
1764,000000	97,211509
1763,000000	97,181218
1762,000000	97,165814
1761,000000	97,156864
1760,000000	97,130679
1759,000000	97,092987
1758,000000	97,057337
1757,000000	97,023988
1756,000000	96,995488
1755,000000	96,979026
1754,000000	96,962631
1753,000000	96,921145
1752,000000	96,847734
1751,000000	96,774824
1750,000000	96,733911
1749,000000	96,701330
1748,000000	96,658769
1747,000000	96,623775
1746,000000	96,600441
1745,000000	96,563002
1744,000000	96,501454
1743,000000	96,448538
1742,000000	96,422107
1741,000000	96,389647
1740,000000	96,328302
1739,000000	96,273498
1738,000000	96,240890
1737,000000	96,189116
1736,000000	96,087652
1735,000000	95,945020
1734,000000	95,800558
1733,000000	95,685447
1732,000000	95,581570
1731,000000	95,495733
1730,000000	95,439786
1729,000000	95,380912
1728,000000	95,299586
1727,000000	95,211427
1726,000000	95,125181
1725,000000	95,016088
1724,000000	94,869677
1723,000000	94,727062
1722,000000	94,621977
1721,000000	94,528940
1720,000000	94,405611
1719,000000	94,236870
1718,000000	94,022536
1717,000000	93,769569
1716,000000	93,530829
1715,000000	93,368164
1714,000000	93,270463
1713,000000	93,167434
1712,000000	93,022546
1711,000000	92,860838
1710,000000	92,703292
1709,000000	92,528875
1708,000000	92,309105
1707,000000	92,039326
1706,000000	91,716690
1705,000000	91,347932
1704,000000	90,986509
1703,000000	90,664464
1702,000000	90,316871
1701,000000	89,769430
1700,000000	89,005406
1699,000000	88,319605
1698,000000	87,774323
1697,000000	87,159717
1696,000000	86,364962
1695,000000	85,589437
1694,000000	85,027946
1693,000000	84,590101
1692,000000	84,142805
1691,000000	83,628314
1690,000000	83,050147
1689,000000	82,458100
1688,000000	81,914131
1687,000000	81,435274
1686,000000	80,935652
1685,000000	80,180064
1684,000000	79,095274
1683,000000	78,115858
1682,000000	77,425892
1681,000000	76,782302
1680,000000	76,056109
1679,000000	75,305939
1678,000000	74,597743
1677,000000	73,845722
1676,000000	72,888349
1675,000000	71,759210
1674,000000	70,719350
1673,000000	69,868554
1672,000000	69,068936
1671,000000	68,155444
1670,000000	67,038183
1669,000000	65,803490
1668,000000	64,670501
1667,000000	63,763699
1666,000000	63,034931
1665,000000	62,335913
1664,000000	61,517329
1663,000000	60,558296
1662,000000	59,609748
1661,000000	58,809737
1660,000000	58,149752
1659,000000	57,596262
1658,000000	57,152274
1657,000000	56,812683
1656,000000	56,535990
1655,000000	56,259427
1654,000000	55,824034
1653,000000	55,113552
1652,000000	54,487845
1651,000000	54,166526
1650,000000	54,003181
1649,000000	53,825616
1648,000000	53,439757
1647,000000	52,806892
1646,000000	52,198454
1645,000000	51,851146
1644,000000	51,727619
1643,000000	51,757851
1642,000000	51,911271
1641,000000	52,137543
1640,000000	52,377283
1639,000000	52,604394
1638,000000	52,817655
1637,000000	52,979750
1636,000000	53,022244
1635,000000	52,990341
1634,000000	53,013838
1633,000000	53,103378
1632,000000	53,230087
1631,000000	53,401582
1630,000000	53,646945
1629,000000	53,989000
1628,000000	54,419069
1627,000000	54,914091
1626,000000	55,474653
1625,000000	56,140864
1624,000000	56,958143
1623,000000	57,911451
1622,000000	58,894416
1621,000000	59,811334
1620,000000	60,666117
1619,000000	61,533079
1618,000000	62,515326
1617,000000	63,676125
1616,000000	64,899817
1615,000000	65,979944
1614,000000	66,889995
1613,000000	67,746664
1612,000000	68,627988
1611,000000	69,522902
1610,000000	70,387068
1609,000000	71,211804
1608,000000	72,005334
1607,000000	72,743867
1606,000000	73,402336
1605,000000	74,003624
1604,000000	74,576584
1603,000000	75,106665
1602,000000	75,567374
1601,000000	75,971077
1600,000000	76,339056
1599,000000	76,655815
1598,000000	76,902835
1597,000000	77,103986
1596,000000	77,294300
1595,000000	77,467624
1594,000000	77,602268
1593,000000	77,712340
1592,000000	77,817696
1591,000000	77,895922
1590,000000	77,914869
1589,000000	77,888326
1588,000000	77,846326
1587,000000	77,776059
1586,000000	77,647849
1585,000000	77,473503
1584,000000	77,280751
1583,000000	77,054172
1582,000000	76,770653
1581,000000	76,459801
1580,000000	76,167132
1579,000000	75,869601
1578,000000	75,474517
1577,000000	74,884658
1576,000000	74,135050
1575,000000	73,427800
1574,000000	72,885965
1573,000000	72,464735
1572,000000	72,056510
1571,000000	71,517345
1570,000000	70,740902
1569,000000	69,846107
1568,000000	69,065822
1567,000000	68,424137
1566,000000	67,797617
1565,000000	67,124477
1564,000000	66,464343
1563,000000	65,919640
1562,000000	65,509919
1561,000000	65,160096
1560,000000	64,628225
1559,000000	63,635857
1558,000000	62,673452
1557,000000	62,227095
1556,000000	62,014900
1555,000000	61,839463
1554,000000	61,681523
1553,000000	61,567604
1552,000000	61,519064
1551,000000	61,530880
1550,000000	61,598683
1549,000000	61,715035
1548,000000	61,878103
1547,000000	62,089361
1546,000000	62,355342
1545,000000	62,665294
1544,000000	62,995008
1543,000000	63,344009
1542,000000	63,740476
1541,000000	64,202309
1540,000000	64,726177
1539,000000	65,276369
1538,000000	65,776835
1537,000000	66,202980
1536,000000	66,620591
1535,000000	67,100286
1534,000000	67,679070
1533,000000	68,301474
1532,000000	68,858310
1531,000000	69,340673
1530,000000	69,811982
1529,000000	70,304072
1528,000000	70,812351
1527,000000	71,338127
1526,000000	71,881572
1525,000000	72,404860
1524,000000	72,875854
1523,000000	73,335384
1522,000000	73,848319
1521,000000	74,385542
1520,000000	74,860794
1519,000000	75,286340
1518,000000	75,744217
1517,000000	76,253858
1516,000000	76,767098
1515,000000	77,255653
1514,000000	77,734197
1513,000000	78,215472
1512,000000	78,690125
1511,000000	79,149646
1510,000000	79,587327
1509,000000	79,994595
1508,000000	80,388303
1507,000000	80,854531
1506,000000	81,422523
1505,000000	81,917181
1504,000000	82,236635
1503,000000	82,497181
1502,000000	82,780845
1501,000000	83,069818
1500,000000	83,331705
1499,000000	83,573388
1498,000000	83,814227
1497,000000	84,030248
1496,000000	84,202786
1495,000000	84,367916
1494,000000	84,540195
1493,000000	84,684202
1492,000000	84,770243
1491,000000	84,807336
1490,000000	84,805782
1489,000000	84,744931
1488,000000	84,629648
1487,000000	84,503981
1486,000000	84,371251
1485,000000	84,196620
1484,000000	83,967815
1483,000000	83,698457
1482,000000	83,391539
1481,000000	83,035606
1480,000000	82,654616
1479,000000	82,285858
1478,000000	81,913537
1477,000000	81,480051
1476,000000	80,977663
1475,000000	80,451663
1474,000000	79,877783
1473,000000	79,158734
1472,000000	78,353550
1471,000000	77,672678
1470,000000	77,153421
1469,000000	76,690534
1468,000000	76,221050
1467,000000	75,724628
1466,000000	75,157550
1465,000000	74,479433
1464,000000	73,766621
1463,000000	73,151250
1462,000000	72,647313
1461,000000	72,186073
1460,000000	71,706327
1459,000000	71,145143
1458,000000	70,375920
1457,000000	69,381627
1456,000000	68,513935
1455,000000	68,021780
1454,000000	67,790633
1453,000000	67,691381
1452,000000	67,691356
1451,000000	67,793791
1450,000000	67,972226
1449,000000	68,179689
1448,000000	68,396538
1447,000000	68,612606
1446,000000	68,800753
1445,000000	68,943666
1444,000000	69,050520
1443,000000	69,137529
1442,000000	69,201743
1441,000000	69,236023
1440,000000	69,251358
1439,000000	69,267461
1438,000000	69,293593
1437,000000	69,345697
1436,000000	69,474556
1435,000000	69,705976
1434,000000	70,011270
1433,000000	70,371250
1432,000000	70,788869
1431,000000	71,254847
1430,000000	71,733323
1429,000000	72,175443
1428,000000	72,550219
1427,000000	72,853897
1426,000000	73,103115
1425,000000	73,316221
1424,000000	73,493188
1423,000000	73,633167
1422,000000	73,743272
1421,000000	73,825448
1420,000000	73,865132
1419,000000	73,852080
1418,000000	73,816408
1417,000000	73,788474
1416,000000	73,759772
1415,000000	73,712658
1414,000000	73,639832
1413,000000	73,536346
1412,000000	73,398636
1411,000000	73,237963
1410,000000	73,078595
1409,000000	72,934886
1408,000000	72,809039
1407,000000	72,701976
1406,000000	72,615015
1405,000000	72,554408
1404,000000	72,534417
1403,000000	72,567410
1402,000000	72,646972
1401,000000	72,756262
1400,000000	72,882318
1399,000000	73,018081
1398,000000	73,158989
1397,000000	73,300737
1396,000000	73,444536
1395,000000	73,592994
1394,000000	73,742272
1393,000000	73,880245
1392,000000	73,996113
1391,000000	74,091693
1390,000000	74,171202
1389,000000	74,232680
1388,000000	74,273576
1387,000000	74,299931
1386,000000	74,320301
1385,000000	74,328248
1384,000000	74,301641
1383,000000	74,220913
1382,000000	74,075644
1381,000000	73,857296
1380,000000	73,564873
1379,000000	73,233310
1378,000000	72,946062
1377,000000	72,794090
1376,000000	72,828442
1375,000000	73,049321
1374,000000	73,408055
1373,000000	73,824224
1372,000000	74,237052
1371,000000	74,637179
1370,000000	75,043819
1369,000000	75,469234
1368,000000	75,901094
1367,000000	76,312729
1366,000000	76,685404
1365,000000	77,019054
1364,000000	77,321581
1363,000000	77,592573
1362,000000	77,823445
1361,000000	78,008043
1360,000000	78,144637
1359,000000	78,231771
1358,000000	78,267556
1357,000000	78,252395
1356,000000	78,188613
1355,000000	78,080213
1354,000000	77,936031
1353,000000	77,767094
1352,000000	77,580264
1351,000000	77,374189
1350,000000	77,144671
1349,000000	76,894132
1348,000000	76,627914
1347,000000	76,349797
1346,000000	76,062179
1345,000000	75,770470
1344,000000	75,483183
1343,000000	75,206182
1342,000000	74,937823
1341,000000	74,674638
1340,000000	74,426907
1339,000000	74,226350
1338,000000	74,105653
1337,000000	74,070438
1336,000000	74,104637
1335,000000	74,193326
1334,000000	74,329277
1333,000000	74,507356
1332,000000	74,718006
1331,000000	74,946587
1330,000000	75,178748
1329,000000	75,403968
1328,000000	75,615138
1327,000000	75,807235
1326,000000	75,977829
1325,000000	76,126700
1324,000000	76,252498
1323,000000	76,353497
1322,000000	76,432000
1321,000000	76,494885
1320,000000	76,549131
1319,000000	76,601155
1318,000000	76,658992
1317,000000	76,729123
1316,000000	76,811029
1315,000000	76,899763
1314,000000	76,994763
1313,000000	77,102389
1312,000000	77,228754
1311,000000	77,372520
1310,000000	77,525518
1309,000000	77,676038
1308,000000	77,811271
1307,000000	77,922618
1306,000000	78,012172
1305,000000	78,090618
1304,000000	78,166905
1303,000000	78,243727
1302,000000	78,320557
1301,000000	78,394782
1300,000000	78,457728
1299,000000	78,496718
1298,000000	78,503281
1297,000000	78,475587
1296,000000	78,413428
1295,000000	78,314635
1294,000000	78,179030
1293,000000	78,010476
1292,000000	77,813922
1291,000000	77,595901
1290,000000	77,367360
1289,000000	77,143268
1288,000000	76,939026
1287,000000	76,767619
1286,000000	76,636947
1285,000000	76,547431
1284,000000	76,492836
1283,000000	76,465608
1282,000000	76,462177
1281,000000	76,481227
1280,000000	76,519855
1279,000000	76,573404
1278,000000	76,638217
1277,000000	76,712330
1276,000000	76,792065
1275,000000	76,870793
1274,000000	76,941437
1273,000000	76,998120
1272,000000	77,036062
1271,000000	77,053580
1270,000000	77,053911
1269,000000	77,041551
1268,000000	77,016981
1267,000000	76,977050
1266,000000	76,920400
1265,000000	76,847736
1264,000000	76,757484
1263,000000	76,646216
1262,000000	76,512127
1261,000000	76,356264
1260,000000	76,180237
1259,000000	75,985309
1258,000000	75,773563
1257,000000	75,545655
1256,000000	75,300498
1255,000000	75,039264
1254,000000	74,767023
1253,000000	74,488613
1252,000000	74,203953
1251,000000	73,910209
1250,000000	73,605731
1249,000000	73,289856
1248,000000	72,962564
1247,000000	72,627220
1246,000000	72,292811
1245,000000	71,972136
1244,000000	71,679336
1243,000000	71,426699
1242,000000	71,222295
1241,000000	71,070119
1240,000000	70,973330
1239,000000	70,937677
1238,000000	70,967063
1237,000000	71,061507
1236,000000	71,219534
1235,000000	71,438481
1234,000000	71,715024
1233,000000	72,043370
1232,000000	72,416418
1231,000000	72,827065
1230,000000	73,268512
1229,000000	73,737598
1228,000000	74,233057
1227,000000	74,750622
1226,000000	75,280377
1225,000000	75,807382
1224,000000	76,312967
1223,000000	76,778112
1222,000000	77,190004
1221,000000	77,544133
1220,000000	77,839643
1219,000000	78,073229
1218,000000	78,242726
1217,000000	78,350546
1216,000000	78,398878
1215,000000	78,389061
1214,000000	78,323794
1213,000000	78,208730
1212,000000	78,049539
1211,000000	77,851058
1210,000000	77,623922
1209,000000	77,385809
1208,000000	77,156387
1207,000000	76,953567
1206,000000	76,794074
1205,000000	76,692108
1204,000000	76,656587
1203,000000	76,689992
1202,000000	76,790737
1201,000000	76,959388
1200,000000	77,198332
1199,000000	77,509555
1198,000000	77,890830
1197,000000	78,329719
1196,000000	78,802527
1195,000000	79,279877
1194,000000	79,740617
1193,000000	80,179090
1192,000000	80,597470
1191,000000	80,996634
1190,000000	81,376538
1189,000000	81,738220
1188,000000	82,079682
1187,000000	82,395634
1186,000000	82,683896
1185,000000	82,948406
1184,000000	83,192076
1183,000000	83,412543
1182,000000	83,609069
1181,000000	83,784739
1180,000000	83,940881
1179,000000	84,076111
1178,000000	84,192776
1177,000000	84,297657
1176,000000	84,392696
1175,000000	84,474517
1174,000000	84,544281
1173,000000	84,607973
1172,000000	84,665667
1171,000000	84,708896
1170,000000	84,732122
1169,000000	84,737867
1168,000000	84,728206
1167,000000	84,702337
1166,000000	84,664482
1165,000000	84,625005
1164,000000	84,590076
1163,000000	84,557082
1162,000000	84,520927
1161,000000	84,475016
1160,000000	84,407144
1159,000000	84,309440
1158,000000	84,199592
1157,000000	84,122338
1156,000000	84,123920
1155,000000	84,225642
1154,000000	84,414036
1153,000000	84,642838
1152,000000	84,843496
1151,000000	84,955502
1150,000000	84,966154
1149,000000	84,921186
1148,000000	84,892657
1147,000000	84,935158
1146,000000	85,062228
1145,000000	85,245376
1144,000000	85,430679
1143,000000	85,568127
1142,000000	85,637570
1141,000000	85,645904
1140,000000	85,601702
1139,000000	85,505213
1138,000000	85,358086
1137,000000	85,168285
1136,000000	84,939828
1135,000000	84,667283
1134,000000	84,346949
1133,000000	83,979545
1132,000000	83,562543
1131,000000	83,090299
1130,000000	82,561218
1129,000000	81,979430
1128,000000	81,346249
1127,000000	80,661863
1126,000000	79,935078
1125,000000	79,179531
1124,000000	78,402930
1123,000000	77,606177
1122,000000	76,793437
1121,000000	75,975528
1120,000000	75,164635
1119,000000	74,372547
1118,000000	73,614522
1117,000000	72,909797
1116,000000	72,275451
1115,000000	71,724155
1114,000000	71,262093
1113,000000	70,889657
1112,000000	70,604539
1111,000000	70,401485
1110,000000	70,275866
1109,000000	70,223245
1108,000000	70,237929
1107,000000	70,312009
1106,000000	70,433419
1105,000000	70,590346
1104,000000	70,772280
1103,000000	70,968503
1102,000000	71,169333
1101,000000	71,368455
1100,000000	71,562809
1099,000000	71,748947
1098,000000	71,922503
1097,000000	72,080438
1096,000000	72,221682
1095,000000	72,344748
1094,000000	72,447394
1093,000000	72,527640
1092,000000	72,581503
1091,000000	72,602835
1090,000000	72,586512
1089,000000	72,532041
1088,000000	72,443008
1087,000000	72,324592
1086,000000	72,185708
1085,000000	72,040577
1084,000000	71,905578
1083,000000	71,794101
1082,000000	71,714183
1081,000000	71,668488
1080,000000	71,654189
1079,000000	71,663660
1078,000000	71,687667
1077,000000	71,717834
1076,000000	71,743740
1075,000000	71,749557
1074,000000	71,717646
1073,000000	71,636596
1072,000000	71,501798
1071,000000	71,311094
1070,000000	71,062120
1069,000000	70,752985
1068,000000	70,385708
1067,000000	69,964762
1066,000000	69,495435
1065,000000	68,982744
1064,000000	68,430779
1063,000000	67,844858
1062,000000	67,229570
1061,000000	66,587021
1060,000000	65,917369
1059,000000	65,219380
1058,000000	64,491233
1057,000000	63,730972
1056,000000	62,939407
1055,000000	62,121668
1054,000000	61,286615
1053,000000	60,448833
1052,000000	59,631511
1051,000000	58,860028
1050,000000	58,148080
1049,000000	57,496166
1048,000000	56,900737
1047,000000	56,358165
1046,000000	55,860969
1045,000000	55,401160
1044,000000	54,981522
1043,000000	54,610890
1042,000000	54,291755
1041,000000	54,022324
1040,000000	53,805888
1039,000000	53,648221
1038,000000	53,543556
1037,000000	53,479165
1036,000000	53,454525
1035,000000	53,481756
1034,000000	53,574076
1033,000000	53,742566
1032,000000	54,002995
1031,000000	54,371149
1030,000000	54,846478
1029,000000	55,417225
1028,000000	56,074913
1027,000000	56,815394
1026,000000	57,633734
1025,000000	58,526166
1024,000000	59,496651
1023,000000	60,544740
1022,000000	61,650954
1021,000000	62,784697
1020,000000	63,919365
1019,000000	65,036164
1018,000000	66,120615
1017,000000	67,165286
1016,000000	68,170936
1015,000000	69,139982
1014,000000	70,068845
1013,000000	70,946688
1012,000000	71,758753
1011,000000	72,488514
1010,000000	73,125395
1009,000000	73,664338
1008,000000	74,096131
1007,000000	74,407752
1006,000000	74,592718
1005,000000	74,661155
1004,000000	74,630875
1003,000000	74,516187
1002,000000	74,332718
1001,000000	74,102058
1000,000000	73,849440
999,000000	73,598031
998,000000	73,369140
997,000000	73,183200
996,000000	73,055579
995,000000	72,993216
994,000000	72,998611
993,000000	73,075628
992,000000	73,225786
991,000000	73,444510
990,000000	73,722725
989,000000	74,050129
988,000000	74,413266
987,000000	74,792014
986,000000	75,165362
985,000000	75,517326
984,000000	75,834105
983,000000	76,100951
982,000000	76,308660
981,000000	76,458265
980,000000	76,555904
979,000000	76,609335
978,000000	76,633089
977,000000	76,651460
976,000000	76,690356
975,000000	76,770232
974,000000	76,908013
973,000000	77,118528
972,000000	77,406939
971,000000	77,765936
970,000000	78,184670
969,000000	78,653950
968,000000	79,160801
967,000000	79,684799
966,000000	80,207439
965,000000	80,717319
964,000000	81,200676
963,000000	81,636409
962,000000	82,007907
961,000000	82,311733
960,000000	82,551513
959,000000	82,738708
958,000000	82,903529
957,000000	83,089089
956,000000	83,320237
955,000000	83,584144
954,000000	83,847648
953,000000	84,082320
952,000000	84,270435
951,000000	84,402968
950,000000	84,483492
949,000000	84,525592
948,000000	84,535996
947,000000	84,509252
946,000000	84,442800
945,000000	84,343145
944,000000	84,213650
943,000000	84,047406
942,000000	83,840096
941,000000	83,598589
940,000000	83,329322
939,000000	83,030845
938,000000	82,701478
937,000000	82,344366
936,000000	81,960592
935,000000	81,547737
934,000000	81,111651
933,000000	80,668827
932,000000	80,232119
931,000000	79,803301
930,000000	79,384490
929,000000	78,987952
928,000000	78,629183
927,000000	78,316656
926,000000	78,051649
925,000000	77,832341
924,000000	77,652225
923,000000	77,500880
922,000000	77,372285
921,000000	77,266374
920,000000	77,177761
919,000000	77,083856
918,000000	76,952107
917,000000	76,768806
916,000000	76,570239
915,000000	76,453170
914,000000	76,535035
913,000000	76,875060
912,000000	77,424747
911,000000	78,058023
910,000000	78,657055
909,000000	79,168322
908,000000	79,588201
907,000000	79,927823
906,000000	80,203852
905,000000	80,437274
904,000000	80,638159
903,000000	80,799172
902,000000	80,910188
901,000000	80,969342
900,000000	80,969723
899,000000	80,889776
898,000000	80,708335
897,000000	80,413724
896,000000	79,995651
895,000000	79,440159
894,000000	78,742662
893,000000	77,916263
892,000000	76,981719
891,000000	75,967187
890,000000	74,925956
889,000000	73,947617
888,000000	73,144094
887,000000	72,628572
886,000000	72,492019
885,000000	72,773842
884,000000	73,434069
883,000000	74,348857
882,000000	75,355451
881,000000	76,312051
880,000000	77,126193
879,000000	77,752413
878,000000	78,187418
877,000000	78,459576
876,000000	78,603022
875,000000	78,641877
874,000000	78,597584
873,000000	78,497339
872,000000	78,362466
871,000000	78,201975
870,000000	78,026009
869,000000	77,852296
868,000000	77,693414
867,000000	77,548551
866,000000	77,416452
865,000000	77,304211
864,000000	77,214808
863,000000	77,137455
862,000000	77,059570
861,000000	76,978307
860,000000	76,891725
859,000000	76,790576
858,000000	76,669062
857,000000	76,534047
856,000000	76,394755
855,000000	76,253697
854,000000	76,116539
853,000000	75,999302
852,000000	75,915293
851,000000	75,864950
850,000000	75,847872
849,000000	75,874549
848,000000	75,953322
847,000000	76,074578
846,000000	76,221040
845,000000	76,385796
844,000000	76,570029
843,000000	76,770793
842,000000	76,983103
841,000000	77,206441
840,000000	77,437267
839,000000	77,662410
838,000000	77,869905
837,000000	78,058236
836,000000	78,225226
835,000000	78,359032
834,000000	78,450854
833,000000	78,506960
832,000000	78,537091
831,000000	78,539898
830,000000	78,510829
829,000000	78,453490
828,000000	78,372162
827,000000	78,262738
826,000000	78,122293
825,000000	77,960188
824,000000	77,789531
823,000000	77,616457
822,000000	77,445253
821,000000	77,282227
820,000000	77,126939
819,000000	76,971291
818,000000	76,815102
817,000000	76,671434
816,000000	76,549870
815,000000	76,445270
814,000000	76,349472
813,000000	76,261480
812,000000	76,177156
811,000000	76,080647
810,000000	75,956359
809,000000	75,799890
808,000000	75,608538
807,000000	75,372762
806,000000	75,085496
805,000000	74,750048
804,000000	74,370716
803,000000	73,946348
802,000000	73,481069
801,000000	72,991144
800,000000	72,498046
799,000000	72,031579
798,000000	71,649161
797,000000	71,430582
796,000000	71,427700
795,000000	71,613528
794,000000	71,886833
793,000000	72,123527
792,000000	72,225897
791,000000	72,156702
790,000000	71,961114
789,000000	71,750020
788,000000	71,633152
787,000000	71,651500
786,000000	71,769328
785,000000	71,919979
784,000000	72,048522
783,000000	72,124974
782,000000	72,144666
781,000000	72,122747
780,000000	72,077320
779,000000	72,015292
778,000000	71,937318
777,000000	71,848813
776,000000	71,755734
775,000000	71,655046
774,000000	71,540984
773,000000	71,417262
772,000000	71,293242
771,000000	71,171167
770,000000	71,046317
769,000000	70,916310
768,000000	70,780709
767,000000	70,634384
766,000000	70,470150
765,000000	70,285956
764,000000	70,083560
763,000000	69,865391
762,000000	69,640460
761,000000	69,427092
760,000000	69,239809
759,000000	69,077122
758,000000	68,930925
757,000000	68,802614
756,000000	68,699023
755,000000	68,616474
754,000000	68,540688
753,000000	68,460761
752,000000	68,372843
751,000000	68,273024
750,000000	68,158247
749,000000	68,033176
748,000000	67,905893
747,000000	67,777434
746,000000	67,644112
745,000000	67,507641
744,000000	67,373033
743,000000	67,238693
742,000000	67,099353
741,000000	66,957389
740,000000	66,820220
739,000000	66,687003
738,000000	66,548994
737,000000	66,403262
736,000000	66,255367
735,000000	66,107253
734,000000	65,953079
733,000000	65,789446
732,000000	65,620600
731,000000	65,450983
730,000000	65,280666
729,000000	65,110117
728,000000	64,941078
727,000000	64,770787
726,000000	64,592923
725,000000	64,406717
724,000000	64,219277
723,000000	64,037791
722,000000	63,865311
721,000000	63,703934
720,000000	63,553631
719,000000	63,407020
718,000000	63,254167
717,000000	63,093605
716,000000	62,931610
715,000000	62,771654
714,000000	62,612165
713,000000	62,453805
712,000000	62,299841
711,000000	62,148016
710,000000	61,990930
709,000000	61,826186
708,000000	61,657840
707,000000	61,486954
706,000000	61,310318
705,000000	61,129966
704,000000	60,954626
703,000000	60,789197
702,000000	60,631230
701,000000	60,479777
700,000000	60,337298
699,000000	60,200792
698,000000	60,062607
697,000000	59,923145
696,000000	59,790870
695,000000	59,665291
694,000000	59,531779
693,000000	59,379761
692,000000	59,215041
691,000000	59,047181
690,000000	58,875528
689,000000	58,694302
688,000000	58,501443
687,000000	58,295085
686,000000	58,072019
685,000000	57,837693
684,000000	57,606349
683,000000	57,383479
682,000000	57,160728
681,000000	56,934747
680,000000	56,715865
679,000000	56,509883
678,000000	56,308367
677,000000	56,107318
676,000000	55,917791
675,000000	55,747351
674,000000	55,588810
673,000000	55,441901
672,000000	55,321075
671,000000	55,230261
670,000000	55,146803
669,000000	55,046503
668,000000	54,934067
667,000000	54,828238
666,000000	54,748099
665,000000	54,694793
664,000000	54,647906
663,000000	54,594207
662,000000	54,526247
661,000000	54,446497
660,000000	54,368284
659,000000	54,294915
658,000000	54,213986
657,000000	54,117933
656,000000	54,019229
655,000000	53,932833
654,000000	53,855726
653,000000	53,775415
652,000000	53,687456
651,000000	53,594028
650,000000	53,497552
649,000000	53,405597
648,000000	53,329147
647,000000	53,266142
646,000000	53,198764
645,000000	53,116051
644,000000	53,025579
643,000000	52,935268
642,000000	52,841562
641,000000	52,745951
640,000000	52,665293
639,000000	52,610730
638,000000	52,570781
637,000000	52,528783
636,000000	52,483149
635,000000	52,436723
634,000000	52,381554
633,000000	52,310035
632,000000	52,228022
631,000000	52,143843
630,000000	52,057173
629,000000	51,969530
628,000000	51,890744
627,000000	51,823830
626,000000	51,757751
625,000000	51,687068
624,000000	51,622607
623,000000	51,569364
622,000000	51,511411
621,000000	51,434234
620,000000	51,346087
619,000000	51,263245
618,000000	51,189761
617,000000	51,125264
616,000000	51,076953
615,000000	51,047558
614,000000	51,025684
613,000000	51,002205
612,000000	50,981582
611,000000	50,964929
610,000000	50,940650
609,000000	50,905388
608,000000	50,874763
607,000000	50,858261
606,000000	50,842358
605,000000	50,813832
604,000000	50,779038
603,000000	50,744253
602,000000	50,699603
601,000000	50,640670
600,000000	50,584097
599,000000	50,543481
598,000000	50,509103
597,000000	50,469152
596,000000	50,430231
595,000000	50,400037
594,000000	50,370601
593,000000	50,335775
592,000000	50,307133
591,000000	50,294992
590,000000	50,291994
589,000000	50,290438
588,000000	50,293382
587,000000	50,295782
586,000000	50,280257
585,000000	50,245670
584,000000	50,215165
583,000000	50,200242
582,000000	50,181716
581,000000	50,140499
580,000000	50,081546
579,000000	50,012826
578,000000	49,927767
577,000000	49,823895
576,000000	49,712937
575,000000	49,597339
574,000000	49,461856
573,000000	49,303695
572,000000	49,142613
571,000000	48,988901
570,000000	48,827965
569,000000	48,651872
568,000000	48,479494
567,000000	48,325910
566,000000	48,181282
565,000000	48,040669
564,000000	47,923717
563,000000	47,840147
562,000000	47,764936
561,000000	47,673253
560,000000	47,573572
559,000000	47,482585
558,000000	47,396063
557,000000	47,307228
556,000000	47,224574
555,000000	47,147335
554,000000	47,054762
553,000000	46,945209
552,000000	46,853145
551,000000	46,801083
550,000000	46,763623
549,000000	46,706783
548,000000	46,630689
547,000000	46,545082
546,000000	46,438546
545,000000	46,306617
544,000000	46,180788
543,000000	46,097124
542,000000	46,060975
541,000000	46,066154
540,000000	46,118002
539,000000	46,208253
538,000000	46,297322
537,000000	46,352558
536,000000	46,378393
535,000000	46,385747
534,000000	46,366106
533,000000	46,321002
532,000000	46,281971
531,000000	46,271966
530,000000	46,276440
529,000000	46,277340
528,000000	46,283352
527,000000	46,301806
526,000000	46,314644
525,000000	46,314063
524,000000	46,325695
523,000000	46,365461
522,000000	46,414663
521,000000	46,461280
520,000000	46,527643
519,000000	46,632201
518,000000	46,755665
517,000000	46,875241
516,000000	46,995270
515,000000	47,113782
514,000000	47,206199
513,000000	47,267462
512,000000	47,327132
511,000000	47,400663
510,000000	47,464725
509,000000	47,503590
508,000000	47,537090
507,000000	47,575710
506,000000	47,592944
505,000000	47,573282
504,000000	47,543231
503,000000	47,525776
502,000000	47,503692
501,000000	47,457373
500,000000	47,399439
499,000000	47,342412
498,000000	47,277490
497,000000	47,205878
496,000000	47,147530
495,000000	47,099383
494,000000	47,028144
493,000000	46,926226
492,000000	46,829338
491,000000	46,754778
490,000000	46,673593
489,000000	46,573573
488,000000	46,494178
487,000000	46,466786
486,000000	46,467386
485,000000	46,460812
484,000000	46,454674
483,000000	46,470189
482,000000	46,499729
481,000000	46,532531
480,000000	46,578845
479,000000	46,638226
478,000000	46,688300
477,000000	46,731197
476,000000	46,804992
475,000000	46,920870
474,000000	47,034635
473,000000	47,108541
472,000000	47,160136
471,000000	47,213127
470,000000	47,258768
469,000000	47,308730
468,000000	47,412806
467,000000	47,588665
466,000000	47,787371
465,000000	47,966353
464,000000	48,135616
463,000000	48,301285
462,000000	48,437811
461,000000	48,545328
460,000000	48,665672
459,000000	48,811678
458,000000	48,938900
457,000000	49,030577
456,000000	49,133109
455,000000	49,255620
454,000000	49,353743
453,000000	49,423114
452,000000	49,517539
451,000000	49,652127
450,000000	49,767882
449,000000	49,830500
448,000000	49,872550
447,000000	49,919000
446,000000	49,954627
445,000000	49,991427
444,000000	50,079176
443,000000	50,206283
442,000000	50,286284
441,000000	50,294567
440,000000	50,297146
439,000000	50,313477
438,000000	50,281130
437,000000	50,179282
436,000000	50,085064
435,000000	50,045530
434,000000	49,988000
433,000000	49,835660
432,000000	49,599473
431,000000	49,315333
430,000000	49,002166
429,000000	48,726207
428,000000	48,603376
427,000000	48,662844
426,000000	48,798760
425,000000	48,939278
424,000000	49,146748
423,000000	49,442201
422,000000	49,712211
421,000000	49,901890
420,000000	50,117168
419,000000	50,390830
418,000000	50,537740
417,000000	50,529449
416,000000	50,543652
415,000000	50,595864
414,000000	50,551993
413,000000	50,411559
412,000000	50,380222
411,000000	50,554129
410,000000	50,737801
409,000000	50,750007
408,000000	50,670553
407,000000	50,628237
406,000000	50,577709
405,000000	50,476577
404,000000	50,445211
403,000000	50,567156
402,000000	50,711986
401,000000	50,785362
400,000000	50,867487
