# Supplementary material for: Controlled Release of D-Limonene from Biodegradable Films with Enzymatic Treatment
Source: Polymers (Basel). 2025 Aug 17;17(16):2238. doi: 10.3390/polym17162238 (PMC12389446; doi:10.3390/polym17162238)
Supplement: Supplementary file 1 [file polymers-17-02238-s001.zip › release_profiles_data/X76.asc]

PE IR       SUBTECH     SPECTRUM    ASCII       PEDS        4.00        
   -1
X76_2.asc
25/07/08
12:24:26.00
25/07/08
12:24:26.00
Administrator
Sample 024 By Administrator Date �������, ����� 08 2025
400,000000
#HDR
-1
-1
#GR
cm-1
%T
1.0
0.0
4000,000000
-1,000000
3601
8
99,575356
43,129188
#DATA
4000,000000	99,080948
3999,000000	99,079638
3998,000000	99,078328
3997,000000	99,077016
3996,000000	99,076274
3995,000000	99,077046
3994,000000	99,078873
3993,000000	99,079718
3992,000000	99,079088
3991,000000	99,079052
3990,000000	99,081811
3989,000000	99,086583
3988,000000	99,090109
3987,000000	99,090015
3986,000000	99,086706
3985,000000	99,082257
3984,000000	99,078645
3983,000000	99,077232
3982,000000	99,078743
3981,000000	99,082579
3980,000000	99,086435
3979,000000	99,087759
3978,000000	99,086027
3977,000000	99,083349
3976,000000	99,082779
3975,000000	99,085935
3974,000000	99,091829
3973,000000	99,097696
3972,000000	99,100918
3971,000000	99,100989
3970,000000	99,099856
3969,000000	99,100373
3968,000000	99,103948
3967,000000	99,109023
3966,000000	99,112120
3965,000000	99,110675
3964,000000	99,105991
3963,000000	99,102991
3962,000000	99,105963
3961,000000	99,113904
3960,000000	99,120963
3959,000000	99,122787
3958,000000	99,120772
3957,000000	99,119541
3956,000000	99,121855
3955,000000	99,126648
3954,000000	99,131572
3953,000000	99,134869
3952,000000	99,135663
3951,000000	99,134151
3950,000000	99,132938
3949,000000	99,137270
3948,000000	99,149433
3947,000000	99,162584
3946,000000	99,165070
3945,000000	99,153425
3944,000000	99,139006
3943,000000	99,138528
3942,000000	99,155722
3941,000000	99,174356
3940,000000	99,176021
3939,000000	99,162587
3938,000000	99,151163
3937,000000	99,151629
3936,000000	99,157660
3935,000000	99,157267
3934,000000	99,148077
3933,000000	99,139023
3932,000000	99,140991
3931,000000	99,157136
3930,000000	99,179246
3929,000000	99,194826
3928,000000	99,195310
3927,000000	99,181367
3926,000000	99,165724
3925,000000	99,165915
3924,000000	99,186692
3923,000000	99,211489
3922,000000	99,221019
3921,000000	99,214013
3920,000000	99,200911
3919,000000	99,188150
3918,000000	99,178717
3917,000000	99,177831
3916,000000	99,186809
3915,000000	99,195348
3914,000000	99,191543
3913,000000	99,177454
3912,000000	99,166127
3911,000000	99,168469
3910,000000	99,186005
3909,000000	99,212755
3908,000000	99,242073
3907,000000	99,268771
3906,000000	99,291609
3905,000000	99,314300
3904,000000	99,341534
3903,000000	99,364723
3902,000000	99,361391
3901,000000	99,325523
3900,000000	99,283555
3899,000000	99,264547
3898,000000	99,266487
3897,000000	99,267663
3896,000000	99,259447
3895,000000	99,249406
3894,000000	99,240187
3893,000000	99,229870
3892,000000	99,232888
3891,000000	99,272009
3890,000000	99,331247
3889,000000	99,357376
3888,000000	99,328669
3887,000000	99,276421
3886,000000	99,251482
3885,000000	99,279438
3884,000000	99,323770
3883,000000	99,325144
3882,000000	99,282288
3881,000000	99,248280
3880,000000	99,266483
3879,000000	99,319438
3878,000000	99,345451
3877,000000	99,319952
3876,000000	99,279614
3875,000000	99,272621
3874,000000	99,314456
3873,000000	99,368074
3872,000000	99,377650
3871,000000	99,341465
3870,000000	99,321765
3869,000000	99,355860
3868,000000	99,391224
3867,000000	99,367369
3866,000000	99,305758
3865,000000	99,262139
3864,000000	99,259593
3863,000000	99,280729
3862,000000	99,294881
3861,000000	99,294218
3860,000000	99,296196
3859,000000	99,321581
3858,000000	99,383470
3857,000000	99,474766
3856,000000	99,558583
3855,000000	99,575356
3854,000000	99,508080
3853,000000	99,449023
3852,000000	99,450684
3851,000000	99,416439
3850,000000	99,321828
3849,000000	99,244688
3848,000000	99,219588
3847,000000	99,228644
3846,000000	99,247525
3845,000000	99,269106
3844,000000	99,299727
3843,000000	99,343402
3842,000000	99,387918
3841,000000	99,412883
3840,000000	99,412378
3839,000000	99,400686
3838,000000	99,396995
3837,000000	99,402139
3836,000000	99,397954
3835,000000	99,370757
3834,000000	99,327962
3833,000000	99,288933
3832,000000	99,270454
3831,000000	99,273640
3830,000000	99,279880
3829,000000	99,270631
3828,000000	99,253397
3827,000000	99,258665
3826,000000	99,305686
3825,000000	99,371326
3824,000000	99,407680
3823,000000	99,390110
3822,000000	99,346411
3821,000000	99,347309
3820,000000	99,413181
3819,000000	99,452735
3818,000000	99,403530
3817,000000	99,315338
3816,000000	99,264906
3815,000000	99,271981
3814,000000	99,283343
3813,000000	99,260819
3812,000000	99,238383
3811,000000	99,252644
3810,000000	99,287924
3809,000000	99,306403
3808,000000	99,301499
3807,000000	99,313064
3806,000000	99,366078
3805,000000	99,414879
3804,000000	99,406283
3803,000000	99,349488
3802,000000	99,300726
3801,000000	99,313564
3800,000000	99,359525
3799,000000	99,352791
3798,000000	99,288299
3797,000000	99,232197
3796,000000	99,220382
3795,000000	99,234082
3794,000000	99,235310
3793,000000	99,215985
3792,000000	99,196854
3791,000000	99,193375
3790,000000	99,202376
3789,000000	99,213164
3788,000000	99,217061
3787,000000	99,211870
3786,000000	99,205619
3785,000000	99,213446
3784,000000	99,240267
3783,000000	99,267998
3782,000000	99,272551
3781,000000	99,251250
3780,000000	99,226458
3779,000000	99,222784
3778,000000	99,235914
3777,000000	99,238750
3776,000000	99,225637
3775,000000	99,219514
3774,000000	99,234250
3773,000000	99,255023
3772,000000	99,260542
3771,000000	99,252328
3770,000000	99,252668
3769,000000	99,267150
3768,000000	99,268386
3767,000000	99,239211
3766,000000	99,207075
3765,000000	99,207532
3764,000000	99,236749
3763,000000	99,258354
3762,000000	99,252112
3761,000000	99,231140
3760,000000	99,217868
3759,000000	99,225311
3758,000000	99,253491
3757,000000	99,293079
3756,000000	99,336146
3755,000000	99,379238
3754,000000	99,418482
3753,000000	99,439354
3752,000000	99,423674
3751,000000	99,386219
3750,000000	99,377232
3749,000000	99,407478
3748,000000	99,431825
3747,000000	99,417843
3746,000000	99,365879
3745,000000	99,306730
3744,000000	99,300121
3743,000000	99,335166
3742,000000	99,321325
3741,000000	99,265084
3740,000000	99,243939
3739,000000	99,269906
3738,000000	99,299752
3737,000000	99,301644
3736,000000	99,292631
3735,000000	99,304273
3734,000000	99,324370
3733,000000	99,314920
3732,000000	99,275894
3731,000000	99,232612
3730,000000	99,190932
3729,000000	99,147610
3728,000000	99,112882
3727,000000	99,103053
3726,000000	99,120752
3725,000000	99,145602
3724,000000	99,153797
3723,000000	99,146488
3722,000000	99,139148
3721,000000	99,136309
3720,000000	99,130262
3719,000000	99,121382
3718,000000	99,122838
3717,000000	99,143251
3716,000000	99,175882
3715,000000	99,205091
3714,000000	99,217314
3713,000000	99,203119
3712,000000	99,167672
3711,000000	99,135608
3710,000000	99,116642
3709,000000	99,092343
3708,000000	99,055801
3707,000000	99,023471
3706,000000	99,008061
3705,000000	99,003639
3704,000000	98,996245
3703,000000	98,979998
3702,000000	98,965323
3701,000000	98,964489
3700,000000	98,966530
3699,000000	98,949598
3698,000000	98,916702
3697,000000	98,893485
3696,000000	98,897394
3695,000000	98,922944
3694,000000	98,954456
3693,000000	98,982204
3692,000000	98,998127
3691,000000	98,988680
3690,000000	98,948935
3689,000000	98,900016
3688,000000	98,861831
3687,000000	98,815093
3686,000000	98,742097
3685,000000	98,666738
3684,000000	98,620218
3683,000000	98,604898
3682,000000	98,603089
3681,000000	98,607117
3680,000000	98,628889
3679,000000	98,667548
3678,000000	98,684514
3677,000000	98,635728
3676,000000	98,544901
3675,000000	98,506627
3674,000000	98,521434
3673,000000	98,479892
3672,000000	98,358934
3671,000000	98,222135
3670,000000	98,127089
3669,000000	98,092654
3668,000000	98,067051
3667,000000	97,998485
3666,000000	97,908021
3665,000000	97,832414
3664,000000	97,777499
3663,000000	97,734768
3662,000000	97,702443
3661,000000	97,683898
3660,000000	97,673149
3659,000000	97,650387
3658,000000	97,599485
3657,000000	97,532875
3656,000000	97,490001
3655,000000	97,487268
3654,000000	97,495009
3653,000000	97,489778
3652,000000	97,469114
3651,000000	97,419463
3650,000000	97,326558
3649,000000	97,215884
3648,000000	97,126676
3647,000000	97,054709
3646,000000	96,973874
3645,000000	96,878247
3644,000000	96,781261
3643,000000	96,700085
3642,000000	96,641949
3641,000000	96,597573
3640,000000	96,551339
3639,000000	96,498272
3638,000000	96,445707
3637,000000	96,396193
3636,000000	96,346396
3635,000000	96,305085
3634,000000	96,292263
3633,000000	96,308935
3632,000000	96,319106
3631,000000	96,273771
3630,000000	96,150985
3629,000000	96,000275
3628,000000	95,902084
3627,000000	95,833120
3626,000000	95,731043
3625,000000	95,623830
3624,000000	95,557090
3623,000000	95,526538
3622,000000	95,498461
3621,000000	95,444076
3620,000000	95,362139
3619,000000	95,279587
3618,000000	95,214169
3617,000000	95,145976
3616,000000	95,055040
3615,000000	94,952903
3614,000000	94,863499
3613,000000	94,798459
3612,000000	94,742912
3611,000000	94,665718
3610,000000	94,551348
3609,000000	94,415796
3608,000000	94,291387
3607,000000	94,195017
3606,000000	94,113531
3605,000000	94,028871
3604,000000	93,939172
3603,000000	93,849135
3602,000000	93,760307
3601,000000	93,673874
3600,000000	93,591682
3599,000000	93,510872
3598,000000	93,423750
3597,000000	93,325014
3596,000000	93,216854
3595,000000	93,110410
3594,000000	93,019027
3593,000000	92,946351
3592,000000	92,882083
3591,000000	92,811263
3590,000000	92,718386
3589,000000	92,593341
3588,000000	92,449463
3587,000000	92,321632
3586,000000	92,217456
3585,000000	92,107214
3584,000000	91,978963
3583,000000	91,849852
3582,000000	91,733663
3581,000000	91,628693
3580,000000	91,527311
3579,000000	91,423851
3578,000000	91,315420
3577,000000	91,201665
3576,000000	91,084804
3575,000000	90,969620
3574,000000	90,861156
3573,000000	90,763562
3572,000000	90,678314
3571,000000	90,599899
3570,000000	90,512207
3569,000000	90,394468
3568,000000	90,242350
3567,000000	90,084003
3566,000000	89,948509
3565,000000	89,824522
3564,000000	89,688212
3563,000000	89,541702
3562,000000	89,399278
3561,000000	89,267786
3560,000000	89,146028
3559,000000	89,030020
3558,000000	88,915858
3557,000000	88,800953
3556,000000	88,683515
3555,000000	88,561004
3554,000000	88,432131
3553,000000	88,301222
3552,000000	88,176724
3551,000000	88,060115
3550,000000	87,942063
3549,000000	87,813050
3548,000000	87,672233
3547,000000	87,525729
3546,000000	87,381356
3545,000000	87,243085
3544,000000	87,109561
3543,000000	86,978108
3542,000000	86,848234
3541,000000	86,720381
3540,000000	86,593538
3539,000000	86,464901
3538,000000	86,332466
3537,000000	86,197972
3536,000000	86,066389
3535,000000	85,940032
3534,000000	85,815615
3533,000000	85,689207
3532,000000	85,560637
3531,000000	85,431257
3530,000000	85,299741
3529,000000	85,164314
3528,000000	85,026267
3527,000000	84,887862
3526,000000	84,747932
3525,000000	84,604879
3524,000000	84,462398
3523,000000	84,326848
3522,000000	84,198412
3521,000000	84,070201
3520,000000	83,937765
3519,000000	83,804153
3518,000000	83,674127
3517,000000	83,547575
3516,000000	83,421508
3515,000000	83,295130
3514,000000	83,169244
3513,000000	83,042363
3512,000000	82,911166
3511,000000	82,775523
3510,000000	82,640286
3509,000000	82,511019
3508,000000	82,387584
3507,000000	82,263719
3506,000000	82,132769
3505,000000	81,993335
3504,000000	81,850345
3503,000000	81,711439
3502,000000	81,579989
3501,000000	81,452622
3500,000000	81,324745
3499,000000	81,195056
3498,000000	81,064409
3497,000000	80,933900
3496,000000	80,804920
3495,000000	80,678594
3494,000000	80,554563
3493,000000	80,431644
3492,000000	80,309027
3491,000000	80,185415
3490,000000	80,058222
3489,000000	79,926326
3488,000000	79,793269
3487,000000	79,664533
3486,000000	79,541075
3485,000000	79,418079
3484,000000	79,290462
3483,000000	79,157539
3482,000000	79,022540
3481,000000	78,889616
3480,000000	78,761084
3479,000000	78,636273
3478,000000	78,512121
3477,000000	78,385861
3476,000000	78,257602
3475,000000	78,129457
3474,000000	78,002105
3473,000000	77,873882
3472,000000	77,743727
3471,000000	77,612712
3470,000000	77,482108
3469,000000	77,352156
3468,000000	77,223590
3467,000000	77,098099
3466,000000	76,975928
3465,000000	76,854659
3464,000000	76,731610
3463,000000	76,605992
3462,000000	76,478321
3461,000000	76,349316
3460,000000	76,220084
3459,000000	76,092047
3458,000000	75,965729
3457,000000	75,840596
3456,000000	75,716287
3455,000000	75,592822
3454,000000	75,470172
3453,000000	75,349010
3452,000000	75,230884
3451,000000	75,115546
3450,000000	74,998852
3449,000000	74,876508
3448,000000	74,749581
3447,000000	74,623443
3446,000000	74,500306
3445,000000	74,376676
3444,000000	74,249834
3443,000000	74,122314
3442,000000	73,997848
3441,000000	73,876445
3440,000000	73,755389
3439,000000	73,633306
3438,000000	73,511379
3437,000000	73,391403
3436,000000	73,274131
3435,000000	73,158767
3434,000000	73,043439
3433,000000	72,926581
3432,000000	72,808167
3431,000000	72,689460
3430,000000	72,571663
3429,000000	72,455615
3428,000000	72,341941
3427,000000	72,230811
3426,000000	72,121545
3425,000000	72,012919
3424,000000	71,903661
3423,000000	71,792556
3422,000000	71,679132
3421,000000	71,564726
3420,000000	71,451894
3419,000000	71,341915
3418,000000	71,233724
3417,000000	71,125710
3416,000000	71,017528
3415,000000	70,909809
3414,000000	70,803334
3413,000000	70,699055
3412,000000	70,597755
3411,000000	70,498981
3410,000000	70,401196
3409,000000	70,303623
3408,000000	70,206880
3407,000000	70,111163
3406,000000	70,014983
3405,000000	69,916750
3404,000000	69,816946
3403,000000	69,717721
3402,000000	69,620892
3401,000000	69,526841
3400,000000	69,434962
3399,000000	69,344612
3398,000000	69,255662
3397,000000	69,168284
3396,000000	69,081741
3395,000000	68,993902
3394,000000	68,903198
3393,000000	68,811113
3392,000000	68,721419
3391,000000	68,636473
3390,000000	68,555433
3389,000000	68,476417
3388,000000	68,398555
3387,000000	68,321091
3386,000000	68,242337
3385,000000	68,160960
3384,000000	68,077540
3383,000000	67,993736
3382,000000	67,910612
3381,000000	67,828595
3380,000000	67,748042
3379,000000	67,668764
3378,000000	67,589521
3377,000000	67,509118
3376,000000	67,427534
3375,000000	67,345361
3374,000000	67,262645
3373,000000	67,178978
3372,000000	67,094136
3371,000000	67,007903
3370,000000	66,919901
3369,000000	66,830314
3368,000000	66,740231
3367,000000	66,650542
3366,000000	66,560956
3365,000000	66,470600
3364,000000	66,378968
3363,000000	66,285763
3362,000000	66,190762
3361,000000	66,094348
3360,000000	65,997290
3359,000000	65,899540
3358,000000	65,800262
3357,000000	65,699467
3356,000000	65,598204
3355,000000	65,496571
3354,000000	65,392973
3353,000000	65,286368
3352,000000	65,178024
3351,000000	65,070003
3350,000000	64,963050
3349,000000	64,857044
3348,000000	64,752249
3347,000000	64,648777
3346,000000	64,545783
3345,000000	64,442333
3344,000000	64,338539
3343,000000	64,235023
3342,000000	64,132077
3341,000000	64,030220
3340,000000	63,930622
3339,000000	63,833932
3338,000000	63,739458
3337,000000	63,646334
3336,000000	63,554689
3335,000000	63,464918
3334,000000	63,376711
3333,000000	63,289850
3332,000000	63,205082
3331,000000	63,123267
3330,000000	63,044393
3329,000000	62,968121
3328,000000	62,894577
3327,000000	62,823808
3326,000000	62,755253
3325,000000	62,688479
3324,000000	62,623717
3323,000000	62,561233
3322,000000	62,500900
3321,000000	62,442957
3320,000000	62,388428
3319,000000	62,338044
3318,000000	62,291387
3317,000000	62,247353
3316,000000	62,204902
3315,000000	62,163423
3314,000000	62,123089
3313,000000	62,085025
3312,000000	62,050012
3311,000000	62,017023
3310,000000	61,984343
3309,000000	61,951990
3308,000000	61,921711
3307,000000	61,894411
3306,000000	61,869138
3305,000000	61,845073
3304,000000	61,822623
3303,000000	61,802101
3302,000000	61,782895
3301,000000	61,764546
3300,000000	61,747514
3299,000000	61,732187
3298,000000	61,718433
3297,000000	61,706522
3296,000000	61,697032
3295,000000	61,689467
3294,000000	61,682245
3293,000000	61,674682
3292,000000	61,667691
3291,000000	61,661965
3290,000000	61,657141
3289,000000	61,653264
3288,000000	61,651532
3287,000000	61,652816
3286,000000	61,656651
3285,000000	61,662537
3284,000000	61,670776
3283,000000	61,681397
3282,000000	61,693527
3281,000000	61,706526
3280,000000	61,720825
3279,000000	61,736974
3278,000000	61,754971
3277,000000	61,775040
3276,000000	61,797844
3275,000000	61,823293
3274,000000	61,850231
3273,000000	61,878013
3272,000000	61,907380
3271,000000	61,939110
3270,000000	61,972842
3269,000000	62,007865
3268,000000	62,044104
3267,000000	62,081925
3266,000000	62,121754
3265,000000	62,164227
3264,000000	62,209731
3263,000000	62,257410
3262,000000	62,305638
3261,000000	62,353742
3260,000000	62,402598
3259,000000	62,453293
3258,000000	62,505887
3257,000000	62,559721
3256,000000	62,614041
3255,000000	62,668174
3254,000000	62,722129
3253,000000	62,777114
3252,000000	62,834592
3251,000000	62,894713
3250,000000	62,956385
3249,000000	63,018667
3248,000000	63,080892
3247,000000	63,141850
3246,000000	63,200447
3245,000000	63,257457
3244,000000	63,315189
3243,000000	63,375018
3242,000000	63,436601
3241,000000	63,499552
3240,000000	63,564273
3239,000000	63,630714
3238,000000	63,697581
3237,000000	63,763689
3236,000000	63,829167
3235,000000	63,894794
3234,000000	63,961174
3233,000000	64,028884
3232,000000	64,098337
3231,000000	64,168906
3230,000000	64,239171
3229,000000	64,308683
3228,000000	64,378647
3227,000000	64,450508
3226,000000	64,524663
3225,000000	64,600822
3224,000000	64,678578
3223,000000	64,757053
3222,000000	64,835011
3221,000000	64,912070
3220,000000	64,989236
3219,000000	65,067869
3218,000000	65,148460
3217,000000	65,230719
3216,000000	65,314344
3215,000000	65,399255
3214,000000	65,485756
3213,000000	65,574566
3212,000000	65,666129
3211,000000	65,759817
3210,000000	65,854437
3209,000000	65,949756
3208,000000	66,046657
3207,000000	66,145807
3206,000000	66,247071
3205,000000	66,350274
3204,000000	66,455620
3203,000000	66,563075
3202,000000	66,672085
3201,000000	66,782209
3200,000000	66,893282
3199,000000	67,004993
3198,000000	67,117201
3197,000000	67,230745
3196,000000	67,347154
3195,000000	67,467048
3194,000000	67,589647
3193,000000	67,713922
3192,000000	67,839427
3191,000000	67,966042
3190,000000	68,093616
3189,000000	68,222151
3188,000000	68,351570
3187,000000	68,481264
3186,000000	68,610683
3185,000000	68,740504
3184,000000	68,872396
3183,000000	69,007289
3182,000000	69,144569
3181,000000	69,283040
3180,000000	69,421838
3179,000000	69,560235
3178,000000	69,697787
3177,000000	69,835042
3176,000000	69,973307
3175,000000	70,113276
3174,000000	70,254529
3173,000000	70,396592
3172,000000	70,539552
3171,000000	70,683401
3170,000000	70,827636
3169,000000	70,971968
3168,000000	71,116758
3167,000000	71,262298
3166,000000	71,408292
3165,000000	71,554384
3164,000000	71,700539
3163,000000	71,846576
3162,000000	71,992051
3161,000000	72,136936
3160,000000	72,281710
3159,000000	72,426408
3158,000000	72,570481
3157,000000	72,713940
3156,000000	72,857667
3155,000000	73,002099
3154,000000	73,146456
3153,000000	73,289825
3152,000000	73,432270
3151,000000	73,574424
3150,000000	73,716836
3149,000000	73,860169
3148,000000	74,004984
3147,000000	74,150604
3146,000000	74,295003
3145,000000	74,436658
3144,000000	74,575903
3143,000000	74,713896
3142,000000	74,851032
3141,000000	74,987075
3140,000000	75,122127
3139,000000	75,256704
3138,000000	75,391163
3137,000000	75,525631
3136,000000	75,659960
3135,000000	75,793168
3134,000000	75,923702
3133,000000	76,051068
3132,000000	76,176628
3131,000000	76,301778
3130,000000	76,425906
3129,000000	76,547359
3128,000000	76,665791
3127,000000	76,782311
3126,000000	76,897735
3125,000000	77,011938
3124,000000	77,124755
3123,000000	77,236103
3122,000000	77,345317
3121,000000	77,451516
3120,000000	77,554560
3119,000000	77,654881
3118,000000	77,752327
3117,000000	77,846043
3116,000000	77,935579
3115,000000	78,021223
3114,000000	78,103491
3113,000000	78,183129
3112,000000	78,261448
3111,000000	78,339581
3110,000000	78,417157
3109,000000	78,492623
3108,000000	78,564882
3107,000000	78,633914
3106,000000	78,700180
3105,000000	78,764184
3104,000000	78,826330
3103,000000	78,886442
3102,000000	78,943634
3101,000000	78,997392
3100,000000	79,048223
3099,000000	79,096719
3098,000000	79,142482
3097,000000	79,184435
3096,000000	79,222073
3095,000000	79,255738
3094,000000	79,286072
3093,000000	79,313653
3092,000000	79,338599
3091,000000	79,360093
3090,000000	79,377006
3089,000000	79,390099
3088,000000	79,403204
3087,000000	79,421545
3086,000000	79,449212
3085,000000	79,488726
3084,000000	79,541822
3083,000000	79,608858
3082,000000	79,687669
3081,000000	79,773940
3080,000000	79,863295
3079,000000	79,952756
3078,000000	80,040656
3077,000000	80,126605
3076,000000	80,211689
3075,000000	80,298243
3074,000000	80,389359
3073,000000	80,488534
3072,000000	80,599213
3071,000000	80,723135
3070,000000	80,859065
3069,000000	81,003608
3068,000000	81,153021
3067,000000	81,304568
3066,000000	81,456701
3065,000000	81,608811
3064,000000	81,760688
3063,000000	81,911730
3062,000000	82,061106
3061,000000	82,208733
3060,000000	82,355451
3059,000000	82,501732
3058,000000	82,646827
3057,000000	82,789776
3056,000000	82,930825
3055,000000	83,070997
3054,000000	83,210695
3053,000000	83,349540
3052,000000	83,487105
3051,000000	83,623116
3050,000000	83,757434
3049,000000	83,890721
3048,000000	84,024687
3047,000000	84,160747
3046,000000	84,298646
3045,000000	84,437171
3044,000000	84,575746
3043,000000	84,714417
3042,000000	84,852628
3041,000000	84,989249
3040,000000	85,123694
3039,000000	85,255770
3038,000000	85,384612
3037,000000	85,508979
3036,000000	85,628687
3035,000000	85,744667
3034,000000	85,857408
3033,000000	85,966584
3032,000000	86,072184
3031,000000	86,174544
3030,000000	86,273075
3029,000000	86,366426
3028,000000	86,454472
3027,000000	86,538567
3026,000000	86,619203
3025,000000	86,695008
3024,000000	86,764453
3023,000000	86,827422
3022,000000	86,884417
3021,000000	86,935255
3020,000000	86,979414
3019,000000	87,016654
3018,000000	87,047043
3017,000000	87,071306
3016,000000	87,091455
3015,000000	87,110317
3014,000000	87,129747
3013,000000	87,149994
3012,000000	87,170715
3011,000000	87,191517
3010,000000	87,211499
3009,000000	87,229450
3008,000000	87,244985
3007,000000	87,258520
3006,000000	87,269823
3005,000000	87,277627
3004,000000	87,280763
3003,000000	87,278557
3002,000000	87,270111
3001,000000	87,254062
3000,000000	87,229347
2999,000000	87,195249
2998,000000	87,150738
2997,000000	87,095128
2996,000000	87,028857
2995,000000	86,952446
2994,000000	86,864938
2993,000000	86,765221
2992,000000	86,655278
2991,000000	86,539702
2990,000000	86,421932
2989,000000	86,302333
2988,000000	86,178506
2987,000000	86,043710
2986,000000	85,883964
2985,000000	85,683521
2984,000000	85,439977
2983,000000	85,174914
2982,000000	84,925778
2981,000000	84,723136
2980,000000	84,573227
2979,000000	84,458285
2978,000000	84,350069
2977,000000	84,223064
2976,000000	84,059515
2975,000000	83,848687
2974,000000	83,587279
2973,000000	83,282913
2972,000000	82,955291
2971,000000	82,628895
2970,000000	82,321026
2969,000000	82,036151
2968,000000	81,772008
2967,000000	81,529962
2966,000000	81,318404
2965,000000	81,147501
2964,000000	81,021836
2963,000000	80,938465
2962,000000	80,889360
2961,000000	80,864623
2960,000000	80,854337
2959,000000	80,849455
2958,000000	80,843150
2957,000000	80,831382
2956,000000	80,812129
2955,000000	80,783443
2954,000000	80,742475
2953,000000	80,686457
2952,000000	80,614138
2951,000000	80,525843
2950,000000	80,422110
2949,000000	80,303237
2948,000000	80,169998
2947,000000	80,024332
2946,000000	79,868822
2945,000000	79,705562
2944,000000	79,535860
2943,000000	79,360948
2942,000000	79,183384
2941,000000	79,007636
2940,000000	78,839143
2939,000000	78,682413
2938,000000	78,539978
2937,000000	78,412812
2936,000000	78,300646
2935,000000	78,201990
2934,000000	78,114792
2933,000000	78,038281
2932,000000	77,974021
2931,000000	77,924548
2930,000000	77,891564
2929,000000	77,875601
2928,000000	77,877044
2927,000000	77,896569
2926,000000	77,934329
2925,000000	77,989488
2924,000000	78,060554
2923,000000	78,146294
2922,000000	78,246281
2921,000000	78,360296
2920,000000	78,487449
2919,000000	78,626025
2918,000000	78,774859
2917,000000	78,934561
2916,000000	79,106529
2915,000000	79,290762
2914,000000	79,484787
2913,000000	79,684853
2912,000000	79,887155
2911,000000	80,087558
2910,000000	80,281073
2909,000000	80,462194
2908,000000	80,626212
2907,000000	80,769748
2906,000000	80,890652
2905,000000	80,987999
2904,000000	81,062106
2903,000000	81,114211
2902,000000	81,146153
2901,000000	81,160215
2900,000000	81,159379
2899,000000	81,145846
2898,000000	81,119914
2897,000000	81,080861
2896,000000	81,027795
2895,000000	80,960210
2894,000000	80,878522
2893,000000	80,785555
2892,000000	80,687365
2891,000000	80,591798
2890,000000	80,505793
2889,000000	80,434095
2888,000000	80,379007
2887,000000	80,340229
2886,000000	80,315544
2885,000000	80,303244
2884,000000	80,304527
2883,000000	80,322596
2882,000000	80,359305
2881,000000	80,413175
2880,000000	80,480805
2879,000000	80,559802
2878,000000	80,650520
2877,000000	80,756104
2876,000000	80,881041
2875,000000	81,028815
2874,000000	81,200105
2873,000000	81,393040
2872,000000	81,604901
2871,000000	81,832650
2870,000000	82,071848
2869,000000	82,315851
2868,000000	82,556940
2867,000000	82,788149
2866,000000	83,003540
2865,000000	83,197970
2864,000000	83,367619
2863,000000	83,510974
2862,000000	83,629033
2861,000000	83,724773
2860,000000	83,803128
2859,000000	83,871635
2858,000000	83,940521
2857,000000	84,021280
2856,000000	84,124266
2855,000000	84,255902
2854,000000	84,417211
2853,000000	84,604533
2852,000000	84,811232
2851,000000	85,028902
2850,000000	85,248044
2849,000000	85,459187
2848,000000	85,654363
2847,000000	85,828124
2846,000000	85,977344
2845,000000	86,101129
2844,000000	86,201174
2843,000000	86,281383
2842,000000	86,346693
2841,000000	86,401954
2840,000000	86,451080
2839,000000	86,496466
2838,000000	86,539545
2837,000000	86,582812
2836,000000	86,632098
2835,000000	86,696418
2834,000000	86,785766
2833,000000	86,909218
2832,000000	87,073083
2831,000000	87,278214
2830,000000	87,518062
2829,000000	87,780218
2828,000000	88,050955
2827,000000	88,318905
2826,000000	88,575631
2825,000000	88,815366
2824,000000	89,035430
2823,000000	89,235611
2822,000000	89,416586
2821,000000	89,579384
2820,000000	89,726395
2819,000000	89,861410
2818,000000	89,987500
2817,000000	90,105622
2816,000000	90,215957
2815,000000	90,319547
2814,000000	90,418005
2813,000000	90,512613
2812,000000	90,604123
2811,000000	90,692764
2810,000000	90,777999
2809,000000	90,859308
2808,000000	90,937716
2807,000000	91,015489
2806,000000	91,094036
2805,000000	91,172979
2804,000000	91,251494
2803,000000	91,329295
2802,000000	91,405928
2801,000000	91,480524
2800,000000	91,552790
2799,000000	91,623173
2798,000000	91,691730
2797,000000	91,758116
2796,000000	91,823009
2795,000000	91,887962
2794,000000	91,953323
2793,000000	92,017713
2792,000000	92,080022
2791,000000	92,140430
2790,000000	92,198945
2789,000000	92,254752
2788,000000	92,307957
2787,000000	92,360313
2786,000000	92,413224
2785,000000	92,466342
2784,000000	92,518941
2783,000000	92,571167
2782,000000	92,622928
2781,000000	92,673154
2780,000000	92,721417
2779,000000	92,769018
2778,000000	92,817264
2777,000000	92,865628
2776,000000	92,912629
2775,000000	92,957475
2774,000000	92,999977
2773,000000	93,040078
2772,000000	93,078499
2771,000000	93,116768
2770,000000	93,155549
2769,000000	93,193781
2768,000000	93,230282
2767,000000	93,265244
2766,000000	93,299469
2765,000000	93,333247
2764,000000	93,366812
2763,000000	93,400807
2762,000000	93,435362
2761,000000	93,469559
2760,000000	93,502500
2759,000000	93,534021
2758,000000	93,564014
2757,000000	93,592228
2756,000000	93,619288
2755,000000	93,646690
2754,000000	93,675097
2753,000000	93,703730
2752,000000	93,731868
2751,000000	93,759613
2750,000000	93,786716
2749,000000	93,812109
2748,000000	93,835338
2747,000000	93,857173
2746,000000	93,878233
2745,000000	93,898436
2744,000000	93,918353
2743,000000	93,939544
2742,000000	93,962713
2741,000000	93,986859
2740,000000	94,010959
2739,000000	94,035032
2738,000000	94,058845
2737,000000	94,081124
2736,000000	94,101029
2735,000000	94,119129
2734,000000	94,136058
2733,000000	94,151545
2732,000000	94,165541
2731,000000	94,178924
2730,000000	94,192341
2729,000000	94,205735
2728,000000	94,219848
2727,000000	94,236912
2726,000000	94,258982
2725,000000	94,286614
2724,000000	94,319683
2723,000000	94,357982
2722,000000	94,400273
2721,000000	94,444321
2720,000000	94,488614
2719,000000	94,532801
2718,000000	94,575881
2717,000000	94,615623
2716,000000	94,650842
2715,000000	94,682887
2714,000000	94,713866
2713,000000	94,744532
2712,000000	94,774507
2711,000000	94,803074
2710,000000	94,829100
2709,000000	94,851685
2708,000000	94,871713
2707,000000	94,891496
2706,000000	94,912063
2705,000000	94,932203
2704,000000	94,950711
2703,000000	94,967957
2702,000000	94,984549
2701,000000	95,000055
2700,000000	95,014036
2699,000000	95,027002
2698,000000	95,039523
2697,000000	95,051766
2696,000000	95,064474
2695,000000	95,078857
2694,000000	95,094778
2693,000000	95,110470
2692,000000	95,124715
2691,000000	95,137819
2690,000000	95,149956
2689,000000	95,160349
2688,000000	95,168837
2687,000000	95,176637
2686,000000	95,184712
2685,000000	95,192867
2684,000000	95,201036
2683,000000	95,209804
2682,000000	95,219045
2681,000000	95,227653
2680,000000	95,235234
2679,000000	95,242390
2678,000000	95,248877
2677,000000	95,253456
2676,000000	95,256171
2675,000000	95,258729
2674,000000	95,261874
2673,000000	95,264479
2672,000000	95,266185
2671,000000	95,268843
2670,000000	95,274142
2669,000000	95,281596
2668,000000	95,289921
2667,000000	95,298566
2666,000000	95,306860
2665,000000	95,313540
2664,000000	95,318485
2663,000000	95,323458
2662,000000	95,330094
2661,000000	95,338628
2660,000000	95,349406
2659,000000	95,363629
2658,000000	95,381408
2657,000000	95,400784
2656,000000	95,419963
2655,000000	95,439069
2654,000000	95,458552
2653,000000	95,477649
2652,000000	95,495772
2651,000000	95,513817
2650,000000	95,532753
2649,000000	95,552229
2648,000000	95,571700
2647,000000	95,591494
2646,000000	95,611869
2645,000000	95,632562
2644,000000	95,654079
2643,000000	95,677606
2642,000000	95,702656
2641,000000	95,726775
2640,000000	95,748660
2639,000000	95,769761
2638,000000	95,791888
2637,000000	95,815156
2636,000000	95,839092
2635,000000	95,863505
2634,000000	95,887351
2633,000000	95,909155
2632,000000	95,929659
2631,000000	95,951717
2630,000000	95,976466
2629,000000	96,001940
2628,000000	96,026327
2627,000000	96,049860
2626,000000	96,072636
2625,000000	96,093806
2624,000000	96,114276
2623,000000	96,136983
2622,000000	96,162685
2621,000000	96,188456
2620,000000	96,211970
2619,000000	96,234364
2618,000000	96,257360
2617,000000	96,280706
2616,000000	96,304257
2615,000000	96,329231
2614,000000	96,355368
2613,000000	96,379990
2612,000000	96,401916
2611,000000	96,423337
2610,000000	96,445863
2609,000000	96,467860
2608,000000	96,487797
2607,000000	96,507003
2606,000000	96,527087
2605,000000	96,547607
2604,000000	96,568274
2603,000000	96,590243
2602,000000	96,613303
2601,000000	96,635053
2600,000000	96,654717
2599,000000	96,674453
2598,000000	96,695117
2597,000000	96,714410
2596,000000	96,731047
2595,000000	96,746947
2594,000000	96,763294
2593,000000	96,778609
2592,000000	96,792697
2591,000000	96,808238
2590,000000	96,825904
2589,000000	96,842135
2588,000000	96,854520
2587,000000	96,865311
2586,000000	96,877032
2585,000000	96,888727
2584,000000	96,899301
2583,000000	96,910378
2582,000000	96,922820
2581,000000	96,934432
2580,000000	96,944122
2579,000000	96,954442
2578,000000	96,967095
2577,000000	96,979694
2576,000000	96,989814
2575,000000	96,998481
2574,000000	97,007021
2573,000000	97,014421
2572,000000	97,020394
2571,000000	97,027030
2570,000000	97,034830
2569,000000	97,041299
2568,000000	97,045974
2567,000000	97,052379
2566,000000	97,062343
2565,000000	97,072949
2564,000000	97,081857
2563,000000	97,090796
2562,000000	97,100854
2561,000000	97,109323
2560,000000	97,114779
2559,000000	97,120452
2558,000000	97,128818
2557,000000	97,137334
2556,000000	97,143248
2555,000000	97,148313
2554,000000	97,154912
2553,000000	97,161793
2552,000000	97,167381
2551,000000	97,173311
2550,000000	97,180860
2549,000000	97,187786
2548,000000	97,192384
2547,000000	97,196885
2546,000000	97,203272
2545,000000	97,209427
2544,000000	97,212902
2543,000000	97,214971
2542,000000	97,217789
2541,000000	97,221230
2540,000000	97,225531
2539,000000	97,233047
2538,000000	97,243968
2537,000000	97,253910
2536,000000	97,258984
2535,000000	97,260004
2534,000000	97,259352
2533,000000	97,257590
2532,000000	97,255753
2531,000000	97,256596
2530,000000	97,260615
2529,000000	97,264778
2528,000000	97,267814
2527,000000	97,272713
2526,000000	97,281311
2525,000000	97,290723
2524,000000	97,297872
2523,000000	97,303389
2522,000000	97,308386
2521,000000	97,311688
2520,000000	97,313040
2519,000000	97,314933
2518,000000	97,318655
2517,000000	97,322656
2516,000000	97,326925
2515,000000	97,334304
2514,000000	97,345161
2513,000000	97,355402
2512,000000	97,362242
2511,000000	97,367287
2510,000000	97,371843
2509,000000	97,374543
2508,000000	97,376148
2507,000000	97,381074
2506,000000	97,390889
2505,000000	97,401141
2504,000000	97,407739
2503,000000	97,411783
2502,000000	97,415364
2501,000000	97,417886
2500,000000	97,419597
2499,000000	97,423762
2498,000000	97,432009
2497,000000	97,441959
2496,000000	97,452001
2495,000000	97,463497
2494,000000	97,475666
2493,000000	97,483888
2492,000000	97,486379
2491,000000	97,487470
2490,000000	97,490981
2489,000000	97,495344
2488,000000	97,498465
2487,000000	97,502129
2486,000000	97,508188
2485,000000	97,515180
2484,000000	97,522151
2483,000000	97,531158
2482,000000	97,542702
2481,000000	97,553139
2480,000000	97,559658
2479,000000	97,563567
2478,000000	97,566332
2477,000000	97,567410
2476,000000	97,568381
2475,000000	97,573617
2474,000000	97,583732
2473,000000	97,593683
2472,000000	97,600477
2471,000000	97,607546
2470,000000	97,618207
2469,000000	97,630036
2468,000000	97,639134
2467,000000	97,645160
2466,000000	97,649143
2465,000000	97,651219
2464,000000	97,653593
2463,000000	97,660594
2462,000000	97,672440
2461,000000	97,683622
2460,000000	97,690308
2459,000000	97,694477
2458,000000	97,698419
2457,000000	97,700943
2456,000000	97,702293
2455,000000	97,706875
2454,000000	97,716912
2453,000000	97,728341
2452,000000	97,736838
2451,000000	97,743394
2450,000000	97,750562
2449,000000	97,758170
2448,000000	97,766252
2447,000000	97,777315
2446,000000	97,791951
2445,000000	97,806707
2444,000000	97,819467
2443,000000	97,832328
2442,000000	97,846253
2441,000000	97,858022
2440,000000	97,865719
2439,000000	97,872194
2438,000000	97,879899
2437,000000	97,887316
2436,000000	97,893643
2435,000000	97,901688
2434,000000	97,912653
2433,000000	97,922909
2432,000000	97,929488
2431,000000	97,934350
2430,000000	97,940240
2429,000000	97,946789
2428,000000	97,953329
2427,000000	97,960920
2426,000000	97,969082
2425,000000	97,975227
2424,000000	97,979554
2423,000000	97,985588
2422,000000	97,993857
2421,000000	98,000400
2420,000000	98,003653
2419,000000	98,007234
2418,000000	98,013637
2417,000000	98,020827
2416,000000	98,027351
2415,000000	98,034911
2414,000000	98,043293
2413,000000	98,048651
2412,000000	98,049876
2411,000000	98,051368
2410,000000	98,056761
2409,000000	98,064956
2408,000000	98,074505
2407,000000	98,086037
2406,000000	98,097755
2405,000000	98,104523
2404,000000	98,104666
2403,000000	98,102648
2402,000000	98,102531
2401,000000	98,103859
2400,000000	98,105961
2399,000000	98,110569
2398,000000	98,117619
2397,000000	98,123759
2396,000000	98,127344
2395,000000	98,129830
2394,000000	98,130640
2393,000000	98,126755
2392,000000	98,119702
2391,000000	98,116736
2390,000000	98,122048
2389,000000	98,132041
2388,000000	98,141739
2387,000000	98,150255
2386,000000	98,157599
2385,000000	98,162070
2384,000000	98,164087
2383,000000	98,167705
2382,000000	98,174830
2381,000000	98,182231
2380,000000	98,186961
2379,000000	98,190005
2378,000000	98,192377
2377,000000	98,192677
2376,000000	98,191836
2375,000000	98,194908
2374,000000	98,204271
2373,000000	98,215985
2372,000000	98,226260
2371,000000	98,235836
2370,000000	98,244523
2369,000000	98,248655
2368,000000	98,247509
2367,000000	98,245072
2366,000000	98,242355
2365,000000	98,235914
2364,000000	98,226469
2363,000000	98,218859
2362,000000	98,211846
2361,000000	98,199465
2360,000000	98,185185
2359,000000	98,181824
2358,000000	98,191099
2357,000000	98,201038
2356,000000	98,202361
2355,000000	98,196489
2354,000000	98,188629
2353,000000	98,182001
2352,000000	98,184725
2351,000000	98,202732
2350,000000	98,227845
2349,000000	98,238556
2348,000000	98,217044
2347,000000	98,166701
2346,000000	98,110620
2345,000000	98,078759
2344,000000	98,085923
2343,000000	98,119737
2342,000000	98,152463
2341,000000	98,164810
2340,000000	98,160121
2339,000000	98,150908
2338,000000	98,144454
2337,000000	98,138843
2336,000000	98,132352
2335,000000	98,127373
2334,000000	98,125102
2333,000000	98,122266
2332,000000	98,118337
2331,000000	98,117520
2330,000000	98,119853
2329,000000	98,115428
2328,000000	98,092353
2327,000000	98,051464
2326,000000	98,002890
2325,000000	97,962772
2324,000000	97,945410
2323,000000	97,958181
2322,000000	97,993827
2321,000000	98,033777
2320,000000	98,065329
2319,000000	98,087597
2318,000000	98,103808
2317,000000	98,112689
2316,000000	98,113356
2315,000000	98,110490
2314,000000	98,108643
2313,000000	98,109268
2312,000000	98,113068
2311,000000	98,122859
2310,000000	98,136928
2309,000000	98,149442
2308,000000	98,156561
2307,000000	98,160613
2306,000000	98,162687
2305,000000	98,160874
2304,000000	98,155696
2303,000000	98,151804
2302,000000	98,150471
2301,000000	98,147515
2300,000000	98,141354
2299,000000	98,135549
2298,000000	98,130136
2297,000000	98,119570
2296,000000	98,101886
2295,000000	98,083311
2294,000000	98,067612
2293,000000	98,051440
2292,000000	98,032526
2291,000000	98,016148
2290,000000	98,005995
2289,000000	97,998307
2288,000000	97,989512
2287,000000	97,982890
2286,000000	97,981374
2285,000000	97,981765
2284,000000	97,981784
2283,000000	97,984772
2282,000000	97,991996
2281,000000	97,998246
2280,000000	98,001078
2279,000000	98,004962
2278,000000	98,011354
2277,000000	98,014331
2276,000000	98,012593
2275,000000	98,014696
2274,000000	98,025984
2273,000000	98,040444
2272,000000	98,051522
2271,000000	98,060180
2270,000000	98,066159
2269,000000	98,064107
2268,000000	98,055643
2267,000000	98,053014
2266,000000	98,062915
2265,000000	98,077596
2264,000000	98,088148
2263,000000	98,093934
2262,000000	98,093054
2261,000000	98,078884
2260,000000	98,054149
2259,000000	98,034914
2258,000000	98,031935
2257,000000	98,039751
2256,000000	98,050347
2255,000000	98,063217
2254,000000	98,075715
2253,000000	98,078981
2252,000000	98,072037
2251,000000	98,065243
2250,000000	98,062828
2249,000000	98,057106
2248,000000	98,046144
2247,000000	98,039806
2246,000000	98,042341
2245,000000	98,045062
2244,000000	98,043782
2243,000000	98,044863
2242,000000	98,046702
2241,000000	98,035624
2240,000000	98,010334
2239,000000	97,990743
2238,000000	97,991395
2237,000000	98,003918
2236,000000	98,014988
2235,000000	98,022680
2234,000000	98,025188
2233,000000	98,014309
2232,000000	97,992155
2231,000000	97,975173
2230,000000	97,969873
2229,000000	97,963605
2228,000000	97,949306
2227,000000	97,938986
2226,000000	97,941461
2225,000000	97,947523
2224,000000	97,948695
2223,000000	97,950213
2222,000000	97,954166
2221,000000	97,950745
2220,000000	97,938062
2219,000000	97,929629
2218,000000	97,931566
2217,000000	97,933360
2216,000000	97,930850
2215,000000	97,934522
2214,000000	97,945291
2213,000000	97,946961
2212,000000	97,934368
2211,000000	97,923935
2210,000000	97,924458
2209,000000	97,922991
2208,000000	97,911622
2207,000000	97,902269
2206,000000	97,901153
2205,000000	97,894954
2204,000000	97,876131
2203,000000	97,857642
2202,000000	97,849105
2201,000000	97,843045
2200,000000	97,835878
2199,000000	97,837052
2198,000000	97,846164
2197,000000	97,847369
2196,000000	97,837658
2195,000000	97,832917
2194,000000	97,836255
2193,000000	97,829723
2192,000000	97,808002
2191,000000	97,788557
2190,000000	97,777971
2189,000000	97,761378
2188,000000	97,737710
2187,000000	97,730064
2186,000000	97,748216
2185,000000	97,776323
2184,000000	97,809375
2183,000000	97,861391
2182,000000	97,920892
2181,000000	97,944329
2180,000000	97,916126
2179,000000	97,873644
2178,000000	97,851740
2177,000000	97,844456
2176,000000	97,837680
2175,000000	97,836959
2174,000000	97,840439
2173,000000	97,825261
2172,000000	97,784035
2171,000000	97,739145
2170,000000	97,703339
2169,000000	97,663701
2168,000000	97,621381
2167,000000	97,604452
2166,000000	97,617877
2165,000000	97,620933
2164,000000	97,586457
2163,000000	97,547858
2162,000000	97,559956
2161,000000	97,646140
2160,000000	97,798771
2159,000000	97,986414
2158,000000	98,142240
2157,000000	98,203359
2156,000000	98,180029
2155,000000	98,135091
2154,000000	98,099731
2153,000000	98,059850
2152,000000	98,014920
2151,000000	97,994064
2150,000000	98,006025
2149,000000	98,022288
2148,000000	98,022897
2147,000000	98,017227
2146,000000	98,009352
2145,000000	97,986135
2144,000000	97,951862
2143,000000	97,932415
2142,000000	97,933633
2141,000000	97,931503
2140,000000	97,914868
2139,000000	97,902719
2138,000000	97,910828
2137,000000	97,933416
2136,000000	97,965024
2135,000000	98,006270
2134,000000	98,040817
2133,000000	98,041429
2132,000000	98,007766
2131,000000	97,968227
2130,000000	97,939285
2129,000000	97,912357
2128,000000	97,882664
2127,000000	97,861664
2126,000000	97,852774
2125,000000	97,842139
2124,000000	97,822708
2123,000000	97,805287
2122,000000	97,797691
2121,000000	97,794088
2120,000000	97,790908
2119,000000	97,791134
2118,000000	97,787647
2117,000000	97,765676
2116,000000	97,729343
2115,000000	97,702780
2114,000000	97,697383
2113,000000	97,699818
2112,000000	97,699260
2111,000000	97,702026
2110,000000	97,710614
2109,000000	97,713908
2108,000000	97,709481
2107,000000	97,711303
2106,000000	97,723388
2105,000000	97,730108
2104,000000	97,724007
2103,000000	97,719995
2102,000000	97,729234
2101,000000	97,742519
2100,000000	97,751396
2099,000000	97,763199
2098,000000	97,782692
2097,000000	97,800466
2096,000000	97,811332
2095,000000	97,821892
2094,000000	97,830581
2093,000000	97,823965
2092,000000	97,801824
2091,000000	97,781693
2090,000000	97,771348
2089,000000	97,760133
2088,000000	97,745053
2087,000000	97,739451
2086,000000	97,746444
2085,000000	97,749076
2084,000000	97,738034
2083,000000	97,725633
2082,000000	97,721923
2081,000000	97,721409
2080,000000	97,722675
2079,000000	97,735417
2078,000000	97,756602
2077,000000	97,766740
2076,000000	97,761858
2075,000000	97,762455
2074,000000	97,778588
2073,000000	97,794816
2072,000000	97,801116
2071,000000	97,809449
2070,000000	97,825834
2069,000000	97,836468
2068,000000	97,836306
2067,000000	97,841074
2066,000000	97,856912
2065,000000	97,867879
2064,000000	97,867789
2063,000000	97,872642
2062,000000	97,888543
2061,000000	97,899362
2060,000000	97,897986
2059,000000	97,897414
2058,000000	97,901117
2057,000000	97,897256
2056,000000	97,889510
2055,000000	97,893866
2054,000000	97,896739
2053,000000	97,863897
2052,000000	97,804472
2051,000000	97,778199
2050,000000	97,816443
2049,000000	97,879067
2048,000000	97,918754
2047,000000	97,943404
2046,000000	97,973836
2045,000000	97,995054
2044,000000	97,994748
2043,000000	97,997366
2042,000000	98,019048
2041,000000	98,034964
2040,000000	98,027030
2039,000000	98,016088
2038,000000	98,016250
2037,000000	98,010625
2036,000000	98,000905
2035,000000	98,021793
2034,000000	98,073949
2033,000000	98,106980
2032,000000	98,102984
2031,000000	98,106309
2030,000000	98,138064
2029,000000	98,160045
2028,000000	98,154972
2027,000000	98,165141
2026,000000	98,212633
2025,000000	98,257323
2024,000000	98,269479
2023,000000	98,273642
2022,000000	98,283876
2021,000000	98,271048
2020,000000	98,231931
2019,000000	98,217064
2018,000000	98,250414
2017,000000	98,287262
2016,000000	98,290962
2015,000000	98,285715
2014,000000	98,296220
2013,000000	98,304714
2012,000000	98,300804
2011,000000	98,309586
2010,000000	98,338510
2009,000000	98,355921
2008,000000	98,350754
2007,000000	98,352602
2006,000000	98,367224
2005,000000	98,361249
2004,000000	98,329500
2003,000000	98,308244
2002,000000	98,306684
2001,000000	98,293170
2000,000000	98,262528
1999,000000	98,251472
1998,000000	98,270755
1997,000000	98,282328
1996,000000	98,265360
1995,000000	98,248098
1994,000000	98,251945
1993,000000	98,258579
1992,000000	98,255939
1991,000000	98,261305
1990,000000	98,274082
1989,000000	98,267256
1988,000000	98,242676
1987,000000	98,234280
1986,000000	98,242235
1985,000000	98,225005
1984,000000	98,174335
1983,000000	98,133756
1982,000000	98,124021
1981,000000	98,118960
1980,000000	98,117743
1979,000000	98,164693
1978,000000	98,260979
1977,000000	98,334865
1976,000000	98,350621
1975,000000	98,356920
1974,000000	98,385170
1973,000000	98,400676
1972,000000	98,385625
1971,000000	98,376341
1970,000000	98,387198
1969,000000	98,383999
1968,000000	98,361388
1967,000000	98,364270
1966,000000	98,398368
1965,000000	98,409662
1964,000000	98,384914
1963,000000	98,379586
1962,000000	98,421726
1961,000000	98,469600
1960,000000	98,489106
1959,000000	98,498117
1958,000000	98,505924
1957,000000	98,486297
1956,000000	98,437952
1955,000000	98,401386
1954,000000	98,392529
1953,000000	98,383176
1952,000000	98,365919
1951,000000	98,372985
1950,000000	98,407520
1949,000000	98,424773
1948,000000	98,406202
1947,000000	98,389738
1946,000000	98,401492
1945,000000	98,417394
1944,000000	98,418786
1943,000000	98,429014
1942,000000	98,460428
1941,000000	98,479006
1940,000000	98,464335
1939,000000	98,445266
1938,000000	98,443958
1937,000000	98,442917
1936,000000	98,428660
1935,000000	98,419899
1934,000000	98,428399
1933,000000	98,435037
1932,000000	98,428454
1931,000000	98,427382
1930,000000	98,441047
1929,000000	98,451778
1928,000000	98,451967
1927,000000	98,456308
1926,000000	98,466183
1925,000000	98,459542
1924,000000	98,437120
1923,000000	98,433232
1922,000000	98,457482
1921,000000	98,472391
1920,000000	98,456266
1919,000000	98,433116
1918,000000	98,427708
1917,000000	98,431361
1916,000000	98,427136
1915,000000	98,420678
1914,000000	98,420980
1913,000000	98,418978
1912,000000	98,410418
1911,000000	98,409827
1910,000000	98,421841
1909,000000	98,429515
1908,000000	98,423900
1907,000000	98,416717
1906,000000	98,414225
1905,000000	98,405804
1904,000000	98,393128
1903,000000	98,392687
1902,000000	98,403040
1901,000000	98,403747
1900,000000	98,391421
1899,000000	98,384881
1898,000000	98,390254
1897,000000	98,391287
1896,000000	98,386120
1895,000000	98,395166
1894,000000	98,419479
1893,000000	98,431545
1892,000000	98,420716
1891,000000	98,408529
1890,000000	98,411289
1889,000000	98,418855
1888,000000	98,417882
1887,000000	98,412857
1886,000000	98,409874
1885,000000	98,402635
1884,000000	98,392054
1883,000000	98,391881
1882,000000	98,400906
1881,000000	98,400774
1880,000000	98,387335
1879,000000	98,377858
1878,000000	98,380813
1877,000000	98,383030
1876,000000	98,377774
1875,000000	98,377120
1874,000000	98,384384
1873,000000	98,385263
1872,000000	98,376150
1871,000000	98,370377
1870,000000	98,370633
1869,000000	98,367387
1868,000000	98,367653
1867,000000	98,379106
1866,000000	98,386484
1865,000000	98,374978
1864,000000	98,352475
1863,000000	98,339977
1862,000000	98,340935
1861,000000	98,338621
1860,000000	98,328186
1859,000000	98,324321
1858,000000	98,329917
1857,000000	98,328237
1856,000000	98,313500
1855,000000	98,300815
1854,000000	98,298024
1853,000000	98,294557
1852,000000	98,284839
1851,000000	98,276155
1850,000000	98,274734
1849,000000	98,276561
1848,000000	98,283460
1847,000000	98,304322
1846,000000	98,332291
1845,000000	98,342844
1844,000000	98,336580
1843,000000	98,339154
1842,000000	98,335849
1841,000000	98,301259
1840,000000	98,251520
1839,000000	98,219863
1838,000000	98,214076
1837,000000	98,212190
1836,000000	98,202407
1835,000000	98,198186
1834,000000	98,206587
1833,000000	98,210998
1832,000000	98,195890
1831,000000	98,169955
1830,000000	98,159808
1829,000000	98,170411
1828,000000	98,173943
1827,000000	98,162295
1826,000000	98,148608
1825,000000	98,134659
1824,000000	98,122601
1823,000000	98,117075
1822,000000	98,113214
1821,000000	98,102287
1820,000000	98,087195
1819,000000	98,083002
1818,000000	98,089730
1817,000000	98,087152
1816,000000	98,069924
1815,000000	98,052856
1814,000000	98,041127
1813,000000	98,024286
1812,000000	98,001380
1811,000000	97,990612
1810,000000	97,992231
1809,000000	97,983628
1808,000000	97,962370
1807,000000	97,946947
1806,000000	97,939439
1805,000000	97,924959
1804,000000	97,904222
1803,000000	97,894065
1802,000000	97,894323
1801,000000	97,884163
1800,000000	97,853768
1799,000000	97,818470
1798,000000	97,789747
1797,000000	97,767388
1796,000000	97,756633
1795,000000	97,764344
1794,000000	97,775242
1793,000000	97,757943
1792,000000	97,720321
1791,000000	97,702576
1790,000000	97,688814
1789,000000	97,645728
1788,000000	97,586764
1787,000000	97,544314
1786,000000	97,526303
1785,000000	97,516519
1784,000000	97,502982
1783,000000	97,484966
1782,000000	97,462344
1781,000000	97,437250
1780,000000	97,418011
1779,000000	97,415726
1778,000000	97,420890
1777,000000	97,419655
1776,000000	97,420429
1775,000000	97,444740
1774,000000	97,488282
1773,000000	97,506065
1772,000000	97,484886
1771,000000	97,462378
1770,000000	97,439092
1769,000000	97,401565
1768,000000	97,364148
1767,000000	97,345245
1766,000000	97,331867
1765,000000	97,298682
1764,000000	97,250484
1763,000000	97,214223
1762,000000	97,203424
1761,000000	97,197868
1760,000000	97,165122
1759,000000	97,113477
1758,000000	97,064850
1757,000000	97,018429
1756,000000	96,970140
1755,000000	96,930289
1754,000000	96,908326
1753,000000	96,895402
1752,000000	96,866643
1751,000000	96,820150
1750,000000	96,770810
1749,000000	96,696655
1748,000000	96,594732
1747,000000	96,508503
1746,000000	96,458574
1745,000000	96,417936
1744,000000	96,369138
1743,000000	96,335554
1742,000000	96,319491
1741,000000	96,274203
1740,000000	96,183132
1739,000000	96,110727
1738,000000	96,098386
1737,000000	96,115070
1736,000000	96,132046
1735,000000	96,122346
1734,000000	96,087048
1733,000000	96,050244
1732,000000	95,940508
1731,000000	95,756982
1730,000000	95,584951
1729,000000	95,451673
1728,000000	95,333594
1727,000000	95,222355
1726,000000	95,120521
1725,000000	95,006927
1724,000000	94,870210
1723,000000	94,747794
1722,000000	94,665663
1721,000000	94,599896
1720,000000	94,524787
1719,000000	94,436228
1718,000000	94,331235
1717,000000	94,202948
1716,000000	94,032303
1715,000000	93,822188
1714,000000	93,607362
1713,000000	93,398059
1712,000000	93,195319
1711,000000	93,013992
1710,000000	92,855316
1709,000000	92,689860
1708,000000	92,483031
1707,000000	92,223123
1706,000000	91,915655
1705,000000	91,589526
1704,000000	91,302808
1703,000000	91,087727
1702,000000	90,874349
1701,000000	90,422113
1700,000000	89,677767
1699,000000	89,027675
1698,000000	88,578864
1697,000000	88,098140
1696,000000	87,435632
1695,000000	86,701420
1694,000000	86,045646
1693,000000	85,448250
1692,000000	84,863578
1691,000000	84,282016
1690,000000	83,698244
1689,000000	83,133461
1688,000000	82,647150
1687,000000	82,278554
1686,000000	81,932242
1685,000000	81,290148
1684,000000	80,231058
1683,000000	79,201630
1682,000000	78,390667
1681,000000	77,642503
1680,000000	76,873994
1679,000000	76,121954
1678,000000	75,419517
1677,000000	74,667998
1676,000000	73,696472
1675,000000	72,536037
1674,000000	71,468798
1673,000000	70,603756
1672,000000	69,795392
1671,000000	68,875496
1670,000000	67,763550
1669,000000	66,554020
1668,000000	65,449994
1667,000000	64,560832
1666,000000	63,844887
1665,000000	63,164287
1664,000000	62,375063
1663,000000	61,463173
1662,000000	60,588632
1661,000000	59,876721
1660,000000	59,300590
1659,000000	58,826582
1658,000000	58,465635
1657,000000	58,221497
1656,000000	58,075689
1655,000000	57,989879
1654,000000	57,811508
1653,000000	57,422045
1652,000000	57,040333
1651,000000	56,764896
1650,000000	56,540269
1649,000000	56,318202
1648,000000	56,027271
1647,000000	55,646568
1646,000000	55,326567
1645,000000	55,156802
1644,000000	55,085473
1643,000000	55,092555
1642,000000	55,191791
1641,000000	55,364987
1640,000000	55,560911
1639,000000	55,754895
1638,000000	55,959088
1637,000000	56,153829
1636,000000	56,280482
1635,000000	56,356730
1634,000000	56,451979
1633,000000	56,582127
1632,000000	56,753910
1631,000000	56,993209
1630,000000	57,333285
1629,000000	57,793584
1628,000000	58,361757
1627,000000	58,998005
1626,000000	59,681837
1625,000000	60,452371
1624,000000	61,370375
1623,000000	62,430580
1622,000000	63,509185
1621,000000	64,486644
1620,000000	65,377750
1619,000000	66,288892
1618,000000	67,336476
1617,000000	68,564853
1616,000000	69,820884
1615,000000	70,855060
1614,000000	71,644707
1613,000000	72,362749
1612,000000	73,131593
1611,000000	73,942149
1610,000000	74,734271
1609,000000	75,493537
1608,000000	76,227435
1607,000000	76,906038
1606,000000	77,499514
1605,000000	78,032573
1604,000000	78,539764
1603,000000	79,012969
1602,000000	79,427886
1601,000000	79,791681
1600,000000	80,119950
1599,000000	80,398562
1598,000000	80,612952
1597,000000	80,785842
1596,000000	80,947513
1595,000000	81,089100
1594,000000	81,188167
1593,000000	81,257427
1592,000000	81,317744
1591,000000	81,352917
1590,000000	81,336664
1589,000000	81,280773
1588,000000	81,208814
1587,000000	81,107642
1586,000000	80,953891
1585,000000	80,762146
1584,000000	80,555431
1583,000000	80,316879
1582,000000	80,027585
1581,000000	79,716148
1580,000000	79,430165
1579,000000	79,172060
1578,000000	78,878561
1577,000000	78,437297
1576,000000	77,818968
1575,000000	77,154926
1574,000000	76,552220
1573,000000	76,029838
1572,000000	75,555050
1571,000000	75,008238
1570,000000	74,271256
1569,000000	73,449138
1568,000000	72,741729
1567,000000	72,156309
1566,000000	71,583586
1565,000000	70,975222
1564,000000	70,397370
1563,000000	69,968499
1562,000000	69,729070
1561,000000	69,592962
1560,000000	69,227953
1559,000000	68,383318
1558,000000	67,606416
1557,000000	67,207598
1556,000000	66,984525
1555,000000	66,842153
1554,000000	66,761702
1553,000000	66,724437
1552,000000	66,725760
1551,000000	66,787718
1550,000000	66,933381
1549,000000	67,138626
1548,000000	67,365949
1547,000000	67,620129
1546,000000	67,933375
1545,000000	68,310592
1544,000000	68,726376
1543,000000	69,159157
1542,000000	69,618800
1541,000000	70,139449
1540,000000	70,762891
1539,000000	71,402898
1538,000000	71,869759
1537,000000	72,162462
1536,000000	72,418147
1535,000000	72,763174
1534,000000	73,249718
1533,000000	73,819423
1532,000000	74,342285
1531,000000	74,776257
1530,000000	75,181900
1529,000000	75,600937
1528,000000	76,045196
1527,000000	76,526243
1526,000000	77,027822
1525,000000	77,490279
1524,000000	77,891488
1523,000000	78,299912
1522,000000	78,790651
1521,000000	79,320476
1520,000000	79,742405
1519,000000	80,024176
1518,000000	80,290187
1517,000000	80,634065
1516,000000	81,039529
1515,000000	81,437550
1514,000000	81,804665
1513,000000	82,158970
1512,000000	82,509807
1511,000000	82,868314
1510,000000	83,241739
1509,000000	83,628961
1508,000000	84,026682
1507,000000	84,499250
1506,000000	84,990110
1505,000000	85,235021
1504,000000	85,266592
1503,000000	85,275515
1502,000000	85,355313
1501,000000	85,498140
1500,000000	85,650701
1499,000000	85,805533
1498,000000	85,981804
1497,000000	86,148702
1496,000000	86,261899
1495,000000	86,320324
1494,000000	86,330968
1493,000000	86,298357
1492,000000	86,237256
1491,000000	86,166699
1490,000000	86,093843
1489,000000	85,988865
1488,000000	85,821744
1487,000000	85,617463
1486,000000	85,395459
1485,000000	85,143173
1484,000000	84,855139
1483,000000	84,538289
1482,000000	84,188873
1481,000000	83,798106
1480,000000	83,391358
1479,000000	82,998677
1478,000000	82,597844
1477,000000	82,139134
1476,000000	81,634992
1475,000000	81,136890
1474,000000	80,601193
1473,000000	79,918715
1472,000000	79,147084
1471,000000	78,467559
1470,000000	77,912917
1469,000000	77,419079
1468,000000	76,951343
1467,000000	76,484421
1466,000000	75,955202
1465,000000	75,320559
1464,000000	74,665823
1463,000000	74,117609
1462,000000	73,684482
1461,000000	73,309174
1460,000000	72,957325
1459,000000	72,597134
1458,000000	72,123297
1457,000000	71,497880
1456,000000	70,934653
1455,000000	70,567644
1454,000000	70,338527
1453,000000	70,214521
1452,000000	70,211498
1451,000000	70,320629
1450,000000	70,492595
1449,000000	70,682047
1448,000000	70,880899
1447,000000	71,080890
1446,000000	71,249275
1445,000000	71,368613
1444,000000	71,452790
1443,000000	71,521849
1442,000000	71,574504
1441,000000	71,604931
1440,000000	71,629477
1439,000000	71,674680
1438,000000	71,737168
1437,000000	71,796782
1436,000000	71,875638
1435,000000	71,990914
1434,000000	72,124460
1433,000000	72,282897
1432,000000	72,486966
1431,000000	72,731514
1430,000000	72,987460
1429,000000	73,220392
1428,000000	73,412241
1427,000000	73,563160
1426,000000	73,683325
1425,000000	73,781747
1424,000000	73,862300
1423,000000	73,935420
1422,000000	74,011137
1421,000000	74,085385
1420,000000	74,124336
1419,000000	74,109450
1418,000000	74,064422
1417,000000	73,992157
1416,000000	73,897378
1415,000000	73,804381
1414,000000	73,718392
1413,000000	73,625945
1412,000000	73,520359
1411,000000	73,411852
1410,000000	73,311559
1409,000000	73,220379
1408,000000	73,143229
1407,000000	73,089844
1406,000000	73,061608
1405,000000	73,056133
1404,000000	73,077398
1403,000000	73,131020
1402,000000	73,213418
1401,000000	73,317267
1400,000000	73,440134
1399,000000	73,582935
1398,000000	73,735346
1397,000000	73,881559
1396,000000	74,025773
1395,000000	74,177078
1394,000000	74,322152
1393,000000	74,436978
1392,000000	74,522307
1391,000000	74,602628
1390,000000	74,693738
1389,000000	74,792491
1388,000000	74,889013
1387,000000	74,974676
1386,000000	75,030255
1385,000000	75,034806
1384,000000	74,990151
1383,000000	74,912299
1382,000000	74,810800
1381,000000	74,684448
1380,000000	74,532205
1379,000000	74,369335
1378,000000	74,234165
1377,000000	74,173987
1376,000000	74,226434
1375,000000	74,406388
1374,000000	74,688705
1373,000000	75,006516
1372,000000	75,304685
1371,000000	75,583736
1370,000000	75,871900
1369,000000	76,184413
1368,000000	76,507459
1367,000000	76,812088
1366,000000	77,082324
1365,000000	77,326290
1364,000000	77,559551
1363,000000	77,783261
1362,000000	77,975333
1361,000000	78,107973
1360,000000	78,177787
1359,000000	78,201387
1358,000000	78,191998
1357,000000	78,155033
1356,000000	78,091376
1355,000000	77,999402
1354,000000	77,878990
1353,000000	77,734363
1352,000000	77,572651
1351,000000	77,396497
1350,000000	77,204779
1349,000000	77,000469
1348,000000	76,786938
1347,000000	76,564741
1346,000000	76,333448
1345,000000	76,097362
1344,000000	75,865340
1343,000000	75,644788
1342,000000	75,437930
1341,000000	75,247048
1340,000000	75,082752
1339,000000	74,960168
1338,000000	74,884120
1337,000000	74,849277
1336,000000	74,854004
1335,000000	74,901819
1334,000000	74,993200
1333,000000	75,123685
1332,000000	75,284974
1331,000000	75,464838
1330,000000	75,650017
1329,000000	75,830525
1328,000000	76,000525
1327,000000	76,155445
1326,000000	76,292010
1325,000000	76,410316
1324,000000	76,512005
1323,000000	76,599288
1322,000000	76,675646
1321,000000	76,746587
1320,000000	76,817845
1319,000000	76,893943
1318,000000	76,977605
1317,000000	77,069705
1316,000000	77,170081
1315,000000	77,278843
1314,000000	77,397456
1313,000000	77,527404
1312,000000	77,666919
1311,000000	77,810357
1310,000000	77,952241
1309,000000	78,088634
1308,000000	78,213924
1307,000000	78,320724
1306,000000	78,406906
1305,000000	78,479315
1304,000000	78,546957
1303,000000	78,614045
1302,000000	78,679621
1301,000000	78,741013
1300,000000	78,793187
1299,000000	78,828492
1298,000000	78,839961
1297,000000	78,824119
1296,000000	78,779932
1295,000000	78,706279
1294,000000	78,603775
1293,000000	78,476136
1292,000000	78,328226
1291,000000	78,165641
1290,000000	77,996227
1289,000000	77,830681
1288,000000	77,680161
1287,000000	77,553104
1286,000000	77,453897
1285,000000	77,383990
1284,000000	77,342900
1283,000000	77,328386
1282,000000	77,337531
1281,000000	77,367119
1280,000000	77,413183
1279,000000	77,470393
1278,000000	77,533538
1277,000000	77,599891
1276,000000	77,667676
1275,000000	77,732874
1274,000000	77,789959
1273,000000	77,835110
1272,000000	77,866890
1271,000000	77,884565
1270,000000	77,887393
1269,000000	77,875294
1268,000000	77,848936
1267,000000	77,808729
1266,000000	77,755035
1265,000000	77,687854
1264,000000	77,606186
1263,000000	77,508943
1262,000000	77,395481
1261,000000	77,265737
1260,000000	77,119178
1259,000000	76,954361
1258,000000	76,770416
1257,000000	76,567000
1256,000000	76,344789
1255,000000	76,106179
1254,000000	75,854893
1253,000000	75,595338
1252,000000	75,331710
1251,000000	75,067151
1250,000000	74,802185
1249,000000	74,534488
1248,000000	74,262184
1247,000000	73,987033
1246,000000	73,714207
1245,000000	73,451185
1244,000000	73,208929
1243,000000	72,999502
1242,000000	72,831332
1241,000000	72,708493
1240,000000	72,634886
1239,000000	72,616738
1238,000000	72,656657
1237,000000	72,752226
1236,000000	72,900465
1235,000000	73,098523
1234,000000	73,342766
1233,000000	73,627672
1232,000000	73,948095
1231,000000	74,298982
1230,000000	74,673092
1229,000000	75,064301
1228,000000	75,469238
1227,000000	75,883694
1226,000000	76,298755
1225,000000	76,702107
1224,000000	77,081190
1223,000000	77,425137
1222,000000	77,726716
1221,000000	77,983144
1220,000000	78,194514
1219,000000	78,359255
1218,000000	78,475010
1217,000000	78,541690
1216,000000	78,561099
1215,000000	78,537604
1214,000000	78,476824
1213,000000	78,383885
1212,000000	78,261674
1211,000000	78,112308
1210,000000	77,943063
1209,000000	77,767582
1208,000000	77,601676
1207,000000	77,459487
1206,000000	77,354061
1205,000000	77,297732
1204,000000	77,300388
1203,000000	77,365897
1202,000000	77,491761
1201,000000	77,675809
1200,000000	77,918179
1199,000000	78,218953
1198,000000	78,574028
1197,000000	78,972127
1196,000000	79,396341
1195,000000	79,826956
1194,000000	80,249191
1193,000000	80,658285
1192,000000	81,054729
1191,000000	81,437762
1190,000000	81,805995
1189,000000	82,160001
1188,000000	82,498806
1187,000000	82,817567
1186,000000	83,111896
1185,000000	83,382617
1184,000000	83,631905
1183,000000	83,858518
1182,000000	84,061933
1181,000000	84,244887
1180,000000	84,409618
1179,000000	84,555802
1178,000000	84,685045
1177,000000	84,803052
1176,000000	84,912674
1175,000000	85,011552
1174,000000	85,098936
1173,000000	85,177611
1172,000000	85,246989
1171,000000	85,300646
1170,000000	85,335396
1169,000000	85,356127
1168,000000	85,367707
1167,000000	85,369969
1166,000000	85,363858
1165,000000	85,356129
1164,000000	85,353248
1163,000000	85,355258
1162,000000	85,358492
1161,000000	85,358210
1160,000000	85,346959
1159,000000	85,319352
1158,000000	85,284712
1157,000000	85,268897
1156,000000	85,298728
1155,000000	85,385500
1154,000000	85,520239
1153,000000	85,676000
1152,000000	85,813041
1151,000000	85,895302
1150,000000	85,914422
1149,000000	85,896925
1148,000000	85,884246
1147,000000	85,906764
1146,000000	85,971924
1145,000000	86,064249
1144,000000	86,152680
1143,000000	86,205569
1142,000000	86,207806
1141,000000	86,161447
1140,000000	86,069798
1139,000000	85,930922
1138,000000	85,743876
1137,000000	85,512016
1136,000000	85,235336
1135,000000	84,905690
1134,000000	84,516320
1133,000000	84,065171
1132,000000	83,549996
1131,000000	82,967489
1130,000000	82,316194
1129,000000	81,598669
1128,000000	80,816737
1127,000000	79,973145
1126,000000	79,077595
1125,000000	78,143044
1124,000000	77,179740
1123,000000	76,194447
1122,000000	75,195575
1121,000000	74,195885
1120,000000	73,211544
1119,000000	72,259370
1118,000000	71,354476
1117,000000	70,511468
1116,000000	69,746234
1115,000000	69,076525
1114,000000	68,513214
1113,000000	68,058418
1112,000000	67,713604
1111,000000	67,478987
1110,000000	67,351181
1109,000000	67,321227
1108,000000	67,379445
1107,000000	67,516393
1106,000000	67,715213
1105,000000	67,956768
1104,000000	68,227248
1103,000000	68,516887
1102,000000	68,814992
1101,000000	69,110328
1100,000000	69,397562
1099,000000	69,674725
1098,000000	69,937397
1097,000000	70,181181
1096,000000	70,405847
1095,000000	70,612152
1094,000000	70,796398
1093,000000	70,953172
1092,000000	71,079795
1091,000000	71,176083
1090,000000	71,240174
1089,000000	71,269519
1088,000000	71,264741
1087,000000	71,228324
1086,000000	71,163925
1085,000000	71,079022
1084,000000	70,986688
1083,000000	70,900568
1082,000000	70,827415
1081,000000	70,767522
1080,000000	70,719281
1079,000000	70,679003
1078,000000	70,638336
1077,000000	70,585918
1076,000000	70,511862
1075,000000	70,407545
1074,000000	70,263468
1073,000000	70,072643
1072,000000	69,832244
1071,000000	69,540544
1070,000000	69,192806
1069,000000	68,783587
1068,000000	68,314340
1067,000000	67,790611
1066,000000	67,215454
1065,000000	66,589474
1064,000000	65,915748
1063,000000	65,201292
1062,000000	64,449725
1061,000000	63,661516
1060,000000	62,841583
1059,000000	61,997553
1058,000000	61,130892
1057,000000	60,236679
1056,000000	59,315300
1055,000000	58,374520
1054,000000	57,418960
1053,000000	56,450441
1052,000000	55,482210
1051,000000	54,539248
1050,000000	53,638545
1049,000000	52,783725
1048,000000	51,978845
1047,000000	51,231303
1046,000000	50,538936
1045,000000	49,892796
1044,000000	49,298061
1043,000000	48,770206
1042,000000	48,312622
1041,000000	47,917429
1040,000000	47,585728
1039,000000	47,329127
1038,000000	47,145925
1037,000000	47,021229
1036,000000	46,953698
1035,000000	46,957869
1034,000000	47,045465
1033,000000	47,220760
1032,000000	47,496085
1031,000000	47,889847
1030,000000	48,402596
1029,000000	49,021920
1028,000000	49,744421
1027,000000	50,575587
1026,000000	51,514562
1025,000000	52,553801
1024,000000	53,695633
1023,000000	54,943270
1022,000000	56,279016
1021,000000	57,670465
1020,000000	59,089623
1019,000000	60,515652
1018,000000	61,925255
1017,000000	63,297273
1016,000000	64,620766
1015,000000	65,887799
1014,000000	67,081370
1013,000000	68,178611
1012,000000	69,162102
1011,000000	70,017389
1010,000000	70,732108
1009,000000	71,297213
1008,000000	71,706748
1007,000000	71,958621
1006,000000	72,053499
1005,000000	72,002661
1004,000000	71,827719
1003,000000	71,552891
1002,000000	71,203034
1001,000000	70,803906
1000,000000	70,385198
999,000000	69,977070
998,000000	69,605257
997,000000	69,291387
996,000000	69,055760
995,000000	68,913893
994,000000	68,871448
993,000000	68,928650
992,000000	69,084815
991,000000	69,337778
990,000000	69,677443
989,000000	70,085713
988,000000	70,541980
987,000000	71,022750
986,000000	71,502719
985,000000	71,959125
984,000000	72,374039
983,000000	72,732183
982,000000	73,022281
981,000000	73,241839
980,000000	73,398134
979,000000	73,504924
978,000000	73,580741
977,000000	73,650492
976,000000	73,742733
975,000000	73,882965
974,000000	74,089661
973,000000	74,375994
972,000000	74,748890
971,000000	75,206283
970,000000	75,738376
969,000000	76,331158
968,000000	76,968036
967,000000	77,628606
966,000000	78,293197
965,000000	78,946781
964,000000	79,573788
963,000000	80,153003
962,000000	80,664297
961,000000	81,097497
960,000000	81,451717
959,000000	81,736591
958,000000	81,977583
957,000000	82,210478
956,000000	82,457749
955,000000	82,712558
954,000000	82,952610
953,000000	83,161453
952,000000	83,332915
951,000000	83,464064
950,000000	83,553938
949,000000	83,606010
948,000000	83,621756
947,000000	83,596363
946,000000	83,525967
945,000000	83,412525
944,000000	83,258722
943,000000	83,061462
942,000000	82,816225
941,000000	82,522942
940,000000	82,181623
939,000000	81,790001
938,000000	81,347720
937,000000	80,859453
936,000000	80,331359
935,000000	79,767917
934,000000	79,176797
933,000000	78,572021
932,000000	77,969856
931,000000	77,383865
930,000000	76,826323
929,000000	76,311564
928,000000	75,854990
927,000000	75,468481
926,000000	75,156546
925,000000	74,918551
924,000000	74,750116
923,000000	74,643018
922,000000	74,588136
921,000000	74,578062
920,000000	74,605063
919,000000	74,651572
918,000000	74,689632
917,000000	74,701443
916,000000	74,704955
915,000000	74,760877
914,000000	74,943374
913,000000	75,291142
912,000000	75,780005
911,000000	76,338345
910,000000	76,893262
909,000000	77,405128
908,000000	77,865627
907,000000	78,279645
906,000000	78,656838
905,000000	79,008384
904,000000	79,337799
903,000000	79,637435
902,000000	79,897944
901,000000	80,116829
900,000000	80,290347
899,000000	80,404395
898,000000	80,442269
897,000000	80,392616
896,000000	80,247160
895,000000	79,996594
894,000000	79,637304
893,000000	79,178600
892,000000	78,637188
891,000000	78,033555
890,000000	77,399202
889,000000	76,785738
888,000000	76,262127
887,000000	75,902153
886,000000	75,764879
885,000000	75,872490
884,000000	76,194538
883,000000	76,649821
882,000000	77,136630
881,000000	77,569795
880,000000	77,895857
879,000000	78,087783
878,000000	78,141412
877,000000	78,073548
876,000000	77,911171
875,000000	77,678897
874,000000	77,395346
873,000000	77,076901
872,000000	76,737530
871,000000	76,389110
870,000000	76,045697
869,000000	75,723947
868,000000	75,436428
867,000000	75,186154
866,000000	74,970568
865,000000	74,787282
864,000000	74,632687
863,000000	74,497836
862,000000	74,371474
861,000000	74,245474
860,000000	74,113291
859,000000	73,967284
858,000000	73,803527
857,000000	73,627497
856,000000	73,449453
855,000000	73,276210
854,000000	73,113187
853,000000	72,971453
852,000000	72,865162
851,000000	72,802138
850,000000	72,782710
849,000000	72,808100
848,000000	72,881806
847,000000	73,002279
846,000000	73,162220
845,000000	73,355844
844,000000	73,581078
843,000000	73,832789
842,000000	74,100922
841,000000	74,376433
840,000000	74,652571
839,000000	74,920955
838,000000	75,172414
837,000000	75,401062
836,000000	75,601362
835,000000	75,764274
834,000000	75,883013
833,000000	75,960665
832,000000	76,005118
831,000000	76,017760
830,000000	75,994541
829,000000	75,935024
828,000000	75,843529
827,000000	75,723067
826,000000	75,575101
825,000000	75,405819
824,000000	75,225978
823,000000	75,044502
822,000000	74,866628
821,000000	74,696662
820,000000	74,537606
819,000000	74,389238
818,000000	74,251615
817,000000	74,129235
816,000000	74,027418
815,000000	73,945396
814,000000	73,877128
813,000000	73,817253
812,000000	73,760964
811,000000	73,699313
810,000000	73,620507
809,000000	73,516134
808,000000	73,382190
807,000000	73,216121
806,000000	73,016989
805,000000	72,786807
804,000000	72,526890
803,000000	72,235022
802,000000	71,911274
801,000000	71,565090
800,000000	71,214045
799,000000	70,880287
798,000000	70,594542
797,000000	70,396932
796,000000	70,317807
795,000000	70,348166
794,000000	70,432775
793,000000	70,497200
792,000000	70,483034
791,000000	70,370131
790,000000	70,184546
789,000000	69,988118
788,000000	69,844835
787,000000	69,781732
786,000000	69,778649
785,000000	69,794614
784,000000	69,798146
783,000000	69,775114
782,000000	69,723176
781,000000	69,648325
780,000000	69,560629
779,000000	69,465769
778,000000	69,362493
777,000000	69,250592
776,000000	69,135602
775,000000	69,021712
774,000000	68,905479
773,000000	68,781037
772,000000	68,647538
771,000000	68,507711
770,000000	68,363203
769,000000	68,214844
768,000000	68,063418
767,000000	67,906971
766,000000	67,741292
765,000000	67,565566
764,000000	67,383537
763,000000	67,197660
762,000000	67,008122
761,000000	66,819414
760,000000	66,640437
759,000000	66,474967
758,000000	66,319498
757,000000	66,173725
756,000000	66,043894
755,000000	65,930472
754,000000	65,821855
753,000000	65,707268
752,000000	65,587369
751,000000	65,465226
750,000000	65,335945
749,000000	65,194430
748,000000	65,045894
747,000000	64,898951
746,000000	64,754151
745,000000	64,607645
744,000000	64,459718
743,000000	64,311147
742,000000	64,158223
741,000000	64,000635
740,000000	63,847246
739,000000	63,703994
738,000000	63,563053
737,000000	63,414109
736,000000	63,259180
735,000000	63,105161
734,000000	62,949093
733,000000	62,783825
732,000000	62,612727
731,000000	62,445593
730,000000	62,283810
729,000000	62,121680
728,000000	61,957922
727,000000	61,793922
726,000000	61,624751
725,000000	61,445282
724,000000	61,262240
723,000000	61,087328
722,000000	60,921320
721,000000	60,757084
720,000000	60,594485
719,000000	60,438833
718,000000	60,288287
717,000000	60,136279
716,000000	59,983740
715,000000	59,835808
714,000000	59,688879
713,000000	59,533691
712,000000	59,369599
711,000000	59,203371
710,000000	59,036220
709,000000	58,864865
708,000000	58,692166
707,000000	58,523762
706,000000	58,356435
705,000000	58,183026
704,000000	58,006552
703,000000	57,836068
702,000000	57,671787
701,000000	57,508523
700,000000	57,348992
699,000000	57,199253
698,000000	57,055618
697,000000	56,910243
696,000000	56,764603
695,000000	56,621173
694,000000	56,468067
693,000000	56,291073
692,000000	56,096637
691,000000	55,903640
690,000000	55,715595
689,000000	55,518959
688,000000	55,305714
687,000000	55,078150
686,000000	54,835263
685,000000	54,576108
684,000000	54,312480
683,000000	54,058058
682,000000	53,810369
681,000000	53,561557
680,000000	53,317038
679,000000	53,084789
678,000000	52,858226
677,000000	52,631444
676,000000	52,417456
675,000000	52,231941
674,000000	52,070958
673,000000	51,926042
672,000000	51,804655
671,000000	51,715723
670,000000	51,647445
669,000000	51,582681
668,000000	51,527597
667,000000	51,480260
666,000000	51,415448
665,000000	51,331479
664,000000	51,253183
663,000000	51,194899
662,000000	51,142608
661,000000	51,077152
660,000000	51,003350
659,000000	50,934089
658,000000	50,862937
657,000000	50,778225
656,000000	50,689119
655,000000	50,611335
654,000000	50,538170
653,000000	50,453095
652,000000	50,362071
651,000000	50,284539
650,000000	50,219900
649,000000	50,152000
648,000000	50,079222
647,000000	50,011778
646,000000	49,946927
645,000000	49,874828
644,000000	49,801254
643,000000	49,737057
642,000000	49,675381
641,000000	49,605493
640,000000	49,539294
639,000000	49,495618
638,000000	49,467573
637,000000	49,433130
636,000000	49,388386
635,000000	49,342038
634,000000	49,288644
633,000000	49,218566
632,000000	49,143036
631,000000	49,078141
630,000000	49,014826
629,000000	48,936283
628,000000	48,852638
627,000000	48,786776
626,000000	48,734286
625,000000	48,671879
624,000000	48,598056
623,000000	48,530471
622,000000	48,470970
621,000000	48,406559
620,000000	48,338292
619,000000	48,276347
618,000000	48,213975
617,000000	48,139066
616,000000	48,065004
615,000000	48,015890
614,000000	47,989363
613,000000	47,966597
612,000000	47,948244
611,000000	47,945552
610,000000	47,947169
609,000000	47,931233
608,000000	47,900675
607,000000	47,873097
606,000000	47,845517
605,000000	47,805062
604,000000	47,761770
603,000000	47,732684
602,000000	47,705928
601,000000	47,659628
600,000000	47,602083
599,000000	47,555981
598,000000	47,515851
597,000000	47,461319
596,000000	47,399390
595,000000	47,352471
594,000000	47,317858
593,000000	47,278312
592,000000	47,242611
591,000000	47,231526
590,000000	47,233373
589,000000	47,219300
588,000000	47,191413
587,000000	47,172756
586,000000	47,161871
585,000000	47,138383
584,000000	47,103703
583,000000	47,075899
582,000000	47,051890
581,000000	47,014623
580,000000	46,967094
579,000000	46,920585
578,000000	46,860856
577,000000	46,764488
576,000000	46,637596
575,000000	46,501041
574,000000	46,350299
573,000000	46,172635
572,000000	45,986782
571,000000	45,820096
570,000000	45,661177
569,000000	45,480335
568,000000	45,286878
567,000000	45,115550
566,000000	44,968623
565,000000	44,825151
564,000000	44,693058
563,000000	44,595470
562,000000	44,518061
561,000000	44,426148
560,000000	44,323660
559,000000	44,238676
558,000000	44,163185
557,000000	44,066080
556,000000	43,953657
555,000000	43,858859
554,000000	43,781429
553,000000	43,697016
552,000000	43,613094
551,000000	43,557275
550,000000	43,521158
549,000000	43,473715
548,000000	43,418249
547,000000	43,378126
546,000000	43,341124
545,000000	43,279388
544,000000	43,210991
543,000000	43,179537
542,000000	43,187377
541,000000	43,206368
540,000000	43,238332
539,000000	43,304374
538,000000	43,388289
537,000000	43,450701
536,000000	43,486557
535,000000	43,513853
534,000000	43,523649
533,000000	43,500962
532,000000	43,474223
531,000000	43,484418
530,000000	43,522347
529,000000	43,553147
528,000000	43,580219
527,000000	43,627768
526,000000	43,679813
525,000000	43,702360
524,000000	43,714943
523,000000	43,764414
522,000000	43,847661
521,000000	43,926097
520,000000	43,994105
519,000000	44,076737
518,000000	44,171547
517,000000	44,253102
516,000000	44,325589
515,000000	44,405241
514,000000	44,474514
513,000000	44,513215
512,000000	44,545460
511,000000	44,601933
510,000000	44,660044
509,000000	44,679255
508,000000	44,670663
507,000000	44,673388
506,000000	44,683600
505,000000	44,669713
504,000000	44,636485
503,000000	44,607453
502,000000	44,567694
501,000000	44,492428
500,000000	44,409870
499,000000	44,363810
498,000000	44,339668
497,000000	44,289729
496,000000	44,208991
495,000000	44,127381
494,000000	44,045206
493,000000	43,938572
492,000000	43,813730
491,000000	43,697152
490,000000	43,584147
489,000000	43,458976
488,000000	43,344741
487,000000	43,272964
486,000000	43,227121
485,000000	43,173244
484,000000	43,129188
483,000000	43,135041
482,000000	43,171662
481,000000	43,184987
480,000000	43,171347
479,000000	43,172880
478,000000	43,207958
477,000000	43,266595
476,000000	43,355516
475,000000	43,484954
474,000000	43,624024
473,000000	43,732261
472,000000	43,824609
471,000000	43,938674
470,000000	44,061095
469,000000	44,165439
468,000000	44,274930
467,000000	44,420169
466,000000	44,576371
465,000000	44,714408
464,000000	44,868065
463,000000	45,073233
462,000000	45,288205
461,000000	45,450209
460,000000	45,572926
459,000000	45,706224
458,000000	45,839219
457,000000	45,934222
456,000000	46,026292
455,000000	46,164070
454,000000	46,317758
453,000000	46,437494
452,000000	46,538317
451,000000	46,659426
450,000000	46,778723
449,000000	46,859761
448,000000	46,932811
447,000000	47,042244
446,000000	47,155929
445,000000	47,221023
444,000000	47,260132
443,000000	47,313750
442,000000	47,349298
441,000000	47,331093
440,000000	47,312608
439,000000	47,343138
438,000000	47,368292
437,000000	47,315949
436,000000	47,221540
435,000000	47,158479
434,000000	47,102003
433,000000	46,998132
432,000000	46,880012
431,000000	46,781350
430,000000	46,627355
429,000000	46,363886
428,000000	46,117171
427,000000	46,056624
426,000000	46,162463
425,000000	46,291396
424,000000	46,415911
423,000000	46,601924
422,000000	46,822696
421,000000	47,002570
420,000000	47,178555
419,000000	47,393864
418,000000	47,442643
417,000000	47,220688
416,000000	47,005238
415,000000	46,998319
414,000000	47,106766
413,000000	47,168997
412,000000	47,229324
411,000000	47,421379
410,000000	47,667836
409,000000	47,779830
408,000000	47,765077
407,000000	47,743908
406,000000	47,690207
405,000000	47,527505
404,000000	47,402138
403,000000	47,489509
402,000000	47,693455
401,000000	47,824394
400,000000	47,934460
