# Supplementary material for: Controlled Release of D-Limonene from Biodegradable Films with Enzymatic Treatment
Source: Polymers (Basel). 2025 Aug 17;17(16):2238. doi: 10.3390/polym17162238 (PMC12389446; doi:10.3390/polym17162238)
Supplement: Supplementary file 1 [file polymers-17-02238-s001.zip › release_profiles_data/X77.asc]

PE IR       SUBTECH     SPECTRUM    ASCII       PEDS        4.00        
   -1
X77_2.asc
25/07/08
12:27:43.00
25/07/08
12:27:43.00
Administrator
Sample 025 By Administrator Date �������, ����� 08 2025
400,000000
#HDR
-1
-1
#GR
cm-1
%T
1.0
0.0
4000,000000
-1,000000
3601
8
99,558932
41,448298
#DATA
4000,000000	99,088110
3999,000000	99,085913
3998,000000	99,083717
3997,000000	99,081514
3996,000000	99,080851
3995,000000	99,082450
3994,000000	99,085081
3993,000000	99,085932
3992,000000	99,084527
3991,000000	99,083520
3990,000000	99,085633
3989,000000	99,090182
3988,000000	99,093831
3987,000000	99,094236
3986,000000	99,091800
3985,000000	99,088282
3984,000000	99,085078
3983,000000	99,083122
3982,000000	99,083281
3981,000000	99,085671
3980,000000	99,088807
3979,000000	99,090509
3978,000000	99,090006
3977,000000	99,088776
3976,000000	99,089341
3975,000000	99,093160
3974,000000	99,099371
3973,000000	99,105415
3972,000000	99,108926
3971,000000	99,109680
3970,000000	99,109576
3969,000000	99,110884
3968,000000	99,114209
3967,000000	99,117800
3966,000000	99,118976
3965,000000	99,116348
3964,000000	99,111788
3963,000000	99,109718
3962,000000	99,113341
3961,000000	99,120917
3960,000000	99,126785
3959,000000	99,127473
3958,000000	99,124919
3957,000000	99,123729
3956,000000	99,126487
3955,000000	99,132167
3954,000000	99,138270
3953,000000	99,142171
3952,000000	99,142029
3951,000000	99,137909
3950,000000	99,133598
3949,000000	99,135892
3948,000000	99,147270
3947,000000	99,159507
3946,000000	99,159989
3945,000000	99,146166
3944,000000	99,131199
3943,000000	99,132149
3942,000000	99,150763
3941,000000	99,168768
3940,000000	99,168780
3939,000000	99,155774
3938,000000	99,147681
3937,000000	99,152022
3936,000000	99,159604
3935,000000	99,157848
3934,000000	99,145924
3933,000000	99,134273
3932,000000	99,134464
3931,000000	99,149804
3930,000000	99,172224
3929,000000	99,189074
3928,000000	99,190895
3927,000000	99,177977
3926,000000	99,164026
3925,000000	99,167366
3924,000000	99,191197
3923,000000	99,216682
3922,000000	99,224971
3921,000000	99,216615
3920,000000	99,201780
3919,000000	99,185604
3918,000000	99,171777
3917,000000	99,167971
3916,000000	99,176531
3915,000000	99,186260
3914,000000	99,184797
3913,000000	99,174842
3912,000000	99,168755
3911,000000	99,175853
3910,000000	99,196021
3909,000000	99,222949
3908,000000	99,250220
3907,000000	99,273049
3906,000000	99,290670
3905,000000	99,307108
3904,000000	99,326599
3903,000000	99,339517
3902,000000	99,325283
3901,000000	99,284037
3900,000000	99,246140
3899,000000	99,236762
3898,000000	99,246478
3897,000000	99,250840
3896,000000	99,243929
3895,000000	99,235865
3894,000000	99,228988
3893,000000	99,222001
3892,000000	99,230950
3891,000000	99,277257
3890,000000	99,337628
3889,000000	99,356109
3888,000000	99,317676
3887,000000	99,260598
3886,000000	99,237156
3885,000000	99,267942
3884,000000	99,308641
3883,000000	99,301579
3882,000000	99,255173
3881,000000	99,227042
3880,000000	99,255631
3879,000000	99,313239
3878,000000	99,334504
3877,000000	99,303057
3876,000000	99,263473
3875,000000	99,264152
3874,000000	99,313924
3873,000000	99,366548
3872,000000	99,365755
3871,000000	99,320946
3870,000000	99,302721
3869,000000	99,341412
3868,000000	99,372194
3867,000000	99,338406
3866,000000	99,273210
3865,000000	99,234159
3864,000000	99,238665
3863,000000	99,264605
3862,000000	99,280345
3861,000000	99,280515
3860,000000	99,283754
3859,000000	99,311577
3858,000000	99,376808
3857,000000	99,470256
3856,000000	99,551279
3855,000000	99,558932
3854,000000	99,483097
3853,000000	99,426439
3852,000000	99,430144
3851,000000	99,387987
3850,000000	99,290452
3849,000000	99,219863
3848,000000	99,203205
3847,000000	99,218816
3846,000000	99,242217
3845,000000	99,266785
3844,000000	99,298277
3843,000000	99,339852
3842,000000	99,378482
3841,000000	99,396316
3840,000000	99,392062
3839,000000	99,382453
3838,000000	99,383805
3837,000000	99,391932
3836,000000	99,386462
3835,000000	99,356048
3834,000000	99,311610
3833,000000	99,274264
3832,000000	99,259749
3831,000000	99,265349
3830,000000	99,269007
3829,000000	99,253627
3828,000000	99,232289
3827,000000	99,240221
3826,000000	99,294541
3825,000000	99,364926
3824,000000	99,399735
3823,000000	99,377955
3822,000000	99,333739
3821,000000	99,341267
3820,000000	99,410820
3819,000000	99,440491
3818,000000	99,379475
3817,000000	99,291216
3816,000000	99,251974
3815,000000	99,270266
3814,000000	99,283638
3813,000000	99,259960
3812,000000	99,241416
3811,000000	99,261206
3810,000000	99,297261
3809,000000	99,311475
3808,000000	99,303140
3807,000000	99,316537
3806,000000	99,370920
3805,000000	99,412582
3804,000000	99,392866
3803,000000	99,331358
3802,000000	99,288107
3801,000000	99,310909
3800,000000	99,356638
3799,000000	99,338674
3798,000000	99,267773
3797,000000	99,216019
3796,000000	99,212597
3795,000000	99,230323
3794,000000	99,229917
3793,000000	99,208560
3792,000000	99,190067
3791,000000	99,188062
3790,000000	99,197348
3789,000000	99,206929
3788,000000	99,208697
3787,000000	99,201382
3786,000000	99,194678
3785,000000	99,204786
3784,000000	99,234800
3783,000000	99,263359
3782,000000	99,266043
3781,000000	99,243094
3780,000000	99,218901
3779,000000	99,216894
3778,000000	99,228863
3777,000000	99,227485
3776,000000	99,212008
3775,000000	99,208117
3774,000000	99,226465
3773,000000	99,248213
3772,000000	99,252212
3771,000000	99,243158
3770,000000	99,244058
3769,000000	99,257031
3768,000000	99,252772
3767,000000	99,219142
3766,000000	99,188904
3765,000000	99,195192
3764,000000	99,226955
3763,000000	99,245067
3762,000000	99,233939
3761,000000	99,211591
3760,000000	99,200164
3759,000000	99,210468
3758,000000	99,240893
3757,000000	99,281450
3756,000000	99,323555
3755,000000	99,363550
3754,000000	99,398279
3753,000000	99,413656
3752,000000	99,391967
3751,000000	99,350833
3750,000000	99,341936
3749,000000	99,370768
3748,000000	99,388676
3747,000000	99,367372
3746,000000	99,313213
3745,000000	99,259995
3744,000000	99,263348
3743,000000	99,296504
3742,000000	99,268469
3741,000000	99,204358
3740,000000	99,183348
3739,000000	99,207783
3738,000000	99,231312
3737,000000	99,226817
3736,000000	99,217127
3735,000000	99,232550
3734,000000	99,255533
3733,000000	99,248272
3732,000000	99,214197
3731,000000	99,175969
3730,000000	99,135083
3729,000000	99,089457
3728,000000	99,053305
3727,000000	99,043998
3726,000000	99,061719
3725,000000	99,083682
3724,000000	99,088440
3723,000000	99,081346
3722,000000	99,078082
3721,000000	99,080214
3720,000000	99,077737
3719,000000	99,071583
3718,000000	99,075793
3717,000000	99,098038
3716,000000	99,130004
3715,000000	99,156426
3714,000000	99,165233
3713,000000	99,147666
3712,000000	99,109895
3711,000000	99,077722
3710,000000	99,058615
3709,000000	99,032628
3708,000000	98,995062
3707,000000	98,963891
3706,000000	98,950472
3705,000000	98,946966
3704,000000	98,939262
3703,000000	98,922739
3702,000000	98,909159
3701,000000	98,909654
3700,000000	98,910234
3699,000000	98,889422
3698,000000	98,854456
3697,000000	98,832453
3696,000000	98,837735
3695,000000	98,861389
3694,000000	98,887987
3693,000000	98,909956
3692,000000	98,919457
3691,000000	98,902344
3690,000000	98,854939
3689,000000	98,800869
3688,000000	98,757843
3687,000000	98,702564
3686,000000	98,619851
3685,000000	98,538067
3684,000000	98,487652
3683,000000	98,467426
3682,000000	98,458949
3681,000000	98,457407
3680,000000	98,476479
3679,000000	98,510098
3678,000000	98,513266
3677,000000	98,443171
3676,000000	98,334691
3675,000000	98,288989
3674,000000	98,292728
3673,000000	98,231186
3672,000000	98,095482
3671,000000	97,955284
3670,000000	97,865524
3669,000000	97,837158
3668,000000	97,808722
3667,000000	97,731748
3666,000000	97,634662
3665,000000	97,554026
3664,000000	97,493364
3663,000000	97,444099
3662,000000	97,405692
3661,000000	97,381716
3660,000000	97,364611
3659,000000	97,333238
3658,000000	97,273339
3657,000000	97,201039
3656,000000	97,156555
3655,000000	97,150115
3654,000000	97,148095
3653,000000	97,131023
3652,000000	97,099793
3651,000000	97,040001
3650,000000	96,937827
3649,000000	96,822076
3648,000000	96,732196
3647,000000	96,660401
3646,000000	96,578204
3645,000000	96,479945
3644,000000	96,380876
3643,000000	96,299965
3642,000000	96,243920
3641,000000	96,201088
3640,000000	96,153757
3639,000000	96,096933
3638,000000	96,038953
3637,000000	95,983295
3636,000000	95,929162
3635,000000	95,888290
3634,000000	95,879646
3633,000000	95,898050
3632,000000	95,902673
3631,000000	95,846462
3630,000000	95,714087
3629,000000	95,561428
3628,000000	95,463831
3627,000000	95,386417
3626,000000	95,273397
3625,000000	95,162891
3624,000000	95,096590
3623,000000	95,063570
3622,000000	95,028155
3621,000000	94,963849
3620,000000	94,872788
3619,000000	94,782866
3618,000000	94,708472
3617,000000	94,627215
3616,000000	94,522804
3615,000000	94,411301
3614,000000	94,317326
3613,000000	94,249458
3612,000000	94,188213
3611,000000	94,100961
3610,000000	93,975637
3609,000000	93,832457
3608,000000	93,704555
3607,000000	93,605584
3606,000000	93,519040
3605,000000	93,427349
3604,000000	93,330423
3603,000000	93,233218
3602,000000	93,136827
3601,000000	93,041776
3600,000000	92,949092
3599,000000	92,855466
3598,000000	92,754712
3597,000000	92,643946
3596,000000	92,527325
3595,000000	92,415677
3594,000000	92,319144
3593,000000	92,236890
3592,000000	92,157129
3591,000000	92,067215
3590,000000	91,955254
3589,000000	91,814464
3588,000000	91,660489
3587,000000	91,526963
3586,000000	91,416443
3585,000000	91,297870
3584,000000	91,162582
3583,000000	91,028295
3582,000000	90,906345
3581,000000	90,793200
3580,000000	90,681466
3579,000000	90,566596
3578,000000	90,446857
3577,000000	90,322423
3576,000000	90,195504
3575,000000	90,070626
3574,000000	89,952193
3573,000000	89,843389
3572,000000	89,744320
3571,000000	89,648395
3570,000000	89,539531
3569,000000	89,399418
3568,000000	89,228417
3567,000000	89,058318
3566,000000	88,915855
3565,000000	88,784905
3564,000000	88,641301
3563,000000	88,488538
3562,000000	88,340147
3561,000000	88,201490
3560,000000	88,070499
3559,000000	87,943033
3558,000000	87,815420
3557,000000	87,685538
3556,000000	87,552096
3555,000000	87,413503
3554,000000	87,269947
3553,000000	87,126742
3552,000000	86,991160
3551,000000	86,861908
3550,000000	86,728316
3549,000000	86,582355
3548,000000	86,425587
3547,000000	86,265543
3546,000000	86,109967
3545,000000	85,961571
3544,000000	85,817572
3543,000000	85,674789
3542,000000	85,533107
3541,000000	85,393563
3540,000000	85,255261
3539,000000	85,115142
3538,000000	84,971038
3537,000000	84,824806
3536,000000	84,681317
3535,000000	84,542245
3534,000000	84,403994
3533,000000	84,263059
3532,000000	84,119969
3531,000000	83,976356
3530,000000	83,831162
3529,000000	83,683083
3528,000000	83,533441
3527,000000	83,383526
3526,000000	83,231228
3525,000000	83,075383
3524,000000	82,920973
3523,000000	82,774778
3522,000000	82,635982
3521,000000	82,496582
3520,000000	82,351976
3519,000000	82,205531
3518,000000	82,061979
3517,000000	81,920910
3516,000000	81,779501
3515,000000	81,637582
3514,000000	81,496555
3513,000000	81,355246
3512,000000	81,210639
3511,000000	81,062784
3510,000000	80,916176
3509,000000	80,775370
3508,000000	80,639266
3507,000000	80,501570
3506,000000	80,356558
3505,000000	80,203805
3504,000000	80,048510
3503,000000	79,897734
3502,000000	79,753964
3501,000000	79,613596
3500,000000	79,472728
3499,000000	79,330870
3498,000000	79,189176
3497,000000	79,048492
3496,000000	78,909562
3495,000000	78,772652
3494,000000	78,636643
3493,000000	78,499962
3492,000000	78,361989
3491,000000	78,222401
3490,000000	78,080273
3489,000000	77,935974
3488,000000	77,793119
3487,000000	77,655612
3486,000000	77,522557
3485,000000	77,388531
3484,000000	77,249059
3483,000000	77,104109
3482,000000	76,956914
3481,000000	76,811174
3480,000000	76,668911
3479,000000	76,529797
3478,000000	76,391778
3477,000000	76,253206
3476,000000	76,114533
3475,000000	75,976974
3474,000000	75,839643
3473,000000	75,699828
3472,000000	75,556557
3471,000000	75,411870
3470,000000	75,268287
3469,000000	75,126938
3468,000000	74,988419
3467,000000	74,853160
3466,000000	74,720026
3465,000000	74,586345
3464,000000	74,450382
3463,000000	74,312514
3462,000000	74,173941
3461,000000	74,035473
3460,000000	73,897609
3459,000000	73,760510
3458,000000	73,623585
3457,000000	73,486307
3456,000000	73,349220
3455,000000	73,212863
3454,000000	73,076894
3453,000000	72,941594
3452,000000	72,808780
3451,000000	72,678947
3450,000000	72,548887
3449,000000	72,415134
3448,000000	72,278772
3447,000000	72,143970
3446,000000	72,011608
3445,000000	71,878438
3444,000000	71,743158
3443,000000	71,608511
3442,000000	71,476417
3441,000000	71,344993
3440,000000	71,211511
3439,000000	71,076052
3438,000000	70,941008
3437,000000	70,808468
3436,000000	70,679140
3435,000000	70,552345
3434,000000	70,426549
3433,000000	70,300501
3432,000000	70,174161
3431,000000	70,048139
3430,000000	69,922665
3429,000000	69,798004
3428,000000	69,674931
3427,000000	69,554115
3426,000000	69,435211
3425,000000	69,317082
3424,000000	69,198435
3423,000000	69,078049
3422,000000	68,955504
3421,000000	68,832179
3420,000000	68,710531
3419,000000	68,591662
3418,000000	68,474620
3417,000000	68,358238
3416,000000	68,242355
3415,000000	68,126959
3414,000000	68,011692
3413,000000	67,896919
3412,000000	67,783980
3411,000000	67,673644
3410,000000	67,565202
3409,000000	67,457704
3408,000000	67,350931
3407,000000	67,244637
3406,000000	67,137968
3405,000000	67,030498
3404,000000	66,923132
3403,000000	66,817297
3402,000000	66,713903
3401,000000	66,613242
3400,000000	66,515147
3399,000000	66,418914
3398,000000	66,323626
3397,000000	66,228794
3396,000000	66,134009
3395,000000	66,038317
3394,000000	65,941188
3393,000000	65,844037
3392,000000	65,749305
3391,000000	65,657768
3390,000000	65,568149
3389,000000	65,479606
3388,000000	65,392768
3387,000000	65,307802
3386,000000	65,223281
3385,000000	65,137660
3384,000000	65,050588
3383,000000	64,962060
3382,000000	64,871846
3381,000000	64,780658
3380,000000	64,690473
3379,000000	64,602603
3378,000000	64,516245
3377,000000	64,429796
3376,000000	64,342499
3375,000000	64,254158
3374,000000	64,164347
3373,000000	64,072927
3372,000000	63,980468
3371,000000	63,887337
3370,000000	63,793225
3369,000000	63,698186
3368,000000	63,603132
3367,000000	63,508521
3366,000000	63,413506
3365,000000	63,317040
3364,000000	63,218790
3363,000000	63,118380
3362,000000	63,015260
3361,000000	62,910060
3360,000000	62,804677
3359,000000	62,700070
3358,000000	62,595170
3357,000000	62,488625
3356,000000	62,380224
3355,000000	62,269995
3354,000000	62,157565
3353,000000	62,043454
3352,000000	61,929527
3351,000000	61,816947
3350,000000	61,704895
3349,000000	61,592369
3348,000000	61,479840
3347,000000	61,368103
3346,000000	61,256971
3345,000000	61,146156
3344,000000	61,036303
3343,000000	60,927999
3342,000000	60,820842
3341,000000	60,714571
3340,000000	60,610066
3339,000000	60,508182
3338,000000	60,408675
3337,000000	60,311106
3336,000000	60,215706
3335,000000	60,122576
3334,000000	60,031195
3333,000000	59,941669
3332,000000	59,855160
3331,000000	59,772222
3330,000000	59,691995
3329,000000	59,613820
3328,000000	59,538399
3327,000000	59,466356
3326,000000	59,397015
3325,000000	59,329604
3324,000000	59,264514
3323,000000	59,202490
3322,000000	59,143523
3321,000000	59,087426
3320,000000	59,034569
3319,000000	58,985045
3318,000000	58,938129
3317,000000	58,893174
3316,000000	58,850294
3315,000000	58,809720
3314,000000	58,771273
3313,000000	58,735030
3312,000000	58,701473
3311,000000	58,670563
3310,000000	58,641769
3309,000000	58,615014
3308,000000	58,590498
3307,000000	58,567471
3306,000000	58,544622
3305,000000	58,522147
3304,000000	58,501684
3303,000000	58,483908
3302,000000	58,467662
3301,000000	58,451865
3300,000000	58,436973
3299,000000	58,423937
3298,000000	58,413191
3297,000000	58,405169
3296,000000	58,400231
3295,000000	58,397490
3294,000000	58,394813
3293,000000	58,390740
3292,000000	58,385603
3291,000000	58,380533
3290,000000	58,376743
3289,000000	58,375722
3288,000000	58,378466
3287,000000	58,384105
3286,000000	58,390737
3285,000000	58,398081
3284,000000	58,407767
3283,000000	58,420841
3282,000000	58,436543
3281,000000	58,453870
3280,000000	58,472879
3279,000000	58,493806
3278,000000	58,516412
3277,000000	58,540847
3276,000000	58,567805
3275,000000	58,597211
3274,000000	58,627909
3273,000000	58,659228
3272,000000	58,691805
3271,000000	58,726449
3270,000000	58,763320
3269,000000	58,802492
3268,000000	58,844066
3267,000000	58,887574
3266,000000	58,932365
3265,000000	58,978773
3264,000000	59,027797
3263,000000	59,079470
3262,000000	59,132739
3261,000000	59,186865
3260,000000	59,241842
3259,000000	59,297491
3258,000000	59,353335
3257,000000	59,409618
3256,000000	59,467171
3255,000000	59,526090
3254,000000	59,585765
3253,000000	59,646142
3252,000000	59,707884
3251,000000	59,771261
3250,000000	59,836037
3249,000000	59,902211
3248,000000	59,969502
3247,000000	60,036511
3246,000000	60,101900
3245,000000	60,166343
3244,000000	60,231803
3243,000000	60,298951
3242,000000	60,367054
3241,000000	60,436067
3240,000000	60,506869
3239,000000	60,579338
3238,000000	60,651909
3237,000000	60,723655
3236,000000	60,795285
3235,000000	60,867716
3234,000000	60,941169
3233,000000	61,015810
3232,000000	61,091743
3231,000000	61,168079
3230,000000	61,243678
3229,000000	61,319222
3228,000000	61,396859
3227,000000	61,477308
3226,000000	61,558907
3225,000000	61,640143
3224,000000	61,721633
3223,000000	61,804832
3222,000000	61,890091
3221,000000	61,976741
3220,000000	62,064049
3219,000000	62,151529
3218,000000	62,239103
3217,000000	62,327570
3216,000000	62,418242
3215,000000	62,511609
3214,000000	62,607182
3213,000000	62,704604
3212,000000	62,803920
3211,000000	62,904671
3210,000000	63,005963
3209,000000	63,107932
3208,000000	63,211964
3207,000000	63,319175
3206,000000	63,429688
3205,000000	63,543363
3204,000000	63,660031
3203,000000	63,778767
3202,000000	63,898166
3201,000000	64,017821
3200,000000	64,138435
3199,000000	64,260389
3198,000000	64,383341
3197,000000	64,507424
3196,000000	64,633639
3195,000000	64,762438
3194,000000	64,893144
3193,000000	65,025117
3192,000000	65,158437
3191,000000	65,293211
3190,000000	65,429240
3189,000000	65,566787
3188,000000	65,706569
3187,000000	65,848449
3186,000000	65,991130
3185,000000	66,133655
3184,000000	66,276464
3183,000000	66,420530
3182,000000	66,566271
3181,000000	66,713721
3180,000000	66,862777
3179,000000	67,012729
3178,000000	67,162550
3177,000000	67,312137
3176,000000	67,462600
3175,000000	67,614894
3174,000000	67,768826
3173,000000	67,923722
3172,000000	68,079161
3171,000000	68,234826
3170,000000	68,390438
3169,000000	68,546254
3168,000000	68,702979
3167,000000	68,860722
3166,000000	69,018597
3165,000000	69,175651
3164,000000	69,331661
3163,000000	69,486915
3162,000000	69,641963
3161,000000	69,797710
3160,000000	69,954807
3159,000000	70,112612
3158,000000	70,269642
3157,000000	70,425259
3156,000000	70,580108
3155,000000	70,734844
3154,000000	70,889482
3153,000000	71,044160
3152,000000	71,199297
3151,000000	71,354607
3150,000000	71,509110
3149,000000	71,662625
3148,000000	71,816202
3147,000000	71,970545
3146,000000	72,124908
3145,000000	72,278083
3144,000000	72,429627
3143,000000	72,579673
3142,000000	72,728413
3141,000000	72,876190
3140,000000	73,023330
3139,000000	73,169512
3138,000000	73,313902
3137,000000	73,456217
3136,000000	73,596877
3135,000000	73,735932
3134,000000	73,872926
3133,000000	74,008192
3132,000000	74,143053
3131,000000	74,277934
3130,000000	74,411436
3129,000000	74,542266
3128,000000	74,670851
3127,000000	74,798043
3126,000000	74,923457
3125,000000	75,046372
3124,000000	75,167239
3123,000000	75,286709
3122,000000	75,404025
3121,000000	75,517927
3120,000000	75,628453
3119,000000	75,736570
3118,000000	75,842260
3117,000000	75,944255
3116,000000	76,041659
3115,000000	76,134698
3114,000000	76,224311
3113,000000	76,311964
3112,000000	76,399362
3111,000000	76,487078
3110,000000	76,573460
3109,000000	76,656051
3108,000000	76,733875
3107,000000	76,807591
3106,000000	76,878223
3105,000000	76,946756
3104,000000	77,014316
3103,000000	77,081451
3102,000000	77,147371
3101,000000	77,210810
3100,000000	77,271164
3099,000000	77,328341
3098,000000	77,382025
3097,000000	77,431779
3096,000000	77,477790
3095,000000	77,520800
3094,000000	77,561506
3093,000000	77,600345
3092,000000	77,637426
3091,000000	77,672413
3090,000000	77,705142
3089,000000	77,736974
3088,000000	77,770876
3087,000000	77,809752
3086,000000	77,855308
3085,000000	77,908956
3084,000000	77,972533
3083,000000	78,046852
3082,000000	78,130234
3081,000000	78,219222
3080,000000	78,310661
3079,000000	78,402626
3078,000000	78,494036
3077,000000	78,584800
3076,000000	78,676223
3075,000000	78,770674
3074,000000	78,870898
3073,000000	78,979482
3072,000000	79,098285
3071,000000	79,227328
3070,000000	79,364732
3069,000000	79,508234
3068,000000	79,656135
3067,000000	79,807011
3066,000000	79,959314
3065,000000	80,112033
3064,000000	80,265155
3063,000000	80,418884
3062,000000	80,573066
3061,000000	80,727458
3060,000000	80,881784
3059,000000	81,035214
3058,000000	81,186703
3057,000000	81,336445
3056,000000	81,486162
3055,000000	81,637116
3054,000000	81,788585
3053,000000	81,938951
3052,000000	82,087404
3051,000000	82,233982
3050,000000	82,379003
3049,000000	82,523432
3048,000000	82,668946
3047,000000	82,816445
3046,000000	82,964947
3045,000000	83,112830
3044,000000	83,259536
3043,000000	83,405282
3042,000000	83,549790
3041,000000	83,692481
3040,000000	83,833267
3039,000000	83,971801
3038,000000	84,106617
3037,000000	84,236390
3036,000000	84,361651
3035,000000	84,483945
3034,000000	84,603658
3033,000000	84,720330
3032,000000	84,834565
3031,000000	84,947464
3030,000000	85,058172
3029,000000	85,164037
3028,000000	85,263724
3027,000000	85,358241
3026,000000	85,448523
3025,000000	85,534048
3024,000000	85,614168
3023,000000	85,689117
3022,000000	85,758938
3021,000000	85,822636
3020,000000	85,879300
3019,000000	85,928864
3018,000000	85,971503
3017,000000	86,007346
3016,000000	86,037015
3015,000000	86,061745
3014,000000	86,082499
3013,000000	86,099868
3012,000000	86,114636
3011,000000	86,126914
3010,000000	86,134981
3009,000000	86,136296
3008,000000	86,129992
3007,000000	86,117241
3006,000000	86,098945
3005,000000	86,074544
3004,000000	86,042979
3003,000000	86,003567
3002,000000	85,956267
3001,000000	85,902130
3000,000000	85,843348
2999,000000	85,781062
2998,000000	85,713365
2997,000000	85,637338
2996,000000	85,552524
2995,000000	85,460538
2994,000000	85,361649
2993,000000	85,254437
2992,000000	85,139314
2991,000000	85,019179
2990,000000	84,896104
2989,000000	84,769116
2988,000000	84,633466
2987,000000	84,477363
2986,000000	84,278719
2985,000000	84,015289
2984,000000	83,688098
2983,000000	83,336442
2982,000000	83,023192
2981,000000	82,797861
2980,000000	82,669151
2979,000000	82,606808
2978,000000	82,565151
2977,000000	82,504764
2976,000000	82,399935
2975,000000	82,236571
2974,000000	82,012079
2973,000000	81,740076
2972,000000	81,450920
2971,000000	81,179632
2970,000000	80,946901
2969,000000	80,750225
2968,000000	80,574059
2967,000000	80,408106
2966,000000	80,255397
2965,000000	80,125668
2964,000000	80,024520
2963,000000	79,950168
2962,000000	79,896743
2961,000000	79,857709
2960,000000	79,826658
2959,000000	79,797559
2958,000000	79,766188
2957,000000	79,730638
2956,000000	79,690140
2955,000000	79,643349
2954,000000	79,588150
2953,000000	79,522699
2952,000000	79,446152
2951,000000	79,358483
2950,000000	79,260034
2949,000000	79,151796
2948,000000	79,035822
2947,000000	78,915007
2946,000000	78,791967
2945,000000	78,667816
2944,000000	78,542010
2943,000000	78,413732
2942,000000	78,284220
2941,000000	78,157827
2940,000000	78,040734
2939,000000	77,938239
2938,000000	77,852977
2937,000000	77,784904
2936,000000	77,731967
2935,000000	77,691417
2934,000000	77,661638
2933,000000	77,643678
2932,000000	77,640677
2931,000000	77,655345
2930,000000	77,688358
2929,000000	77,738592
2928,000000	77,804223
2927,000000	77,883182
2926,000000	77,973264
2925,000000	78,072683
2924,000000	78,180236
2923,000000	78,295015
2922,000000	78,416164
2921,000000	78,542882
2920,000000	78,674419
2919,000000	78,809925
2918,000000	78,949026
2917,000000	79,092655
2916,000000	79,242525
2915,000000	79,399368
2914,000000	79,561708
2913,000000	79,726578
2912,000000	79,890655
2911,000000	80,050390
2910,000000	80,201796
2909,000000	80,340799
2908,000000	80,464196
2907,000000	80,569747
2906,000000	80,655809
2905,000000	80,721355
2904,000000	80,766335
2903,000000	80,791580
2902,000000	80,798492
2901,000000	80,788841
2900,000000	80,765288
2899,000000	80,729989
2898,000000	80,683044
2897,000000	80,622838
2896,000000	80,547102
2895,000000	80,454728
2894,000000	80,347081
2893,000000	80,228696
2892,000000	80,106611
2891,000000	79,988442
2890,000000	79,880430
2889,000000	79,786732
2888,000000	79,709022
2887,000000	79,646428
2886,000000	79,597079
2885,000000	79,561099
2884,000000	79,542308
2883,000000	79,545975
2882,000000	79,574807
2881,000000	79,627148
2880,000000	79,698815
2879,000000	79,786363
2878,000000	79,889052
2877,000000	80,008787
2876,000000	80,148371
2875,000000	80,309440
2874,000000	80,491500
2873,000000	80,692545
2872,000000	80,910137
2871,000000	81,141535
2870,000000	81,383394
2869,000000	81,631654
2868,000000	81,881644
2867,000000	82,128019
2866,000000	82,364855
2865,000000	82,587059
2864,000000	82,791822
2863,000000	82,978380
2862,000000	83,146681
2861,000000	83,297311
2860,000000	83,433163
2859,000000	83,560396
2858,000000	83,687014
2857,000000	83,820446
2856,000000	83,966163
2855,000000	84,126934
2854,000000	84,302359
2853,000000	84,489125
2852,000000	84,682065
2851,000000	84,875164
2850,000000	85,062104
2849,000000	85,236995
2848,000000	85,395400
2847,000000	85,534929
2846,000000	85,654829
2845,000000	85,755732
2844,000000	85,840090
2843,000000	85,912092
2842,000000	85,976399
2841,000000	86,036564
2840,000000	86,094166
2839,000000	86,149304
2838,000000	86,202483
2837,000000	86,256639
2836,000000	86,317719
2835,000000	86,392975
2834,000000	86,488895
2833,000000	86,610734
2832,000000	86,762119
2831,000000	86,943097
2830,000000	87,148426
2829,000000	87,368867
2828,000000	87,594710
2827,000000	87,818052
2826,000000	88,032694
2825,000000	88,234210
2824,000000	88,420928
2823,000000	88,593406
2822,000000	88,752466
2821,000000	88,898381
2820,000000	89,032101
2819,000000	89,155976
2818,000000	89,272429
2817,000000	89,382728
2816,000000	89,487613
2815,000000	89,588099
2814,000000	89,685150
2813,000000	89,779330
2812,000000	89,870992
2811,000000	89,960188
2810,000000	90,046305
2809,000000	90,128787
2808,000000	90,208338
2807,000000	90,286419
2806,000000	90,363731
2805,000000	90,440371
2804,000000	90,517253
2803,000000	90,595572
2802,000000	90,674574
2801,000000	90,751610
2800,000000	90,824969
2799,000000	90,895260
2798,000000	90,963678
2797,000000	91,030640
2796,000000	91,096787
2795,000000	91,163477
2794,000000	91,231162
2793,000000	91,298552
2792,000000	91,364214
2791,000000	91,427882
2790,000000	91,489544
2789,000000	91,548720
2788,000000	91,605612
2787,000000	91,661611
2786,000000	91,717758
2785,000000	91,773725
2784,000000	91,828995
2783,000000	91,883797
2782,000000	91,938079
2781,000000	91,990950
2780,000000	92,042107
2779,000000	92,092671
2778,000000	92,143664
2777,000000	92,194599
2776,000000	92,244312
2775,000000	92,292111
2774,000000	92,337496
2773,000000	92,380085
2772,000000	92,420710
2771,000000	92,461405
2770,000000	92,503362
2769,000000	92,545803
2768,000000	92,587529
2767,000000	92,628415
2766,000000	92,668573
2765,000000	92,707276
2764,000000	92,743770
2763,000000	92,778415
2762,000000	92,812207
2761,000000	92,845887
2760,000000	92,879985
2759,000000	92,914750
2758,000000	92,949543
2757,000000	92,983204
2756,000000	93,015476
2755,000000	93,047154
2754,000000	93,078587
2753,000000	93,109256
2752,000000	93,139080
2751,000000	93,168735
2750,000000	93,198210
2749,000000	93,226388
2748,000000	93,252635
2747,000000	93,277583
2746,000000	93,301939
2745,000000	93,325949
2744,000000	93,350443
2743,000000	93,376796
2742,000000	93,405101
2741,000000	93,433672
2740,000000	93,461025
2739,000000	93,487126
2738,000000	93,512287
2737,000000	93,536366
2736,000000	93,559672
2735,000000	93,583096
2734,000000	93,606494
2733,000000	93,628323
2732,000000	93,647672
2731,000000	93,665510
2730,000000	93,683421
2729,000000	93,702419
2728,000000	93,723466
2727,000000	93,747642
2726,000000	93,775179
2725,000000	93,805561
2724,000000	93,839084
2723,000000	93,876764
2722,000000	93,918156
2721,000000	93,960862
2720,000000	94,002821
2719,000000	94,043663
2718,000000	94,083349
2717,000000	94,121164
2716,000000	94,156847
2715,000000	94,191137
2714,000000	94,224344
2713,000000	94,255759
2712,000000	94,285063
2711,000000	94,312743
2710,000000	94,338665
2709,000000	94,362023
2708,000000	94,383402
2707,000000	94,405077
2706,000000	94,428223
2705,000000	94,451439
2704,000000	94,472932
2703,000000	94,492580
2702,000000	94,511033
2701,000000	94,528397
2700,000000	94,544812
2699,000000	94,560866
2698,000000	94,576464
2697,000000	94,590722
2696,000000	94,603762
2695,000000	94,617170
2694,000000	94,631869
2693,000000	94,646966
2692,000000	94,661436
2691,000000	94,675355
2690,000000	94,688729
2689,000000	94,700754
2688,000000	94,711186
2687,000000	94,721023
2686,000000	94,730924
2685,000000	94,740325
2684,000000	94,748830
2683,000000	94,757031
2682,000000	94,765282
2681,000000	94,773116
2680,000000	94,780510
2679,000000	94,788183
2678,000000	94,795963
2677,000000	94,802439
2676,000000	94,806952
2675,000000	94,810450
2674,000000	94,813860
2673,000000	94,817291
2672,000000	94,821342
2671,000000	94,827290
2670,000000	94,835182
2669,000000	94,843457
2668,000000	94,851208
2667,000000	94,859088
2666,000000	94,867369
2665,000000	94,875100
2664,000000	94,882070
2663,000000	94,889783
2662,000000	94,899433
2661,000000	94,910631
2660,000000	94,923077
2659,000000	94,937636
2658,000000	94,954704
2657,000000	94,973206
2656,000000	94,992309
2655,000000	95,012510
2654,000000	95,033834
2653,000000	95,054736
2652,000000	95,074098
2651,000000	95,092908
2650,000000	95,112767
2649,000000	95,134099
2648,000000	95,156667
2647,000000	95,180228
2646,000000	95,203829
2645,000000	95,226199
2644,000000	95,247832
2643,000000	95,270915
2642,000000	95,296271
2641,000000	95,322232
2640,000000	95,347436
2639,000000	95,372640
2638,000000	95,398837
2637,000000	95,425693
2636,000000	95,452918
2635,000000	95,480865
2634,000000	95,508641
2633,000000	95,533978
2632,000000	95,556393
2631,000000	95,578386
2630,000000	95,602246
2629,000000	95,627771
2628,000000	95,654093
2627,000000	95,681196
2626,000000	95,708422
2625,000000	95,734166
2624,000000	95,758517
2623,000000	95,783782
2622,000000	95,810971
2621,000000	95,838336
2620,000000	95,864610
2619,000000	95,890930
2618,000000	95,918173
2617,000000	95,945207
2616,000000	95,971409
2615,000000	95,998016
2614,000000	96,025339
2613,000000	96,051463
2612,000000	96,075370
2611,000000	96,098681
2610,000000	96,122640
2609,000000	96,146087
2608,000000	96,167925
2607,000000	96,188844
2606,000000	96,209440
2605,000000	96,229575
2604,000000	96,250677
2603,000000	96,275136
2602,000000	96,302062
2601,000000	96,327240
2600,000000	96,348834
2599,000000	96,369564
2598,000000	96,391787
2597,000000	96,414237
2596,000000	96,435190
2595,000000	96,454876
2594,000000	96,473149
2593,000000	96,489020
2592,000000	96,504174
2591,000000	96,522480
2590,000000	96,543854
2589,000000	96,563106
2588,000000	96,577167
2587,000000	96,588834
2586,000000	96,601087
2585,000000	96,612630
2584,000000	96,622175
2583,000000	96,632286
2582,000000	96,645218
2581,000000	96,658938
2580,000000	96,670889
2579,000000	96,682118
2578,000000	96,694374
2577,000000	96,706552
2576,000000	96,717270
2575,000000	96,727803
2574,000000	96,739457
2573,000000	96,751011
2572,000000	96,761234
2571,000000	96,770841
2570,000000	96,779913
2569,000000	96,786939
2568,000000	96,792511
2567,000000	96,800108
2566,000000	96,811008
2565,000000	96,822290
2564,000000	96,831866
2563,000000	96,841271
2562,000000	96,851323
2561,000000	96,859587
2560,000000	96,864879
2559,000000	96,870000
2558,000000	96,877293
2557,000000	96,885503
2556,000000	96,893382
2555,000000	96,902088
2554,000000	96,911561
2553,000000	96,919044
2552,000000	96,923905
2551,000000	96,929516
2550,000000	96,937648
2549,000000	96,945329
2548,000000	96,949991
2547,000000	96,953373
2546,000000	96,957611
2545,000000	96,961745
2544,000000	96,964782
2543,000000	96,968042
2542,000000	96,972009
2541,000000	96,975255
2540,000000	96,978726
2539,000000	96,986325
2538,000000	96,998515
2537,000000	97,009986
2536,000000	97,016511
2535,000000	97,019708
2534,000000	97,022675
2533,000000	97,025613
2532,000000	97,028528
2531,000000	97,033326
2530,000000	97,040189
2529,000000	97,046185
2528,000000	97,050124
2527,000000	97,054572
2526,000000	97,060793
2525,000000	97,066480
2524,000000	97,070737
2523,000000	97,076290
2522,000000	97,084228
2521,000000	97,091604
2520,000000	97,096776
2519,000000	97,102010
2518,000000	97,108105
2517,000000	97,111874
2516,000000	97,112017
2515,000000	97,112387
2514,000000	97,116476
2513,000000	97,123384
2512,000000	97,131827
2511,000000	97,142689
2510,000000	97,154761
2509,000000	97,163572
2508,000000	97,167960
2507,000000	97,172603
2506,000000	97,180865
2505,000000	97,190169
2504,000000	97,197721
2503,000000	97,205268
2502,000000	97,214384
2501,000000	97,222375
2500,000000	97,227054
2499,000000	97,231013
2498,000000	97,237132
2497,000000	97,244139
2496,000000	97,250326
2495,000000	97,257466
2494,000000	97,267194
2493,000000	97,277249
2492,000000	97,284807
2491,000000	97,290140
2490,000000	97,294400
2489,000000	97,297622
2488,000000	97,301301
2487,000000	97,308539
2486,000000	97,319015
2485,000000	97,328222
2484,000000	97,334237
2483,000000	97,340687
2482,000000	97,350493
2481,000000	97,361224
2480,000000	97,369488
2479,000000	97,375511
2478,000000	97,380722
2477,000000	97,385218
2476,000000	97,390051
2475,000000	97,397583
2474,000000	97,407282
2473,000000	97,415690
2472,000000	97,422492
2471,000000	97,431666
2470,000000	97,444428
2469,000000	97,456394
2468,000000	97,464157
2467,000000	97,469465
2466,000000	97,474499
2465,000000	97,478469
2464,000000	97,481680
2463,000000	97,487475
2462,000000	97,496947
2461,000000	97,506621
2460,000000	97,514246
2459,000000	97,521871
2458,000000	97,530498
2457,000000	97,537067
2456,000000	97,540132
2455,000000	97,543572
2454,000000	97,551162
2453,000000	97,561841
2452,000000	97,573192
2451,000000	97,585017
2450,000000	97,596578
2449,000000	97,605176
2448,000000	97,610764
2447,000000	97,617671
2446,000000	97,628882
2445,000000	97,642744
2444,000000	97,657200
2443,000000	97,672393
2442,000000	97,687049
2441,000000	97,697759
2440,000000	97,704607
2439,000000	97,712375
2438,000000	97,723564
2437,000000	97,735300
2436,000000	97,745523
2435,000000	97,756626
2434,000000	97,770129
2433,000000	97,782998
2432,000000	97,792401
2431,000000	97,799465
2430,000000	97,805715
2429,000000	97,810399
2428,000000	97,813774
2427,000000	97,818447
2426,000000	97,825370
2425,000000	97,832833
2424,000000	97,840743
2423,000000	97,850963
2422,000000	97,862186
2421,000000	97,870044
2420,000000	97,873730
2419,000000	97,877067
2418,000000	97,881734
2417,000000	97,885459
2416,000000	97,888141
2415,000000	97,893290
2414,000000	97,901590
2413,000000	97,909342
2412,000000	97,915308
2411,000000	97,922822
2410,000000	97,933152
2409,000000	97,943116
2408,000000	97,951487
2407,000000	97,961136
2406,000000	97,972265
2405,000000	97,979954
2404,000000	97,981456
2403,000000	97,980263
2402,000000	97,980359
2401,000000	97,981962
2400,000000	97,984921
2399,000000	97,990491
2398,000000	97,997541
2397,000000	98,002609
2396,000000	98,005582
2395,000000	98,009594
2394,000000	98,013854
2393,000000	98,013239
2392,000000	98,007211
2391,000000	98,002634
2390,000000	98,004924
2389,000000	98,012343
2388,000000	98,021423
2387,000000	98,031694
2386,000000	98,042304
2385,000000	98,050157
2384,000000	98,054792
2383,000000	98,060175
2382,000000	98,068384
2381,000000	98,076316
2380,000000	98,081313
2379,000000	98,084710
2378,000000	98,087373
2377,000000	98,087297
2376,000000	98,085471
2375,000000	98,088290
2374,000000	98,099474
2373,000000	98,114540
2372,000000	98,127468
2371,000000	98,137484
2370,000000	98,145161
2369,000000	98,148691
2368,000000	98,148159
2367,000000	98,147118
2366,000000	98,146150
2365,000000	98,141345
2364,000000	98,132382
2363,000000	98,124176
2362,000000	98,118397
2361,000000	98,111412
2360,000000	98,104478
2359,000000	98,105158
2358,000000	98,111088
2357,000000	98,113150
2356,000000	98,107658
2355,000000	98,098462
2354,000000	98,091045
2353,000000	98,085703
2352,000000	98,088410
2351,000000	98,106756
2350,000000	98,138667
2349,000000	98,164305
2348,000000	98,158360
2347,000000	98,115406
2346,000000	98,053825
2345,000000	98,007861
2344,000000	98,002804
2343,000000	98,033886
2342,000000	98,070414
2341,000000	98,083812
2340,000000	98,076031
2339,000000	98,062907
2338,000000	98,054481
2337,000000	98,049672
2336,000000	98,046602
2335,000000	98,045855
2334,000000	98,046080
2333,000000	98,042639
2332,000000	98,035967
2331,000000	98,032449
2330,000000	98,034216
2329,000000	98,032583
2328,000000	98,013843
2327,000000	97,978009
2326,000000	97,932568
2325,000000	97,892816
2324,000000	97,871618
2323,000000	97,876861
2322,000000	97,904544
2321,000000	97,940385
2320,000000	97,974849
2319,000000	98,004464
2318,000000	98,026433
2317,000000	98,035079
2316,000000	98,030011
2315,000000	98,020363
2314,000000	98,013835
2313,000000	98,013178
2312,000000	98,017606
2311,000000	98,028334
2310,000000	98,041900
2309,000000	98,053025
2308,000000	98,059204
2307,000000	98,064387
2306,000000	98,069227
2305,000000	98,070926
2304,000000	98,069155
2303,000000	98,067733
2302,000000	98,066433
2301,000000	98,060202
2300,000000	98,048763
2299,000000	98,038542
2298,000000	98,030973
2297,000000	98,020030
2296,000000	98,002314
2295,000000	97,984154
2294,000000	97,970015
2293,000000	97,957477
2292,000000	97,943717
2291,000000	97,932677
2290,000000	97,926319
2289,000000	97,920166
2288,000000	97,910790
2287,000000	97,901809
2286,000000	97,896418
2285,000000	97,892426
2284,000000	97,889714
2283,000000	97,893208
2282,000000	97,903497
2281,000000	97,912654
2280,000000	97,916034
2279,000000	97,918145
2278,000000	97,922719
2277,000000	97,926077
2276,000000	97,926633
2275,000000	97,929414
2274,000000	97,936135
2273,000000	97,941355
2272,000000	97,943394
2271,000000	97,947983
2270,000000	97,955654
2269,000000	97,958592
2268,000000	97,954989
2267,000000	97,953650
2266,000000	97,958837
2265,000000	97,963821
2264,000000	97,964637
2263,000000	97,965928
2262,000000	97,967585
2261,000000	97,961679
2260,000000	97,948174
2259,000000	97,938838
2258,000000	97,939566
2257,000000	97,943830
2256,000000	97,949023
2255,000000	97,961047
2254,000000	97,977236
2253,000000	97,983320
2252,000000	97,975597
2251,000000	97,967401
2250,000000	97,966003
2249,000000	97,962371
2248,000000	97,951659
2247,000000	97,943552
2246,000000	97,943402
2245,000000	97,941378
2244,000000	97,931028
2243,000000	97,919942
2242,000000	97,912484
2241,000000	97,901336
2240,000000	97,886426
2239,000000	97,882214
2238,000000	97,894637
2237,000000	97,909044
2236,000000	97,911679
2235,000000	97,905424
2234,000000	97,895176
2233,000000	97,878050
2232,000000	97,857677
2231,000000	97,847267
2230,000000	97,847821
2229,000000	97,844218
2228,000000	97,832329
2227,000000	97,827969
2226,000000	97,838421
2225,000000	97,848557
2224,000000	97,846692
2223,000000	97,841127
2222,000000	97,839059
2221,000000	97,832597
2220,000000	97,818522
2219,000000	97,808318
2218,000000	97,806337
2217,000000	97,800915
2216,000000	97,789199
2215,000000	97,785933
2214,000000	97,795791
2213,000000	97,801992
2212,000000	97,795270
2211,000000	97,789074
2210,000000	97,792985
2209,000000	97,796668
2208,000000	97,792872
2207,000000	97,790466
2206,000000	97,790759
2205,000000	97,778094
2204,000000	97,748416
2203,000000	97,721702
2202,000000	97,711382
2201,000000	97,706958
2200,000000	97,699204
2199,000000	97,696179
2198,000000	97,700821
2197,000000	97,699169
2196,000000	97,685515
2195,000000	97,673665
2194,000000	97,671435
2193,000000	97,669370
2192,000000	97,664824
2191,000000	97,668435
2190,000000	97,677252
2189,000000	97,671629
2188,000000	97,649837
2187,000000	97,633984
2186,000000	97,633516
2185,000000	97,637930
2184,000000	97,652561
2183,000000	97,698429
2182,000000	97,762106
2181,000000	97,792559
2180,000000	97,767725
2179,000000	97,722255
2178,000000	97,691771
2177,000000	97,674109
2176,000000	97,660214
2175,000000	97,658471
2174,000000	97,666579
2173,000000	97,660435
2172,000000	97,631962
2171,000000	97,601829
2170,000000	97,579394
2169,000000	97,548996
2168,000000	97,511328
2167,000000	97,494836
2166,000000	97,504536
2165,000000	97,501032
2164,000000	97,459862
2163,000000	97,415128
2162,000000	97,419924
2161,000000	97,498808
2160,000000	97,649968
2159,000000	97,843894
2158,000000	98,005482
2157,000000	98,062172
2156,000000	98,024810
2155,000000	97,964882
2154,000000	97,920398
2153,000000	97,877857
2152,000000	97,833193
2151,000000	97,811665
2150,000000	97,821075
2149,000000	97,836419
2148,000000	97,842866
2147,000000	97,850519
2146,000000	97,857609
2145,000000	97,843371
2144,000000	97,808661
2143,000000	97,781676
2142,000000	97,774771
2141,000000	97,772411
2140,000000	97,768786
2139,000000	97,778883
2138,000000	97,805964
2137,000000	97,833483
2136,000000	97,856065
2135,000000	97,882499
2134,000000	97,903392
2133,000000	97,893807
2132,000000	97,854115
2131,000000	97,813150
2130,000000	97,785876
2129,000000	97,760879
2128,000000	97,732513
2127,000000	97,714174
2126,000000	97,711131
2125,000000	97,709087
2124,000000	97,698914
2123,000000	97,688809
2122,000000	97,683847
2121,000000	97,676838
2120,000000	97,666518
2119,000000	97,661062
2118,000000	97,657080
2117,000000	97,638935
2116,000000	97,606842
2115,000000	97,581809
2114,000000	97,574874
2113,000000	97,574449
2112,000000	97,571850
2111,000000	97,574566
2110,000000	97,585094
2109,000000	97,591910
2108,000000	97,592071
2107,000000	97,598176
2106,000000	97,612237
2105,000000	97,618189
2104,000000	97,610786
2103,000000	97,606860
2102,000000	97,616146
2101,000000	97,626772
2100,000000	97,630795
2099,000000	97,639032
2098,000000	97,657770
2097,000000	97,675702
2096,000000	97,686132
2095,000000	97,696571
2094,000000	97,705941
2093,000000	97,699038
2092,000000	97,675136
2091,000000	97,655668
2090,000000	97,653275
2089,000000	97,656712
2088,000000	97,655821
2087,000000	97,656046
2086,000000	97,658165
2085,000000	97,649948
2084,000000	97,630268
2083,000000	97,616960
2082,000000	97,618752
2081,000000	97,623609
2080,000000	97,624283
2079,000000	97,629904
2078,000000	97,641006
2077,000000	97,642239
2076,000000	97,632321
2075,000000	97,632276
2074,000000	97,650197
2073,000000	97,666559
2072,000000	97,668155
2071,000000	97,667117
2070,000000	97,671834
2069,000000	97,671402
2068,000000	97,664500
2067,000000	97,670864
2066,000000	97,697040
2065,000000	97,721269
2064,000000	97,730215
2063,000000	97,739057
2062,000000	97,758515
2061,000000	97,774525
2060,000000	97,776780
2059,000000	97,776395
2058,000000	97,781198
2057,000000	97,784615
2056,000000	97,788492
2055,000000	97,801432
2054,000000	97,805968
2053,000000	97,770737
2052,000000	97,708768
2051,000000	97,679207
2050,000000	97,710301
2049,000000	97,762305
2048,000000	97,793408
2047,000000	97,816660
2046,000000	97,852517
2045,000000	97,881114
2044,000000	97,885079
2043,000000	97,887043
2042,000000	97,905206
2041,000000	97,918488
2040,000000	97,910883
2039,000000	97,902554
2038,000000	97,906369
2037,000000	97,905078
2036,000000	97,899356
2035,000000	97,921535
2034,000000	97,971629
2033,000000	98,002394
2032,000000	97,999554
2031,000000	98,007949
2030,000000	98,047553
2029,000000	98,078334
2028,000000	98,077225
2027,000000	98,076368
2026,000000	98,093777
2025,000000	98,101181
2024,000000	98,090317
2023,000000	98,098065
2022,000000	98,132637
2021,000000	98,149260
2020,000000	98,129974
2019,000000	98,116183
2018,000000	98,131492
2017,000000	98,143218
2016,000000	98,132710
2015,000000	98,131298
2014,000000	98,154026
2013,000000	98,169942
2012,000000	98,165828
2011,000000	98,172859
2010,000000	98,204185
2009,000000	98,230260
2008,000000	98,240276
2007,000000	98,260818
2006,000000	98,290645
2005,000000	98,290718
2004,000000	98,257886
2003,000000	98,235701
2002,000000	98,237004
2001,000000	98,227804
2000,000000	98,197724
1999,000000	98,181208
1998,000000	98,192045
1997,000000	98,197829
1996,000000	98,181360
1995,000000	98,167904
1994,000000	98,170066
1993,000000	98,163111
1992,000000	98,139765
1991,000000	98,130341
1990,000000	98,142174
1989,000000	98,144552
1988,000000	98,131594
1987,000000	98,134014
1986,000000	98,152454
1985,000000	98,144960
1984,000000	98,101363
1983,000000	98,063884
1982,000000	98,051624
1981,000000	98,035136
1980,000000	98,010605
1979,000000	98,026966
1978,000000	98,099389
1977,000000	98,169055
1976,000000	98,199240
1975,000000	98,224112
1974,000000	98,261400
1973,000000	98,275150
1972,000000	98,257268
1971,000000	98,252960
1970,000000	98,275595
1969,000000	98,282042
1968,000000	98,259447
1967,000000	98,253925
1966,000000	98,280036
1965,000000	98,291729
1964,000000	98,275211
1963,000000	98,278266
1962,000000	98,322451
1961,000000	98,366584
1960,000000	98,381871
1959,000000	98,389527
1958,000000	98,398301
1957,000000	98,382088
1956,000000	98,342473
1955,000000	98,321144
1954,000000	98,329791
1953,000000	98,331765
1952,000000	98,313221
1951,000000	98,306231
1950,000000	98,321851
1949,000000	98,328499
1948,000000	98,313505
1947,000000	98,305041
1946,000000	98,314738
1945,000000	98,317924
1944,000000	98,309616
1943,000000	98,321335
1942,000000	98,356887
1941,000000	98,372214
1940,000000	98,351141
1939,000000	98,331715
1938,000000	98,335796
1937,000000	98,337850
1936,000000	98,320768
1935,000000	98,308629
1934,000000	98,319223
1933,000000	98,332482
1932,000000	98,332606
1931,000000	98,334054
1930,000000	98,344617
1929,000000	98,351035
1928,000000	98,350913
1927,000000	98,360738
1926,000000	98,377580
1925,000000	98,375171
1924,000000	98,353548
1923,000000	98,344914
1922,000000	98,356996
1921,000000	98,357777
1920,000000	98,336101
1919,000000	98,321689
1918,000000	98,332006
1917,000000	98,344120
1916,000000	98,338947
1915,000000	98,332011
1914,000000	98,336849
1913,000000	98,339127
1912,000000	98,328569
1911,000000	98,318389
1910,000000	98,317150
1909,000000	98,315477
1908,000000	98,310548
1907,000000	98,315941
1906,000000	98,331216
1905,000000	98,335952
1904,000000	98,327578
1903,000000	98,324887
1902,000000	98,333568
1901,000000	98,338691
1900,000000	98,334550
1899,000000	98,332950
1898,000000	98,334417
1897,000000	98,324121
1896,000000	98,306737
1895,000000	98,304855
1894,000000	98,316642
1893,000000	98,315224
1892,000000	98,297322
1891,000000	98,290570
1890,000000	98,307038
1889,000000	98,325238
1888,000000	98,328233
1887,000000	98,326505
1886,000000	98,328803
1885,000000	98,324093
1884,000000	98,308949
1883,000000	98,299299
1882,000000	98,301513
1881,000000	98,303274
1880,000000	98,299564
1879,000000	98,302582
1878,000000	98,314544
1877,000000	98,317783
1876,000000	98,308050
1875,000000	98,303891
1874,000000	98,310164
1873,000000	98,307822
1872,000000	98,289883
1871,000000	98,273983
1870,000000	98,270465
1869,000000	98,269106
1868,000000	98,268403
1867,000000	98,276099
1866,000000	98,284566
1865,000000	98,280425
1864,000000	98,267419
1863,000000	98,261692
1862,000000	98,263455
1861,000000	98,257825
1860,000000	98,245929
1859,000000	98,246183
1858,000000	98,259344
1857,000000	98,264215
1856,000000	98,253364
1855,000000	98,243412
1854,000000	98,242141
1853,000000	98,237812
1852,000000	98,223598
1851,000000	98,210331
1850,000000	98,207454
1849,000000	98,205353
1848,000000	98,195896
1847,000000	98,185751
1846,000000	98,180953
1845,000000	98,176337
1844,000000	98,175752
1843,000000	98,188081
1842,000000	98,195352
1841,000000	98,180190
1840,000000	98,152053
1839,000000	98,134159
1838,000000	98,131831
1837,000000	98,127794
1836,000000	98,117269
1835,000000	98,113993
1834,000000	98,118579
1833,000000	98,112017
1832,000000	98,088644
1831,000000	98,072909
1830,000000	98,086453
1829,000000	98,107163
1828,000000	98,101497
1827,000000	98,080991
1826,000000	98,072129
1825,000000	98,070566
1824,000000	98,063091
1823,000000	98,052046
1822,000000	98,042921
1821,000000	98,031866
1820,000000	98,019189
1819,000000	98,017371
1818,000000	98,024447
1817,000000	98,020440
1816,000000	98,002054
1815,000000	97,984230
1814,000000	97,971491
1813,000000	97,951681
1812,000000	97,925407
1811,000000	97,912881
1810,000000	97,911734
1809,000000	97,898982
1808,000000	97,875120
1807,000000	97,860752
1806,000000	97,857342
1805,000000	97,846821
1804,000000	97,826694
1803,000000	97,812199
1802,000000	97,807204
1801,000000	97,795777
1800,000000	97,771765
1799,000000	97,748123
1798,000000	97,726061
1797,000000	97,696452
1796,000000	97,661576
1795,000000	97,633195
1794,000000	97,612538
1793,000000	97,588005
1792,000000	97,567967
1791,000000	97,572107
1790,000000	97,575577
1789,000000	97,548554
1788,000000	97,502818
1787,000000	97,469171
1786,000000	97,455878
1785,000000	97,445487
1784,000000	97,426832
1783,000000	97,405759
1782,000000	97,390498
1781,000000	97,376342
1780,000000	97,358293
1779,000000	97,345822
1778,000000	97,339224
1777,000000	97,329566
1776,000000	97,309126
1775,000000	97,281814
1774,000000	97,256460
1773,000000	97,232005
1772,000000	97,217525
1771,000000	97,231617
1770,000000	97,251025
1769,000000	97,243623
1768,000000	97,217914
1767,000000	97,202892
1766,000000	97,196372
1765,000000	97,171968
1764,000000	97,128372
1763,000000	97,096074
1762,000000	97,094140
1761,000000	97,091626
1760,000000	97,054876
1759,000000	97,005485
1758,000000	96,974229
1757,000000	96,957559
1756,000000	96,933014
1755,000000	96,896294
1754,000000	96,852831
1753,000000	96,796091
1752,000000	96,721480
1751,000000	96,659908
1750,000000	96,637459
1749,000000	96,620298
1748,000000	96,579718
1747,000000	96,533843
1746,000000	96,501183
1745,000000	96,464787
1744,000000	96,413355
1743,000000	96,368552
1742,000000	96,335487
1741,000000	96,280568
1740,000000	96,195156
1739,000000	96,124018
1738,000000	96,077614
1737,000000	96,009914
1736,000000	95,892678
1735,000000	95,745467
1734,000000	95,625762
1733,000000	95,553214
1732,000000	95,476218
1731,000000	95,406029
1730,000000	95,358030
1729,000000	95,296357
1728,000000	95,194073
1727,000000	95,073435
1726,000000	94,959805
1725,000000	94,834301
1724,000000	94,682686
1723,000000	94,538828
1722,000000	94,425563
1721,000000	94,313797
1720,000000	94,166466
1719,000000	93,978449
1718,000000	93,760172
1717,000000	93,529110
1716,000000	93,326006
1715,000000	93,185946
1714,000000	93,085818
1713,000000	92,959769
1712,000000	92,786723
1711,000000	92,602388
1710,000000	92,427722
1709,000000	92,235424
1708,000000	91,995332
1707,000000	91,710415
1706,000000	91,385405
1705,000000	91,023185
1704,000000	90,658873
1703,000000	90,323113
1702,000000	89,963996
1701,000000	89,409931
1700,000000	88,621113
1699,000000	87,888639
1698,000000	87,314192
1697,000000	86,716705
1696,000000	85,970399
1695,000000	85,217634
1694,000000	84,615545
1693,000000	84,113324
1692,000000	83,604612
1691,000000	83,036479
1690,000000	82,417731
1689,000000	81,790462
1688,000000	81,197706
1687,000000	80,657100
1686,000000	80,100350
1685,000000	79,315574
1684,000000	78,236974
1683,000000	77,250783
1682,000000	76,508970
1681,000000	75,817025
1680,000000	75,049939
1679,000000	74,249860
1678,000000	73,477784
1677,000000	72,656669
1676,000000	71,629140
1675,000000	70,422695
1674,000000	69,299721
1673,000000	68,368058
1672,000000	67,495558
1671,000000	66,517324
1670,000000	65,356608
1669,000000	64,103243
1668,000000	62,950132
1667,000000	62,008420
1666,000000	61,239587
1665,000000	60,507033
1664,000000	59,677738
1663,000000	58,746920
1662,000000	57,864536
1661,000000	57,142932
1660,000000	56,555665
1659,000000	56,070515
1658,000000	55,693307
1657,000000	55,408667
1656,000000	55,172754
1655,000000	54,956251
1654,000000	54,721979
1653,000000	54,430529
1652,000000	54,163994
1651,000000	53,987496
1650,000000	53,910558
1649,000000	53,845981
1648,000000	53,682366
1647,000000	53,412324
1646,000000	53,179450
1645,000000	53,057082
1644,000000	53,009921
1643,000000	53,029919
1642,000000	53,119937
1641,000000	53,252169
1640,000000	53,382889
1639,000000	53,498468
1638,000000	53,616450
1637,000000	53,740606
1636,000000	53,847971
1635,000000	53,948602
1634,000000	54,075030
1633,000000	54,232087
1632,000000	54,426647
1631,000000	54,679036
1630,000000	55,031788
1629,000000	55,521082
1628,000000	56,131277
1627,000000	56,800762
1626,000000	57,502419
1625,000000	58,294458
1624,000000	59,261839
1623,000000	60,392410
1622,000000	61,526073
1621,000000	62,524298
1620,000000	63,402644
1619,000000	64,266881
1618,000000	65,253354
1617,000000	66,457789
1616,000000	67,751095
1615,000000	68,867177
1614,000000	69,759234
1613,000000	70,566542
1612,000000	71,388632
1611,000000	72,223410
1610,000000	73,027673
1609,000000	73,794325
1608,000000	74,531427
1607,000000	75,209845
1606,000000	75,802025
1605,000000	76,333681
1604,000000	76,839746
1603,000000	77,311490
1602,000000	77,722613
1601,000000	78,081323
1600,000000	78,405987
1599,000000	78,682785
1598,000000	78,894828
1597,000000	79,063191
1596,000000	79,218795
1595,000000	79,352759
1594,000000	79,442301
1593,000000	79,501673
1592,000000	79,553353
1591,000000	79,579801
1590,000000	79,552411
1589,000000	79,483535
1588,000000	79,399842
1587,000000	79,289273
1586,000000	79,126305
1585,000000	78,924456
1584,000000	78,707216
1583,000000	78,458302
1582,000000	78,156070
1581,000000	77,825157
1580,000000	77,502053
1579,000000	77,166898
1578,000000	76,744570
1577,000000	76,160397
1576,000000	75,451982
1575,000000	74,782159
1574,000000	74,242403
1573,000000	73,795864
1572,000000	73,352738
1571,000000	72,793570
1570,000000	72,034783
1569,000000	71,186146
1568,000000	70,439436
1567,000000	69,812898
1566,000000	69,205597
1565,000000	68,562033
1564,000000	67,927932
1563,000000	67,393635
1562,000000	66,983948
1561,000000	66,644560
1560,000000	66,165391
1559,000000	65,344997
1558,000000	64,601507
1557,000000	64,230934
1556,000000	64,047080
1555,000000	63,933885
1554,000000	63,867252
1553,000000	63,839559
1552,000000	63,862833
1551,000000	63,959104
1550,000000	64,134703
1549,000000	64,351574
1548,000000	64,571244
1547,000000	64,808267
1546,000000	65,105025
1545,000000	65,465901
1544,000000	65,850630
1543,000000	66,231634
1542,000000	66,633903
1541,000000	67,123796
1540,000000	67,762427
1539,000000	68,449911
1538,000000	68,996342
1537,000000	69,403998
1536,000000	69,782363
1535,000000	70,226990
1534,000000	70,803718
1533,000000	71,453463
1532,000000	72,022582
1531,000000	72,477302
1530,000000	72,899255
1529,000000	73,341455
1528,000000	73,811681
1527,000000	74,311773
1526,000000	74,825254
1525,000000	75,291804
1524,000000	75,682344
1523,000000	76,066695
1522,000000	76,546651
1521,000000	77,097671
1520,000000	77,572811
1519,000000	77,949247
1518,000000	78,338227
1517,000000	78,791897
1516,000000	79,265101
1515,000000	79,697428
1514,000000	80,092328
1513,000000	80,477225
1512,000000	80,857622
1511,000000	81,230154
1510,000000	81,579939
1509,000000	81,891242
1508,000000	82,190232
1507,000000	82,613168
1506,000000	83,147827
1505,000000	83,511597
1504,000000	83,687287
1503,000000	83,843389
1502,000000	84,033037
1501,000000	84,228929
1500,000000	84,398233
1499,000000	84,551608
1498,000000	84,707019
1497,000000	84,840387
1496,000000	84,935496
1495,000000	85,017225
1494,000000	85,090109
1493,000000	85,125007
1492,000000	85,106359
1491,000000	85,053957
1490,000000	84,982042
1489,000000	84,864936
1488,000000	84,691937
1487,000000	84,494361
1486,000000	84,278732
1485,000000	84,022990
1484,000000	83,719808
1483,000000	83,383633
1482,000000	83,014480
1481,000000	82,599151
1480,000000	82,160878
1479,000000	81,735385
1478,000000	81,304742
1477,000000	80,809498
1476,000000	80,242027
1475,000000	79,647908
1474,000000	79,015256
1473,000000	78,279739
1472,000000	77,511546
1471,000000	76,870940
1470,000000	76,362391
1469,000000	75,898388
1468,000000	75,431834
1467,000000	74,942246
1466,000000	74,385113
1465,000000	73,731521
1464,000000	73,064908
1463,000000	72,507010
1462,000000	72,066332
1461,000000	71,680719
1460,000000	71,300061
1459,000000	70,885747
1458,000000	70,369105
1457,000000	69,761087
1456,000000	69,271111
1455,000000	69,012725
1454,000000	68,914047
1453,000000	68,902004
1452,000000	68,958785
1451,000000	69,085457
1450,000000	69,261995
1449,000000	69,461923
1448,000000	69,679370
1447,000000	69,899918
1446,000000	70,089024
1445,000000	70,231296
1444,000000	70,342938
1443,000000	70,444397
1442,000000	70,532302
1441,000000	70,593614
1440,000000	70,632523
1439,000000	70,671894
1438,000000	70,727831
1437,000000	70,805566
1436,000000	70,913409
1435,000000	71,045635
1434,000000	71,188153
1433,000000	71,343716
1432,000000	71,520570
1431,000000	71,715603
1430,000000	71,908443
1429,000000	72,070088
1428,000000	72,188725
1427,000000	72,272351
1426,000000	72,336483
1425,000000	72,387035
1424,000000	72,419490
1423,000000	72,437411
1422,000000	72,445263
1421,000000	72,441418
1420,000000	72,417107
1419,000000	72,373933
1418,000000	72,324151
1417,000000	72,260367
1416,000000	72,176632
1415,000000	72,079097
1414,000000	71,968684
1413,000000	71,837521
1412,000000	71,684419
1411,000000	71,525588
1410,000000	71,376391
1409,000000	71,237650
1408,000000	71,114652
1407,000000	71,020606
1406,000000	70,960389
1405,000000	70,929366
1404,000000	70,927266
1403,000000	70,959403
1402,000000	71,022772
1401,000000	71,112012
1400,000000	71,228262
1399,000000	71,370432
1398,000000	71,520439
1397,000000	71,661496
1396,000000	71,806538
1395,000000	71,974325
1394,000000	72,150917
1393,000000	72,301771
1392,000000	72,420707
1391,000000	72,528225
1390,000000	72,634641
1389,000000	72,738924
1388,000000	72,844989
1387,000000	72,956708
1386,000000	73,055788
1385,000000	73,114264
1384,000000	73,125666
1383,000000	73,103111
1382,000000	73,059290
1381,000000	72,999521
1380,000000	72,928066
1379,000000	72,856785
1378,000000	72,809758
1377,000000	72,818805
1376,000000	72,914521
1375,000000	73,111876
1374,000000	73,390217
1373,000000	73,693738
1372,000000	73,979145
1371,000000	74,249772
1370,000000	74,531448
1369,000000	74,836493
1368,000000	75,150389
1367,000000	75,446034
1366,000000	75,707664
1365,000000	75,942454
1364,000000	76,166098
1363,000000	76,380189
1362,000000	76,564038
1361,000000	76,692901
1360,000000	76,763520
1359,000000	76,789306
1358,000000	76,780507
1357,000000	76,740711
1356,000000	76,670821
1355,000000	76,570909
1354,000000	76,441589
1353,000000	76,286309
1352,000000	76,111404
1351,000000	75,918655
1350,000000	75,707244
1349,000000	75,480546
1348,000000	75,242686
1347,000000	74,995779
1346,000000	74,740085
1345,000000	74,479478
1344,000000	74,222477
1343,000000	73,977065
1342,000000	73,745719
1341,000000	73,530408
1340,000000	73,343683
1339,000000	73,207759
1338,000000	73,134604
1337,000000	73,117567
1336,000000	73,147293
1335,000000	73,221163
1334,000000	73,337402
1333,000000	73,491482
1332,000000	73,675590
1331,000000	73,877806
1330,000000	74,084430
1329,000000	74,284085
1328,000000	74,469509
1327,000000	74,635715
1326,000000	74,780257
1325,000000	74,903892
1324,000000	75,008693
1323,000000	75,097472
1322,000000	75,174335
1321,000000	75,245813
1320,000000	75,319516
1319,000000	75,401763
1318,000000	75,495143
1317,000000	75,598871
1316,000000	75,712026
1315,000000	75,835942
1314,000000	75,973145
1313,000000	76,123988
1312,000000	76,284045
1311,000000	76,445257
1310,000000	76,600707
1309,000000	76,746381
1308,000000	76,878306
1307,000000	76,991336
1306,000000	77,084285
1305,000000	77,162708
1304,000000	77,234346
1303,000000	77,303953
1302,000000	77,371674
1301,000000	77,434463
1300,000000	77,485611
1299,000000	77,516543
1298,000000	77,520948
1297,000000	77,496783
1296,000000	77,444150
1295,000000	77,362307
1294,000000	77,251128
1293,000000	77,112643
1292,000000	76,950520
1291,000000	76,771065
1290,000000	76,584355
1289,000000	76,402938
1288,000000	76,238229
1287,000000	76,097976
1286,000000	75,986395
1285,000000	75,905890
1284,000000	75,857187
1283,000000	75,838175
1282,000000	75,845121
1281,000000	75,874657
1280,000000	75,923869
1279,000000	75,987867
1278,000000	76,059383
1277,000000	76,132304
1276,000000	76,202782
1275,000000	76,266682
1274,000000	76,318840
1273,000000	76,355653
1272,000000	76,376853
1271,000000	76,384098
1270,000000	76,378554
1269,000000	76,360193
1268,000000	76,328628
1267,000000	76,283388
1266,000000	76,224371
1265,000000	76,151657
1264,000000	76,064979
1263,000000	75,963538
1262,000000	75,845295
1261,000000	75,707996
1260,000000	75,550237
1259,000000	75,371226
1258,000000	75,170338
1257,000000	74,946458
1256,000000	74,700113
1255,000000	74,434757
1254,000000	74,154894
1253,000000	73,865156
1252,000000	73,571200
1251,000000	73,279328
1250,000000	72,992256
1249,000000	72,706777
1248,000000	72,418533
1247,000000	72,127635
1246,000000	71,838467
1245,000000	71,557708
1244,000000	71,295979
1243,000000	71,066052
1242,000000	70,877771
1241,000000	70,737001
1240,000000	70,649876
1239,000000	70,624541
1238,000000	70,663834
1237,000000	70,764769
1236,000000	70,925212
1235,000000	71,144144
1234,000000	71,418220
1233,000000	71,739988
1232,000000	72,102657
1231,000000	72,501139
1230,000000	72,927843
1229,000000	73,374512
1228,000000	73,834562
1227,000000	74,300854
1226,000000	74,762596
1225,000000	75,207393
1224,000000	75,624376
1223,000000	76,004201
1222,000000	76,338683
1221,000000	76,622061
1220,000000	76,852627
1219,000000	77,029801
1218,000000	77,153577
1217,000000	77,225254
1216,000000	77,246128
1215,000000	77,218979
1214,000000	77,148082
1213,000000	77,039244
1212,000000	76,898580
1211,000000	76,731394
1210,000000	76,545032
1209,000000	76,350945
1208,000000	76,164790
1207,000000	76,004231
1206,000000	75,886200
1205,000000	75,824113
1204,000000	75,827850
1203,000000	75,903114
1202,000000	76,049951
1201,000000	76,266024
1200,000000	76,547387
1199,000000	76,888395
1198,000000	77,280196
1197,000000	77,708968
1196,000000	78,157742
1195,000000	78,608753
1194,000000	79,049981
1193,000000	79,478804
1192,000000	79,896573
1191,000000	80,302202
1190,000000	80,693174
1189,000000	81,068643
1188,000000	81,426751
1187,000000	81,762993
1186,000000	82,074184
1185,000000	82,362019
1184,000000	82,628206
1183,000000	82,869852
1182,000000	83,084876
1181,000000	83,275722
1180,000000	83,445737
1179,000000	83,596237
1178,000000	83,729887
1177,000000	83,852465
1176,000000	83,966178
1175,000000	84,067875
1174,000000	84,156447
1173,000000	84,235039
1172,000000	84,304030
1171,000000	84,357772
1170,000000	84,392743
1169,000000	84,412329
1168,000000	84,419809
1167,000000	84,414715
1166,000000	84,399526
1165,000000	84,383707
1164,000000	84,376468
1163,000000	84,380038
1162,000000	84,392437
1161,000000	84,410428
1160,000000	84,427220
1159,000000	84,435674
1158,000000	84,440323
1157,000000	84,460543
1156,000000	84,517256
1155,000000	84,618165
1154,000000	84,754296
1153,000000	84,903102
1152,000000	85,032949
1151,000000	85,116282
1150,000000	85,148694
1149,000000	85,152914
1148,000000	85,159972
1147,000000	85,189053
1146,000000	85,242458
1145,000000	85,308252
1144,000000	85,363889
1143,000000	85,384665
1142,000000	85,357718
1141,000000	85,284668
1140,000000	85,168818
1139,000000	85,009046
1138,000000	84,804482
1137,000000	84,557483
1136,000000	84,266782
1135,000000	83,922575
1134,000000	83,515651
1133,000000	83,041987
1132,000000	82,499598
1131,000000	81,886894
1130,000000	81,203106
1129,000000	80,450302
1128,000000	79,630810
1127,000000	78,749296
1126,000000	77,816334
1125,000000	76,843459
1124,000000	75,839543
1123,000000	74,812281
1122,000000	73,772228
1121,000000	72,733327
1120,000000	71,712008
1119,000000	70,725499
1118,000000	69,789402
1117,000000	68,918401
1116,000000	68,128290
1115,000000	67,436972
1114,000000	66,855414
1113,000000	66,386194
1112,000000	66,032288
1111,000000	65,795180
1110,000000	65,670452
1109,000000	65,646173
1108,000000	65,710730
1107,000000	65,854947
1106,000000	66,062462
1105,000000	66,313643
1104,000000	66,594167
1103,000000	66,894292
1102,000000	67,202675
1101,000000	67,506456
1100,000000	67,799386
1099,000000	68,080274
1098,000000	68,345779
1097,000000	68,591443
1096,000000	68,816686
1095,000000	69,022766
1094,000000	69,206851
1093,000000	69,363549
1092,000000	69,489072
1091,000000	69,581576
1090,000000	69,637812
1089,000000	69,655336
1088,000000	69,637072
1087,000000	69,588802
1086,000000	69,516294
1085,000000	69,427202
1084,000000	69,333697
1083,000000	69,248028
1082,000000	69,175438
1081,000000	69,115856
1080,000000	69,069218
1079,000000	69,033305
1078,000000	68,998468
1077,000000	68,949791
1076,000000	68,874544
1075,000000	68,763165
1074,000000	68,606081
1073,000000	68,397035
1072,000000	68,135568
1071,000000	67,822992
1070,000000	67,455933
1069,000000	67,028420
1068,000000	66,541318
1067,000000	65,999411
1066,000000	65,403284
1065,000000	64,750721
1064,000000	64,045390
1063,000000	63,298756
1062,000000	62,518464
1061,000000	61,705334
1060,000000	60,862453
1059,000000	59,996394
1058,000000	59,109071
1057,000000	58,196875
1056,000000	57,261263
1055,000000	56,308948
1054,000000	55,340709
1053,000000	54,354672
1052,000000	53,363658
1051,000000	52,393335
1050,000000	51,458187
1049,000000	50,558243
1048,000000	49,700055
1047,000000	48,900468
1046,000000	48,165706
1045,000000	47,488477
1044,000000	46,872016
1043,000000	46,330691
1042,000000	45,866940
1041,000000	45,470005
1040,000000	45,137574
1039,000000	44,880066
1038,000000	44,696784
1037,000000	44,574691
1036,000000	44,514524
1035,000000	44,531808
1034,000000	44,636893
1033,000000	44,831811
1032,000000	45,129363
1031,000000	45,551596
1030,000000	46,102082
1029,000000	46,768755
1028,000000	47,547431
1027,000000	48,442944
1026,000000	49,452902
1025,000000	50,566733
1024,000000	51,783853
1023,000000	53,105708
1022,000000	54,513722
1021,000000	55,975893
1020,000000	57,466267
1019,000000	58,965453
1018,000000	60,447861
1017,000000	61,887196
1016,000000	63,268906
1015,000000	64,585383
1014,000000	65,821565
1013,000000	66,955148
1012,000000	67,968075
1011,000000	68,845336
1010,000000	69,574474
1009,000000	70,146590
1008,000000	70,556685
1007,000000	70,804855
1006,000000	70,893873
1005,000000	70,835928
1004,000000	70,652544
1003,000000	70,367471
1002,000000	70,004878
1001,000000	69,590204
1000,000000	69,154566
999,000000	68,731327
998,000000	68,349005
997,000000	68,029674
996,000000	67,792472
995,000000	67,652298
994,000000	67,615840
993,000000	67,685048
992,000000	67,859221
991,000000	68,132792
990,000000	68,490578
989,000000	68,912218
988,000000	69,379540
987,000000	69,872308
986,000000	70,364412
985,000000	70,828909
984,000000	71,245155
983,000000	71,598382
982,000000	71,878792
981,000000	72,085038
980,000000	72,226641
979,000000	72,320401
978,000000	72,385286
977,000000	72,443058
976,000000	72,519598
975,000000	72,642039
974,000000	72,833171
973,000000	73,109064
972,000000	73,476683
971,000000	73,932728
970,000000	74,466819
969,000000	75,066081
968,000000	75,716864
967,000000	76,401158
966,000000	77,098043
965,000000	77,787905
964,000000	78,450948
963,000000	79,064547
962,000000	79,608618
961,000000	80,072619
960,000000	80,455441
959,000000	80,767588
958,000000	81,035044
957,000000	81,291545
956,000000	81,555225
955,000000	81,815702
954,000000	82,051266
953,000000	82,250906
952,000000	82,415964
951,000000	82,548146
950,000000	82,645086
949,000000	82,704735
948,000000	82,723798
947,000000	82,696268
946,000000	82,619652
945,000000	82,497826
944,000000	82,335119
943,000000	82,129303
942,000000	81,875575
941,000000	81,573424
940,000000	81,223660
939,000000	80,825149
938,000000	80,376498
937,000000	79,879261
936,000000	79,337827
935,000000	78,758358
934,000000	78,151806
933,000000	77,534136
932,000000	76,921712
931,000000	76,327416
930,000000	75,762717
929,000000	75,241405
928,000000	74,779212
927,000000	74,389167
926,000000	74,076873
925,000000	73,842595
924,000000	73,683074
923,000000	73,591109
922,000000	73,557738
921,000000	73,575056
920,000000	73,635443
919,000000	73,722899
918,000000	73,812518
917,000000	73,889065
916,000000	73,967083
915,000000	74,092577
914,000000	74,317964
913,000000	74,668557
912,000000	75,127033
911,000000	75,644143
910,000000	76,168244
909,000000	76,668516
908,000000	77,135341
907,000000	77,569345
906,000000	77,975843
905,000000	78,361773
904,000000	78,727468
903,000000	79,063692
902,000000	79,360672
901,000000	79,616986
900,000000	79,832627
899,000000	79,998318
898,000000	80,099466
897,000000	80,123550
896,000000	80,060834
895,000000	79,902053
894,000000	79,643470
893,000000	79,292981
892,000000	78,866311
891,000000	78,384270
890,000000	77,877399
889,000000	77,391373
888,000000	76,983416
887,000000	76,711486
886,000000	76,618581
885,000000	76,715267
884,000000	76,967614
883,000000	77,300849
882,000000	77,627109
881,000000	77,878582
880,000000	78,020358
879,000000	78,043059
878,000000	77,954442
877,000000	77,772369
876,000000	77,515494
875,000000	77,198545
874,000000	76,835967
873,000000	76,446544
872,000000	76,048615
871,000000	75,655038
870,000000	75,276721
869,000000	74,927057
868,000000	74,617152
867,000000	74,347736
866,000000	74,111917
865,000000	73,905668
864,000000	73,730000
863,000000	73,581330
862,000000	73,446662
861,000000	73,311178
860,000000	73,165829
859,000000	73,006570
858,000000	72,832104
857,000000	72,645943
856,000000	72,456513
855,000000	72,272111
854,000000	72,099328
853,000000	71,947639
852,000000	71,830709
851,000000	71,759886
850,000000	71,739379
849,000000	71,770685
848,000000	71,855114
847,000000	71,988611
846,000000	72,160537
845,000000	72,361697
844,000000	72,590415
843,000000	72,846598
842,000000	73,124763
841,000000	73,415742
840,000000	73,709693
839,000000	73,995323
838,000000	74,261207
837,000000	74,500378
836,000000	74,709070
835,000000	74,881473
834,000000	75,010738
833,000000	75,095643
832,000000	75,140860
831,000000	75,149310
830,000000	75,120148
829,000000	75,053811
828,000000	74,954221
827,000000	74,825171
826,000000	74,668930
825,000000	74,491057
824,000000	74,302120
823,000000	74,112671
822,000000	73,929229
821,000000	73,755744
820,000000	73,595243
819,000000	73,448484
818,000000	73,314580
817,000000	73,194394
816,000000	73,090751
815,000000	73,004578
814,000000	72,934072
813,000000	72,877353
812,000000	72,830973
811,000000	72,785314
810,000000	72,726946
809,000000	72,647468
808,000000	72,545266
807,000000	72,418281
806,000000	72,260938
805,000000	72,070478
804,000000	71,850769
803,000000	71,606916
802,000000	71,340691
801,000000	71,054209
800,000000	70,755854
799,000000	70,462107
798,000000	70,198501
797,000000	69,997963
796,000000	69,886420
795,000000	69,859032
794,000000	69,873000
793,000000	69,870430
792,000000	69,808918
791,000000	69,676271
790,000000	69,490818
789,000000	69,293852
788,000000	69,130153
787,000000	69,020771
786,000000	68,952690
785,000000	68,898116
784,000000	68,838708
783,000000	68,768574
782,000000	68,685283
781,000000	68,589096
780,000000	68,485738
779,000000	68,380030
778,000000	68,269266
777,000000	68,149856
776,000000	68,025870
775,000000	67,902801
774,000000	67,777348
773,000000	67,642339
772,000000	67,498438
771,000000	67,352114
770,000000	67,204844
769,000000	67,053257
768,000000	66,897788
767,000000	66,742176
766,000000	66,585377
765,000000	66,421802
764,000000	66,248909
763,000000	66,068394
762,000000	65,882421
761,000000	65,695141
760,000000	65,514424
759,000000	65,344865
758,000000	65,182537
757,000000	65,023399
756,000000	64,871752
755,000000	64,732423
754,000000	64,600291
753,000000	64,466983
752,000000	64,332206
751,000000	64,198447
750,000000	64,060430
749,000000	63,911482
748,000000	63,755449
747,000000	63,600780
746,000000	63,447466
745,000000	63,291417
744,000000	63,136451
743,000000	62,988754
742,000000	62,844094
741,000000	62,693827
740,000000	62,539441
739,000000	62,387708
738,000000	62,236056
737,000000	62,077000
736,000000	61,912829
735,000000	61,751026
734,000000	61,589004
733,000000	61,418735
732,000000	61,243187
731,000000	61,072325
730,000000	60,905201
729,000000	60,732152
728,000000	60,552524
727,000000	60,374615
726,000000	60,199781
725,000000	60,022902
724,000000	59,846842
723,000000	59,679321
722,000000	59,516645
721,000000	59,347615
720,000000	59,173100
719,000000	59,004661
718,000000	58,844410
717,000000	58,683213
716,000000	58,518576
715,000000	58,356981
714,000000	58,198223
713,000000	58,033980
712,000000	57,862993
711,000000	57,692001
710,000000	57,521408
709,000000	57,345539
708,000000	57,165856
707,000000	56,988910
706,000000	56,812872
705,000000	56,632282
704,000000	56,453443
703,000000	56,287258
702,000000	56,129801
701,000000	55,968910
700,000000	55,805291
699,000000	55,647781
698,000000	55,493004
697,000000	55,331043
696,000000	55,166941
695,000000	55,012428
694,000000	54,860076
693,000000	54,690472
692,000000	54,502255
691,000000	54,309223
690,000000	54,110558
689,000000	53,891319
688,000000	53,652215
687,000000	53,409635
686,000000	53,166051
685,000000	52,910845
684,000000	52,647893
683,000000	52,391675
682,000000	52,139088
681,000000	51,876113
680,000000	51,608590
679,000000	51,356669
678,000000	51,122652
677,000000	50,895320
676,000000	50,679139
675,000000	50,489899
674,000000	50,326515
673,000000	50,177567
672,000000	50,048629
671,000000	49,955324
670,000000	49,893264
669,000000	49,841274
668,000000	49,791845
667,000000	49,740522
666,000000	49,669330
665,000000	49,578738
664,000000	49,494416
663,000000	49,433757
662,000000	49,384205
661,000000	49,321986
660,000000	49,245658
659,000000	49,168501
658,000000	49,088194
657,000000	48,993540
656,000000	48,892808
655,000000	48,805992
654,000000	48,732403
653,000000	48,654411
652,000000	48,570577
651,000000	48,494886
650,000000	48,426861
649,000000	48,353655
648,000000	48,277943
647,000000	48,212859
646,000000	48,153486
645,000000	48,084694
644,000000	48,011993
643,000000	47,952602
642,000000	47,902757
641,000000	47,844847
640,000000	47,781501
639,000000	47,729673
638,000000	47,686996
637,000000	47,637096
636,000000	47,582269
635,000000	47,536260
634,000000	47,490136
633,000000	47,421785
632,000000	47,333957
631,000000	47,247793
630,000000	47,165316
629,000000	47,074822
628,000000	46,985905
627,000000	46,921180
626,000000	46,874772
625,000000	46,817730
624,000000	46,743727
623,000000	46,671310
622,000000	46,604604
621,000000	46,530501
620,000000	46,452706
619,000000	46,388966
618,000000	46,335560
617,000000	46,272760
616,000000	46,206350
615,000000	46,164038
614,000000	46,150519
613,000000	46,143843
612,000000	46,134159
611,000000	46,128169
610,000000	46,119491
609,000000	46,093390
608,000000	46,058040
607,000000	46,034607
606,000000	46,017818
605,000000	45,984467
604,000000	45,935974
603,000000	45,893739
602,000000	45,858180
601,000000	45,811655
600,000000	45,753699
599,000000	45,696161
598,000000	45,633108
597,000000	45,555518
596,000000	45,485062
595,000000	45,450903
594,000000	45,442641
593,000000	45,426959
592,000000	45,401858
591,000000	45,388868
590,000000	45,383573
589,000000	45,364467
588,000000	45,338992
587,000000	45,330187
586,000000	45,328834
585,000000	45,306810
584,000000	45,268324
583,000000	45,239342
582,000000	45,214266
581,000000	45,164627
580,000000	45,091782
579,000000	45,019423
578,000000	44,941871
577,000000	44,833332
576,000000	44,701483
575,000000	44,577614
574,000000	44,456770
573,000000	44,306242
572,000000	44,127558
571,000000	43,953077
570,000000	43,787493
569,000000	43,605725
568,000000	43,410804
567,000000	43,235100
566,000000	43,082646
565,000000	42,929926
564,000000	42,782173
563,000000	42,670085
562,000000	42,591898
561,000000	42,515644
560,000000	42,436385
559,000000	42,372895
558,000000	42,313429
557,000000	42,226054
556,000000	42,117621
555,000000	42,024201
554,000000	41,949939
553,000000	41,873530
552,000000	41,803346
551,000000	41,764157
550,000000	41,740383
549,000000	41,696558
548,000000	41,643410
547,000000	41,619512
546,000000	41,618694
545,000000	41,601388
544,000000	41,567353
543,000000	41,549404
542,000000	41,550525
541,000000	41,550909
540,000000	41,560678
539,000000	41,600886
538,000000	41,648153
537,000000	41,663575
536,000000	41,659747
535,000000	41,673418
534,000000	41,691487
533,000000	41,678051
532,000000	41,652133
531,000000	41,662096
530,000000	41,701414
529,000000	41,727010
528,000000	41,743762
527,000000	41,795592
526,000000	41,879041
525,000000	41,943316
524,000000	41,981009
523,000000	42,030637
522,000000	42,097915
521,000000	42,156931
520,000000	42,215650
519,000000	42,308444
518,000000	42,424228
517,000000	42,513313
516,000000	42,567669
515,000000	42,617937
514,000000	42,666681
513,000000	42,698665
512,000000	42,733680
511,000000	42,799902
510,000000	42,871928
509,000000	42,903241
508,000000	42,902759
507,000000	42,913864
506,000000	42,932846
505,000000	42,921220
504,000000	42,883795
503,000000	42,857256
502,000000	42,836081
501,000000	42,784249
500,000000	42,710059
499,000000	42,650475
498,000000	42,599232
497,000000	42,523510
496,000000	42,431650
495,000000	42,355293
494,000000	42,282581
493,000000	42,179096
492,000000	42,058061
491,000000	41,959439
490,000000	41,875090
489,000000	41,773814
488,000000	41,676756
487,000000	41,626327
486,000000	41,602862
485,000000	41,550524
484,000000	41,478294
483,000000	41,448298
482,000000	41,468308
481,000000	41,489927
480,000000	41,503505
479,000000	41,544330
478,000000	41,613438
477,000000	41,678910
476,000000	41,749169
475,000000	41,861738
474,000000	42,003175
473,000000	42,121494
472,000000	42,219535
471,000000	42,343832
470,000000	42,482765
469,000000	42,589775
468,000000	42,680618
467,000000	42,815669
466,000000	43,001709
465,000000	43,195550
464,000000	43,386320
463,000000	43,579394
462,000000	43,733819
461,000000	43,808196
460,000000	43,848141
459,000000	43,944583
458,000000	44,110759
457,000000	44,277947
456,000000	44,425110
455,000000	44,585407
454,000000	44,746275
453,000000	44,866436
452,000000	44,959369
451,000000	45,069581
450,000000	45,181564
449,000000	45,255728
448,000000	45,320096
447,000000	45,430063
446,000000	45,562557
445,000000	45,649881
444,000000	45,690029
443,000000	45,719652
442,000000	45,724500
441,000000	45,686282
440,000000	45,665735
439,000000	45,715631
438,000000	45,777734
437,000000	45,761376
436,000000	45,682888
435,000000	45,619516
434,000000	45,564372
433,000000	45,471096
432,000000	45,372538
431,000000	45,307986
430,000000	45,214670
429,000000	45,041723
428,000000	44,899313
427,000000	44,919723
426,000000	45,036850
425,000000	45,094825
424,000000	45,119766
423,000000	45,247498
422,000000	45,432952
421,000000	45,507634
420,000000	45,450803
419,000000	45,415511
418,000000	45,438416
417,000000	45,401727
416,000000	45,369022
415,000000	45,434051
414,000000	45,501789
413,000000	45,465741
412,000000	45,441994
411,000000	45,588412
410,000000	45,789516
409,000000	45,839286
408,000000	45,806187
407,000000	45,862572
406,000000	45,895715
405,000000	45,716332
404,000000	45,479952
403,000000	45,531200
402,000000	45,756884
401,000000	45,929577
400,000000	46,028955
